# Supplementary material for: Genome-Wide Identification and Characterization of C3H-ZFP Genes and Their Expression Under Salt and Cadmium Stress Conditions in Soybean
Source: Curr Issues Mol Biol. 2026 Mar 8;48(3):287. doi: 10.3390/cimb48030287 (PMC13025927; doi:10.3390/cimb48030287)
Supplement: Supplementary file 1 [file cimb-48-00287-s001.zip › Supplementary Tables.xlsx]

## Sheet: Table_S1
	Table S1. List of 140 SoybeanC3H zinc finger protein genes, and their related informations
	No.	Gene ID	Chromosome	start	end	Strand	Length (CDS)	Protein length (aa)	Protein size (kDa)	Isoelectric point (pI)	Atomic composition	Instability index II)	Aliphatic index	GRAVY	No of Domain	Domain sequences
	GmC3H1	Glyma.01G005000.1	Chr01	464509	466549	Reverse strand	1053	350	39.011	6.86	5347	70.12	53.83	-0.64	2	HYSGVACPEFRKGNCRKGDACEFAHGV;RYRTQPCKDGTSCRRRVCFFAHTP
	GmC3H2	Glyma.01G095100.1	Chr01	29532886	29536704	Possitive strand	1107	368	39.353	6.56	5341	50.17	44.05	-0.801	3	FFKTKLCCKFRAGTCPYITNCNFAHSI;SYKGRHCKKFYTEEGCPYGDSCTFLHDE;NWKTRICNKWEMTGYCPFGNKCHFAHGA
	GmC3H3	Glyma.01G227200.1	Chr01	55567446	55572912	Reverse strand	1941	646	71.505	5.66	9897	51.07	69.16	-0.556	1	GYKPCLYFARGFCKNGTNCKFLHGA
	GmC3H4	Glyma.02G153600.1	Chr02	15772627	15774963	Reverse strand	930	309	33.515	9.15	4648	54.53	62.46	-0.364	4	RPGVPNCVYYMRTGVCGYGDRCRFNHPR;RVGEPPCQYYLKTGTCKFGASCKFHHPK;RLGEKECSYYLKTGQCKFGISCKFHHPQ;RPGEPECQYYLRTGDCKFGLACRYHHPR
	GmC3H5	Glyma.02G153700.1	Chr02	15777307	15781384	Reverse strand	1416	471	50.478	9.04	6972	64.04	59.21	-0.489	5	RSGVPNCVYYMRTGVCGYGGRCRYNHPR;RVGEPPCQYYLKTGTCKFGASCKFHHPK;RPGEKECSYYLKTGQCKFGISCKFHHPQ;RPGEPECQYYLRTGDCKFGLACRYHHPR;RPGLQPCAFYLQNGHCKFGSTCKFDHPL
	GmC3H6	Glyma.02G173900.1	Chr02	27701573	27706865	Reverse strand	888	295	31.059	9.37	4341	40.01	63.25	-0.385	3	GSKSKPCTKFFSTAGCPFGEGCHFLHYV;AVKTRICNKFNTAEGCKFGDKCHFAHGE;NFKTKLCENFAKGSCTFGERCHFAHGA
	GmC3H7	Glyma.02G225400.1	Chr02	41270457	41274626	Possitive strand	1425	474	52.419	8.72	7315	36.66	79.18	-0.186	2	RIGRTTCSYWRAGRCNRNPCRFLHIE;KSSPRICKYWINNNCVHGEQCLYLHSW
	GmC3H8	Glyma.02G226100.1	Chr02	41300209	41305818	Reverse strand	1329	442	52.656	8.46	7198	67.87	33.35	-1.903	1	ARGVCRAFQRGECTRGASCKFSHDE
	GmC3H9	Glyma.02G227000.1	Chr02	41401576	41404754	Possitive strand	2088	695	75.835	5.73	10524	49.55	74.94	-0.387	2	HYSCVPCPEFRKGSCSKGDACEYAHGI;QYRTRLCKDEGGCTRRVCFFAHKL
	GmC3H10	Glyma.02G267500.1	Chr02	45183008	45188165	Reverse strand	1266	421	46.294	7.86	6338	58.7	55.2	-0.606	5	RPGEPECLYYLRTGMCGYGTNCRYHHPA;RAGQPDCEYFLKTGTCKYGSTCKYHHPK;EEKSCPYYMRTGSCKFGVACKFHHPQ;RPDQPECRYFMSTGTCKYGSDCKFHHPK;RPGQAVCSYYRIYGMCKFGPTCKFDHPV
	GmC3H11	Glyma.02G296600.1	Chr02	47440297	47443687	Possitive strand	1974	657	71.839	6.97	9960	60.99	68.78	-0.494	2	PYSCVPCPEFRKGTCQKGDSCEYAHGV;QYRTRLCKDETGCARKVCFFAHKP
	GmC3H12	Glyma.02G303600.1	Chr02	47883626	47887124	Reverse strand	1455	484	54.602	6.47	7518	59.26	60.1	-0.818	1	RNRAHICSFYIRGECTRGAECPYRHEM
	GmC3H13	Glyma.03G018000.1	Chr03	1789103	1792103	Possitive strand	672	223	25.258	8.47	3505	26.97	76.1	-0.261	1	PPPTSTCKYWMNGNCKFGDQCRSLHSW
	GmC3H14	Glyma.03G025400.1	Chr03	2768131	2770800	Possitive strand	993	330	37.607	6.12	5169	54.6	48.88	-1.055	1	DYQPDICKDYKETGYCGYGDSCKFMHDR
	GmC3H15	Glyma.03G138600.1	Chr03	35508003	35511197	Possitive strand	2043	680	74.905	5.71	10343	59.46	71.6	-0.429	2	HYSCVPCPEFRKGSCRRGDLCEYAHGV;QYRTRLCKDGTNCARRVCFFAHTN
	GmC3H16	Glyma.03G144200.1	Chr03	35987367	35991163	Possitive strand	888	295	31.163	9.25	4316	41.69	56.68	-0.44	3	GSKSKPCTKFFSTAGCPFGEGCHFLHYV;AVKTRICNKFNTAEGCKFGDKCHFAHGE;NFKTKLCENFAKGSCTFGDRCHFAHGA
	GmC3H17	Glyma.03G144300.1	Chr03	35998594	36002384	Possitive strand	888	295	31.14	9.31	4325	38.66	58	-0.421	3	GSKSKPCTKFFSTAGCPFGEGCHFLHYV;AVKTRICNKFNTAEGCKFGDKCHFAHGE;NFKTKLCENFAKGSCTFGDRCHFAHGA
	GmC3H18	Glyma.03G177100.1	Chr03	38981707	38984812	Possitive strand	1071	356	40.684	5.13	5683	40.6	63.57	-1.031	2	DPKSILCEFFKVGQCTKGFKCKFSHDL;KPTDIVCKYFLDAVEKKQYGWFWVCPNGGKNCHYRHAL
	GmC3H19	Glyma.03G190600.1	Chr03	40127383	40130126	Possitive strand	945	314	36.251	9.52	4955	68.92	47.2	-1.193	2	KDRVNCPFYFKIGACRHGDRCSRLHTK;DFREATCRQYEENVCNRGGYCNFMHLK
	GmC3H20	Glyma.04G007400.1	Chr04	570602	576015	Reverse strand	2121	706	78.785	6.38	10983	43.98	73.61	-0.573	2	SARNLCPEIAKTGDVSSCPYKDKCRFSHDL;RYRTQLCKDGTNCRRRVCFFAHTS
	GmC3H21	Glyma.04G050300.1	Chr04	4092203	4094078	Reverse strand	702	233	26.146	8.85	3563	51.13	49.36	-0.649	2	HYSGTSCPDYRKGNCKRGDTCQFAHGV;RYRTQLCKDGTNCRRRVCFFAHTS
	GmC3H22	Glyma.04G192100.1	Chr04	46307459	46313184	Possitive strand	1713	570	61.324	4.63	8351	52.03	59.95	-0.732	5	RPEAEDCAFYLKTGTCKFGFNCKFNHPL;RSGQMECKYYLRSGGCKFGKACKFNHTR;GEKECLYYMRTGSCKFGANCRFNHPD;RPGEPECSYFLKTGDCKFKSNCKFHHPK;RPDQNVCTYYRRYGICKFGPACKFDHPA
	GmC3H23	Glyma.04G214200.1	Chr04	48588602	48595244	Reverse strand	2511	836	92.53	8.33	12717	53.58	52.38	-1.001	3	GGSTQPCRDFAAGKCRRGSHCHFLHDN;RSNEACINFPKGRCRMGASCKFVHHN;RSGDTLCKFFANGHCRNGKYCRFSHDR
	GmC3H24	Glyma.05G004100.1	Chr05	326203	341285	Possitive strand	2769	922	101.462	6.57	14089	54.1	64.01	-0.774	1	IPRQRCRDFEERGFCLRGDMCPMEHGV
	GmC3H25	Glyma.05G008000.1	Chr05	749837	753271	Reverse strand	1575	524	60.233	6.42	8339	57.58	63.84	-0.904	3	LKRYTDCVYFLASPLTCKKGAECEYRHNE;NPRDCWYWLSGQCLNPTCAFRHPP;NKTMVPCYFFFNGSCNKGDRCSFLHGP
	GmC3H26	Glyma.05G008400.1	Chr05	770380	773027	Possitive strand	1038	345	38.659	6.67	5317	49.09	57.74	-0.744	3	FFKTRICAKFRAGACRNGENCNFAHGL; IHKMKLCKKYYNGEECPYGDKCSFLHED;YWKTKLCIKFETTGHCPFGDDCHFAHGQ
	GmC3H27	Glyma.05G044300.1	Chr05	3965796	3970440	Possitive strand	1473	490	52.982	4.98	7204	56.14	48.71	-0.809	5	RPEAEDCAFYMKTGNCKFGFNCKFNHPI;RSGMTECKYYQRSGGCKFGKSCKYNHTR;RPGERECPYYMRTGSCKFGANCKFNHPD;RPGEPECSFFLKTGDCKFKSNCKFHHPK;RPDQSVCSHYSRYGICKFGPACKFDHPI
	GmC3H28	Glyma.05G135800.1	Chr05	32812053	32816393	Possitive strand	2151	716	80.333	5.43	10980	53.05	48.91	-1.216	3	KRNTDCVYFLASPLTCKKGNECEYRHSE;NPRDCRYWLSGNCLNPKCPFRHPP;SKQAVPCFFFQKGLCLKGDRCAFLHGP
	GmC3H29	Glyma.05G190500.1	Chr05	37612386	37618718	Possitive strand	1365	454	51.705	9.26	7114	50.53	53.44	-1.015	2	LTQPYCRDFVAGKCRRGNRCRFLHHD;SYNRTCFHYAQGRCKMGASCKYVHHD
	GmC3H30	Glyma.05G210600.1	Chr05	39242026	39247324	Possitive strand	1536	511	57.364	8.75	7969	53.52	59.47	-0.833	1	DYQPDICKDYKETGYCGYGDSCKFMHDR
	GmC3H31	Glyma.05G224400.1	Chr05	40325845	40327778	Reverse strand	1062	353	39.35	7.17	5364	74.19	47.22	-0.7	2	HYSGTACPDFRKGSCKKGDACEYAHGV;RYRTQPCKDGTSCRRRVCFFAHTP
	GmC3H32	Glyma.06G050300.1	Chr06	3823010	3824607	Possitive strand	762	253	28.438	8.59	3901	57.25	56.6	-0.58	2	HYSGTACPDYQKGNCKRGDTCQFSHGV;RYRTHLCKDGTTCRRRVCFFAHTT
	GmC3H33	Glyma.06G152200.1	Chr06	12389623	12399129	Possitive strand	2487	828	91.865	8.49	12648	54.48	54.66	-0.994	3	GGSTQPCRDFAAGKCRRGSHCHFLHDN;GRSDEACINFPKGRCRMGASCKFVHHN;NRGDTLCKFFANESCRNGKYCRFSHDR
	GmC3H34	Glyma.06G173700.1	Chr06	14651650	14658078	Reverse strand	1689	562	61.062	4.56	8291	57.41	56.83	-0.82	5	RPEAEDCAFYLKTGTCKFGFNCKFNHPL;RSGQTECKYYLRSGGCKFGKACKFNHTR;GEKECHYYMRTGSCKFGANCRFNHPD;RPGEPECSYFLKTGDCKFKSNCKFHHPK;RPEQTVCTYYRRYGICKFGPACKFDHPP
	GmC3H35	Glyma.06G290100.1	Chr06	47897433	47899059	Possitive strand	1056	351	39.444	7.9	5375	61.47	53.85	-0.707	2	YYSGTVCPEFRRGQCDRGDACEFSHGV;RYRTEACKDGKNCKRKVCFFAHTP
	GmC3H36	Glyma.06G306800.1	Chr06	49571095	49579917	Possitive strand	1254	417	48.198	8.42	6710	56.12	71.03	-1.104	1	KTKLCVLYQRGRCNRHNCSFAHG
	GmC3H37	Glyma.07G126800.1	Chr07	15189930	15191705	Possitive strand	1080	359	39.803	6.6	5419	70.98	45.68	-0.712	2	HYSGAACPEFRKGNCKKGDTCEFAHGV;RYRTQPCKDGTSCRRRVCFFAHTP
	GmC3H38	Glyma.07G159900.1	Chr07	20450908	20456275	Possitive strand	816	271	31.897	9.88	4382	76.93	51.14	-1.17	2	KDRVNCPFYFKIGACRHGDRCSRLHNR;DFREATCRQFEENSCNRGGYCNFMHVK
	GmC3H39	Glyma.07G250000.1	Chr07	42805922	42811232	Possitive strand	1455	484	51.066	8.53	7023	61.83	53.18	-0.429	5	RPDEADCIYYLRTGFCGYGTRCRFNHPR;RVGQPVCQYYMRTGSCKFGASCKYHHPR;RVGQKECSYYVKTGQCKFGATCKFHHPQ;RPDQPECHHYMKTGDCKFGPLCRYHHPP;RPGAPPCTHYTQRGVCKFGSACKFDHPM
	GmC3H40	Glyma.08G031400.1	Chr08	2480603	2482735	Possitive strand	1068	355	39.583	7.16	5416	77.39	48.9	-0.711	2	HYSGTACPDFRKGSCKKGDACEYAHGV;RYRTQPCKDGTSCRRRVCFFAHTP
	GmC3H41	Glyma.08G091000.1	Chr08	6844026	6848113	Possitive strand	2133	710	79.579	5.44	10876	54.32	49.76	-1.222	3	KRNTDCVYFLASPLTCKKGNECEYRHSE;NPRDCRYWLSGNCLNPKCPFRHPP;SKQAVPCYFFQKGLCLKGDRCAFLHGP
	GmC3H42	Glyma.08G153800.1	Chr08	11861718	11870650	Reverse strand	1119	373	41.775	6.96	5743	60.74	66.05	-0.407	4	MSKRFLCKFFAHGACLKGEHCEFSHDW;PPNNVCTFYQKGVCAYGSRCRYDHVK;SELSICSFAGAGNCPRGEKCPHIHGD;KLKSIDCKHFDFGEGNCPFGTSCFYKHAF
	GmC3H43	Glyma.08G154100.1	Chr08	11877452	11884145	Reverse strand	1362	453	50.999	5.42	6926	46.65	55.83	-0.602	4	SNRFCKFYARGACLKGDQCDFAHEK;KDDICSYYQKGFCAYGSRCRYKHVK;SEHLFCAFAAANCPLEDKCSRIHGN;NCKLIDCKHFNFGNGNCPFGASCFYKHTV
	GmC3H44	Glyma.08G162800.1	Chr08	12740092	12750238	Possitive strand	1800	599	71.449	6.67	9754	55.47	39.05	-1.523	2	QDKAHCPFHLKTGACRFGIRCSRVHFY;RWKVAICGEYMKSGFKTCSHGTTCNFIHCF
	GmC3H45	Glyma.08G231300.1	Chr08	18969636	18977694	Reverse strand	1854	617	69.408	9.27	9868	40.77	94.62	-0.266	1	ARGVCRAFQRGECTRGASCKFSHDE
	GmC3H46	Glyma.08G232700.1	Chr08	19260994	19268207	Reverse strand	1527	508	55.232	7.81	7616	50.81	59.27	-0.466	6	RPGEKDCAHYMLTRTCKFGDSCKFDHPF;RPGEPDCPYFLKTQRCKFGSKCKFNHPK;RPSEPPCAFYMKTGKCRYGAACKFHHPK;RLGEVDCPFYMKTGSCKYGVTCRYNHPD;RPGQIECDFYMKTGECKFGERCKYHHPI;REGAVICPYYLKTGTCKFGATCKFDHPP
	GmC3H47	Glyma.08G286000.1	Chr08	39577177	39579758	Reverse strand	924	307	34.539	6.24	4752	48.05	50.65	-0.971	1	DYQPDICKDYKETGCCGYHDSCKFMHDQ
	GmC3H48	Glyma.08G321000.1	Chr08	43988009	43994890	Possitive strand	1512	503	56.515	5.53	7893	48.94	75.65	-0.691	1	SENMLMCKFFLQQRCRFGSNCRLSHGL
	GmC3H49	Glyma.09G022200.1	Chr09	1768807	1778364	Possitive strand	2046	681	74.147	6.19	10132	54.66	49.02	-0.835	3	SFRQTVCRHWLRSLCMKGDACGFLHQY;KARMPVCRFFRLYGECREQDCVYKHTN;DIKECNMYKLGFCPNGPDCRYRHAK
	GmC3H50	Glyma.09G102900.1	Chr09	18988001	18992387	Reverse strand	2187	728	78.389	5.89	10833	59.55	71.37	-0.345	2	HYSCVPCPDFRKGACRRGDMCEYAHGV;QYRTRLCKDGTSCNRRVCFFAHTA
	GmC3H51	Glyma.09G148000.1	Chr09	36666491	36673325	Possitive strand	1281	426	46.205	7.13	6368	28.22	73.4	-0.254	2	HQKVCYHWQAGKCNRYPCPFLHSE;AEKVCNYWIQGSCSYGERCKFLHSW
	GmC3H52	Glyma.09G225600.1	Chr09	45040302	45046108	Reverse strand	2109	702	76.081	6.08	10519	57.62	66.87	-0.464	1	GWKPCLYFARGYCKNGTSCRFLHGG
	GmC3H53	Glyma.09G225700.1	Chr09	45061577	45067346	Possitive strand	2097	698	75.914	6.08	10506	55.8	68.37	-0.465	1	GWKPCLYFARGYCKNGTSCRFLHGG
	GmC3H54	Glyma.09G251200.1	Chr09	47168470	47176871	Possitive strand	1281	426	46.804	8.41	6402	64.29	51.34	-0.575	5	HPGEPDCSYYIRTGLCRFGATCRFNHPP;RIGQPECQYYLKTGTCKFGATCRFHHPR;RPNEPECAYYLRTGQCKFGNTCKFHHPQ;RPDQPECQFYMKTGDCKFGAVCRFHHPR;RPGEPLCVFYSRYGICKFGPSCKFDHPM
	GmC3H55	Glyma.10G020600.1	Chr10	1782653	1786135	Possitive strand	1344	447	48.181	8.78	6655	53.67	65.19	-0.401	5	RPGVPNCVYYMRTGVCGYGGRCRYNHPH;RLGEPPCQYYLKTGTCKFGASCKFHHPK;DEKECSYYLKTGQCKYGISCKFHHPQ;RPGEPDCQYYLRTGDCKFGLACQYHHPQ;RPGLQPCAFYLQNGHCKFGSTCKFDHSL
	GmC3H56	Glyma.10G020700.1	Chr10	1788367	1792863	Possitive strand	1383	460	49.393	9.1	6834	53.74	60.8	-0.424	5	RPGVPNCVYYMRTGVCGYGSRCRYNHPR;RVGEPPCQYYLKTGTCKFGASCKFHHPK;RPGEKECSYYLKTGQCKFGISCKFHHPQ;RPGEPECQYYLRTGDCKFGLACRYHHPR;RPGVQPCAFYLQNGHCKFGSTCKFDHPL
	GmC3H57	Glyma.10G048400.1	Chr10	4343124	4346437	Possitive strand	1089	362	41.332	5.06	5759	39.09	62.29	-1.026	2	DPKSILCEFFKVGQCAKGFKCKFSHDL;KPTDIVCKYFLDAVEKKQYGWFWACPNGGKNCHYRHAL
	GmC3H58	Glyma.10G100400.1	Chr10	18318009	18322121	Reverse strand	2133	711	77.369	5.71	10661	61.88	69.39	-0.399	2	HYSCVPCPDFRKGACRRGDMCEYAHGV;QYRTRLCKDGTSCSRRVCFFAHIA
	GmC3H59	Glyma.10G144700.1	Chr10	37951981	37953400	Possitive strand	384	127	14.475	8.85	2005	63.52	62.05	-0.599	1	PNRPLCFHFVNTGFCRYGDSCKYLHPV
	GmC3H60	Glyma.10G170800.1	Chr10	40431432	40436540	Possitive strand	1266	421	46.184	8.41	6334	63.7	55.63	-0.562	5	RPGEPDCSYYMRTGLCRFGATCRFNHPP;RIGQPECQYYLKTGTCKFGATCKFHHPK;RPNEPECTYYLRTGQCKFGNTCKFHHPQ;RPGQPECQFYMKTGDCKFGAVCRFHHPQ;RPGEPLCVFYSRYGICKFGPSCKFDHPM
	GmC3H61	Glyma.10G269300.1	Chr10	49171523	49174690	Reverse strand	1083	360	39.449	8.03	5439	55.13	66.08	-0.696	2	MFKTELCNKWQETGTCPYGDHCQFAHGI;RYKTEVCRMVLAGVVCPYGHRCHFRHAL
	GmC3H62	Glyma.10G296700.1	Chr10	51343315	51348138	Possitive strand	894	297	31.635	9.34	4371	38.14	53.91	-0.478	3	GSKSKPCTKFFSTSGCPFGEGCHFLHYV;KTRLCNKFNTAEGCKFGDKCHFAHGE;NFKTKLCENFAKGSCTFGERCHFAHGN
	GmC3H63	Glyma.11G015600.1	Chr11	1071153	1076882	Possitive strand	1974	657	72.568	5.53	10037	50.26	69.5	-0.552	1	GYKPCLYFARGFCKNGTNCKFLHGA
	GmC3H64	Glyma.11G109000.1	Chr11	8308085	8314109	Possitive strand	1131	376	41.524	7.55	5701	47.99	53.4	-0.822	1	MRDICRNFQRGSCQYGERCRYLHVQ
	GmC3H65	Glyma.11G147200.1	Chr11	11351876	11357582	Possitive strand	2673	890	96.78	5.4	13451	39.21	76.61	-0.454	1	LWKTSLCSYFRSHNGSCSHGGACRYAHGE
	GmC3H66	Glyma.11G174400.	Chr11	19076456-	19079419	Reverse strand	1818	605	65.786	6.19	9075	55.11	67.4	-0.424	2	QYSCVPCPEFRKGFCSKGDACDYAHGI;QYKTRLCKETGCTRRVCFFAHNV
	GmC3H67	Glyma.12G010800.1	Chr12	789483	794252	Possitive strand	2097	699	75797	5.91	10467	58.74	66.02	-0.451	1	GWKPCLYFARGYCKNGTSCRFLHGG
	GmC3H68	Glyma.12G010900.1	Chr12	802914	808728	Possitive strand	2109	702	76.332	5.77	10555	58.34	67.99	-0.457	1	GWKPCLYFARGYCKNGTSCRFLHGG
	GmC3H69	Glyma.12G016400.1	Chr12	1162423	1168465	Possitive strand	1125	374	41.096	8.05	5644	47.97	51.34	-0.852	1	MRDICRNFQRGSCQYGERCRYLHVQ
	GmC3H70	Glyma.12G068100.1	Chr12	1162423	1168465	Possitive strand	2667	888	96.516	5.2	13403	41.15	77.65	-0.432	1	LWKTSLCSYFRSHNGSCSHGGACRYAHGE
	GmC3H71	Glyma.12G101400.1	Chr12	8934123	8942583	Possitive strand	1254	417	47.897	8.15	6671	55.88	72.69	-1.089	1	KTKLCVLYQRGRCNRHNCSFAHG
	GmC3H72	Glyma.12G116900.1	Chr12	11712435	11713748	Possitive strand	1071	356	40.355	8.45	5506	68.25	53.09	-0.768	2	HYSATVCPEFRRGQCDRGDACEFSHGV;RYRTEACKDGRNCKRKVCFFAHTP
	GmC3H73	Glyma.12G181300.1	Chr12	34187891	34191566	Possitive strand	948	315	37.104	9.28	5057	82.42	45.21	-1.36	2	KDRVNCPFYFKIGACRHGDRCSRLHTK;DFREATCRQYEENTCNRGGYCNFMHLK
	GmC3H74	Glyma.12G205700.1	Chr12	36599968	36601567	Possitive strand	1179	392	43.826	8.88	6011	69.54	53.44	-0.66	2	HYSGTVCPEYPRGGCSRGDACEYAHGV;RYRTEACKDGRNCKRKVCFFAHTP
	GmC3H75	Glyma.12G237300.1	Chr12	39612725	39618952	Possitive strand	2115	704	75.819	6.23	10486	65.66	70.13	-0.383	2	HYSCVPCPDFRKGACRRGDMCEYAHGV;QYRTRLCKDGTSCNRRVCFFAHTA
	GmC3H76	Glyma.13G034600.1	Chr13	10786137	10795390	Possitive strand	6063	2020	223.381	8.49	30945	52.93	64.06	-0.809	5	ARKQKYCQFFTRFGKCNKDGGKCPYIHDP;SKIAVCTKFLNGLCSTPNCKLTHKV;PERMPDCSYFLQGLCSNRNCPYRHVN;NPKASICEGFLKGYCADGNECRKKHSY;VCPTFEATGTCTQGTGCKLHHPK
	GmC3H77	Glyma.13G076300.1	Chr13	18034744	18039221	Possitive strand	1404	467	52.737	7.19	7277	65.66	58.97	-0.831	1	RNRAHICSFYIRGECTRGAECPYRHEM
	GmC3H78	Glyma.13G104400.1	Chr13	21903926	21908569	Possitive strand	1806	601	66.966	6.77	9322	45.71	71.41	-0.43	2	GDKLCFKFVSSGSCPRGEKCNFRHDT;MRGVCFDFLNKGKCERGPDCNFKHSL
	GmC3H79	Glyma.13G136200.1	Chr13	24866284	24869976	Possitive strand	1086	361	41.252	5.1	5759	42.03	64.07	-0.999	2	DPKSILCEFYKVGQCAKGFKCKFSHDL;KPTDIVCKYFLDAVEKKQYGWFWVCPNGGKNCHYRHAL
	GmC3H80	Glyma.13G202800.1	Chr13	31657905	31661774	Possitive strand	2106	701	75.662	6.48	10461	64.24	68.35	-0.387	2	HYSCVPCPDFRKGACRRGDMCEYAHGV;QYRTRLCKDGTSCNRRVCFFAHTA
	GmC3H81	Glyma.13G217000.1	Chr13	32995492	33002746	Possitive strand	1476	491	51.398	8.18	7070	73.77	51.67	-0.457	4	RPDEVDCTYYLRTGFCGFGSRCRFNHPR;RVGQPVCQYFMRTRTCKFGSSCKYHHPR;RQGEKECSYYVKTGQCKFGATCKFHHPV;RPGAPACTHYAQHGVCKFGSACKFDHPM
	GmC3H82	Glyma.13G236800.1	Chr13	34715128	34729440	Possitive strand	2766	921	105.044	4.35	14334	86.89	58.26	-1.134	1	RPRIICDFFAKGWCIRGSSCSFLHIK
	GmC3H83	Glyma.13G363600.1	Chr13	45036690	45038198	Possitive strand	513	170	19.153	9.42	2638	58.4	53.47	-0.709	2	MVKTEMCRRFRRGVCVHGSKCIYAHSV;QRQPKQCRFFLQNKRCHYGRTCRFLHSS
	GmC3H84	Glyma.14G010200.1	Chr14	788305	792206	Possitive strand	1449	482	54.245	6.76	7455	58.61	56.72	-0.865	1	RNRAHICSFYIRGECTRGAECPYRHEM
	GmC3H85	Glyma.14G015700.1	Chr14	1130025	1137147	Possitive strand	1644	547	61.78	6.39	8570	51.36	68.65	-0.55	1	EFPMKICHYFNKGFCKHGTSCRFYHGQ
	GmC3H86	Glyma.14G016300.1	Chr14	1170626	1173884	Possitive strand	2043	680	74.596	6.63	10358	58.63	69.18	-0.472	2	PYSCVPCPEFRKGTCQKGDSCEYAHGV;QYRTRLCKDETGCARKVCFFAHKP
	GmC3H87	Glyma.14G050000.1	Chr14	3921293	3925973	Possitive strand	1254	417	45.947	7.86	6293	61.42	55.73	-0.605	5	RPGEPECLYYLRTGACGYGSNCRYHHPA;RAGQPDCEYFLKTGMCKYGSTCKYHHPK;EEKSCPYYMRTGSCKFGVACKFHHPQ;RPDQPECRYFMSTGTCKYGSDCKFHHPK;RPGQAVCSYYRIYGMCKFGPTCKFDHPV
	GmC3H88	Glyma.14G115100	Chr14	13676566	13685406	Possitive strand	1677	558	62.57	9.11	8879	35.63	95	-0.228	1	ARGVCRAFQRGECTQGASCKFSHDE
	GmC3H89	Glyma.14G155900.1	Chr14	33901493	33911289	Possitive strand	5976	1991	220.064	8.72	30564	51.38	66.36	-0.778	5	ARKQKYCQFFTRFGKCNKDGGKCPYIHDP;SKIAVCTKFLNGLCSTPNCKLTHKV; PERMPDCSYFLQGLCSNRNCPYRHVN;NPKASICEGFLKGYCADGNECRKKHSY;VCPTFEETGTCTQGTKCKLHHPK
	GmC3H90	Glyma.14G192200.1	Chr14	45690129	45693598	Possitive strand	1266	421	46.318	8.37	6439	32.51	75.7	-0.177	2	RIGGTACAYWRAGRCNRNPCRFLHIE;KSSPRICKYWINNNCVHGEQCLYLHSW
	GmC3H91	Glyma.14G192900.	Chr14	45736797	45743020	Possitive strand	1311	436	51.941	8.43	7114	64.55	36.93	-1.833	1	ARGVCRAFQRGECTRGASCKFSHDE
	GmC3H92	Glyma.14G194100.1	Chr14	45920719	45923885	Possitive strand	2073	690	75.126	5.81	10419	54.14	75.09	-0.364	3	ARGVCRAFQRGECTRGASCKFSHDE;HYSCVPCPEFRKGSCSKGDTCEYAHGI;QYRTRLCKDESGCTRRVCFFAHKP
	GmC3H93	Glyma.14G213000.1	Chr14	47811767	47816609	Possitive strand	2106	701	77.879	6.32	10823	44.55	65.46	-0.773	3	KPKVVSHCRHYLNGRCHEGDKCQFSHDV;LTKSKPCTHFARHSCMKGDDCPFDHQL;KYPCTNFVSKGSCYRGDACLFSHQV
	GmC3H94	Glyma.15G076800.1	Chr15	5901589	5908379	Possitive strand	2646	881	99.577	4.42	13604	76.14	60.14	-1.003	1	RPRIICDFFAKGWCIRGSSCSFLHIK
	GmC3H95	Glyma.15G095500.1	Chr15	7451596	7459182	Possitive strand	1455	484	50.851	8.49	7001	74.68	52.21	-0.465	4	RPDEVDCTYYLRTGFCGFGSRCRFNHPR;RVGQPVCQYYMRTRTCKFGSSCKYHHPR;RPGEKECSYYVKTGQCKFGATCKFHHPV;PGAAPACIHYAQHGVCKFGSACKFDHHM
	GmC3H96	Glyma.15G128500.1	Chr15	10243236	10253450	Possitive strand	2076	691	75.347	6.41	10279	54.9	46.61	-0.851	3	SFRQTVCRHWLRSLCMKGDACGFLHQY;KARMPVCRFFRLYGECREQDCVYKHTN;DIKECNMYKLGFCPNGPDCRYRHAK
	GmC3H97	Glyma.15G174300.1	Chr15	16187001	16190398	Possitive strand	1080	359	39.841	8.65	5530	29.21	74.4	-0.224	2	RIGRTTCSYWRAGRCNRNPCRFLHIE;KSSPRICKYWINNNCVHGEQFLYLHSW
	GmC3H98	Glyma.15G174400.1	Chr15	16212900	16215836	Possitive strand	1266	421	46.316	8.52	6450	33.38	76.18	-0.197	2	RIGRTTCSYWIAGKCNRNPCRFVHIE;KSSPRICKYWINNNCVHGEQCLYLHSW
	GmC3H99	Glyma.15G174500.1	Chr15	16225304	16228321	Possitive strand	1266	421	46.349	8.41	6432	33.5	72.95	-0.239	2	RIGSTTCSYWRAGRCNRNRCRFLHIE;KSSPRICKYWINNNCVHGEQCLYLHSW
	GmC3H100	Glyma.15G174600.1	Chr15	16251058	16253340	Possitive strand	1233	410	45.136	7.86	6263	33.74	74.44	-0.193	2	RIGRTTCSYWRAGKCNRNPCRFVHIE;KSSPRICKYWINNNCAHGEQCLYLHSW
	GmC3H101	Glyma.15G174700.1	Chr15	16265703	16268787	Possitive strand	1266	421	46.232	8.52	6435	32.8	75.27	-0.223	2	RIGRTTCSYRRAGKCNRNPCRFLHIE;KSSPRICKYWINNNCVHGEQCLYLHSW
	GmC3H102	Glyma.15G174800.1	Chr15	16300497	16317296	Possitive strand	1266	421	46.321	8.52	6441	33.56	74.11	-0.234	2	RIGRTTCSYWRAGKCNRNPCRFVHIE;KSSPRICKYWINNNCAHGEQCLYLHSW
	GmC3H103	Glyma.15G174900.1	Chr15	16339564	16342621	Possitive strand	1266	421	46.335	8.52	6444	33.76	74.35	-0.229	2	RIGRTTCSYWRAGKCNRNPCRFVHIE;KSSPRICKYWINNNCVHGEQCLYLHSW
	GmC3H104	Glyma.15G175000.1	Chr15	16353255	16356301	Possitive strand	1266	421	46.294	8.28	6429	32.34	74.8	-0.204	2	RIGSTTCSYWRAGRCNRNRCRFLHIE;KSSPRICKYWINNNCVHGEQCLYLHSW
	GmC3H105	Glyma.15G175100.1	Chr15	16369813	16372841	Possitive strand	1266	421	46.307	8.52	6442	33.56	74.35	-0.233	2	RIGRTTCSYWKAGKCNRNPCRFLHIE;KSSPRICKYWINNNCVHGEQCLYLHSW
	GmC3H106	Glyma.15G175200.1	Chr15	16379547	16381679	Possitive strand	1218	405	44.653	8.45	6213	34.63	76.07	-0.195	2	RIGRTTCSYWRAGKCNRNPCRFVHIE;KSSPRICKYWINNNCVHGEQCMYLYSW
	GmC3H107	Glyma.15G175300.1	Chr15	16431736	16434704	Possitive strand	1266	421	46.346	8.1	6442	31.98	75.49	-0.214	2	RIGSTTCSYWRAGRCNRNPCRFLHIE;KSSPRICKYWINNNCVHGEQCLYLHSW
	GmC3H108	Glyma.15G175400.1	Chr15	16486889	16489955	Possitive strand	1266	421	46.423	8.52	6457	34.32	74.56	-0.229	2	RIGRTTCSYWRAGRCNKNPCRFLHIE;KSSPRICKYWINNNCVHGEQCLYLHSW
	GmC3H109	Glyma.15G175500.1	Chr15	16518154	16521108	Possitive strand	1266	421	46.498	8.53	6470	33.05	75.72	-0.21	2	RIGRTTCSYWRAGRCNRNPCRFLHIE;KSSPRICKYWINNNCVHGEQCLYLHSW
	GmC3H110	Glyma.15G217400.1	Chr15	35914376	35930906	Possitive strand	1524	507	54.991	8.03	7596	48.42	61.12	-0.467	6	RPGEKDCAHYMLTRTCKFGDSCKFDHPV;RPGEPDCPYFLKTQRCKFGSKCKFNHPK;RPSEPPCAFYMKTGKCRYGTACKFHHPK;RLGEVDCPFYMKTGSCKYGVSCRYNHPD;RPGQIECDFYMKTGVCKFGERCKYHHPI;REGDVICPYYLKTGTCKFGATCKFDHPP
	GmC3H111	Glyma.15G244700.1	Chr15	46608311	46615004	Possitive strand	945	315	36448	9.56	4990	66.09	48.44	-1.226	2	QDKAHCPFHLKTGACCFGIRCSRVHFY;RWKVAICGEYMKSGFKTCSHGTACNFIHCF
	GmC3H112	Glyma.15G272400.1	Chr15	50978413	50986557	Possitive strand	1092	363	40.754	6.59	5594	62.25	63.97	-0.451	4	MSKRVLCKFFAHGACLKGEHCEFSHDW;PPNNICTFYQKGVCAYGSRCRYDHVK;SELSICSFAAAGNCPRGEKCPHIHGD;KLKSIDCKHFDFGEGNCPFGTSCFYKHAY
	GmC3H113	Glyma.15G273000.1	Chr15	51048375	51054499	Possitive strand	1362	453	51.138	5.26	6953	47.68	57.51	-0.668	4	SNRVCKFYARGACLKGDQCDFAHEK;KDDICSYYKKGSCAYGSRCRYKHVK;SEHLFCAFAAANCPLEDKCSRIHGN;NCKLIDCKHFNFGNGNCPFGASCFYKHTV
	GmC3H114	Glyma.15G274800.1	Chr15	51291261	51295661	Possitive strand	2169	722	77.74	5.75	10739	58.81	72.24	-0.318	2	HYSCVPCPDFRKGACRRGDMCEYAHGV;QYRTRLCKDGTSCNRRVCFFAHTA
	GmC3H115	Glyma.16G010500.1	Chr16	933257	937925	Possitive strand	1392	463	53.186	9.23	7423	44.6	66.13	-0.99	1	KQKQVCRHYARGRCYYGDNCKFLHDL
	GmC3H116	Glyma.16G132900.1	Chr16	28943559	28944311	Possitive strand	753	250	27.804	8.3	3884	41.58	88.16	0.032	1	SSRICKYWIDGNCAYGDQCWNRHSF
	GmC3H117	Glyma.16G199300.1	Chr16	36062040	36068016	Possitive strand	1284	427	46.311	7.51	6396	25.4	75.08	-0.223	2	HQKVCFHWQAGKCNRYPCPFLHSE;AEKVCNYWIQGNCSYGERCKFLHTW
	GmC3H118	Glyma.17G024400.1	Chr17	1779409	1784852	Possitive strand	1455	484	50.8	8.63	6977	65.95	51.43	-0.389	5	RPDEADCIYYLRTGFCGYGTRCRFNHPR;RVGQPVCQYFMRTGLCKFGVSCKYHHPR;AEKECSYYVKTGQCKFGATCKFHHPQ;RPDQPECHHYMKTGECKFGLSCRYHHPP;RPGAPPCTHYTQRGVCKFGSACKFDHPM
	GmC3H119	Glyma.17G054700.1	Chr17	4163688	4166980	Possitive strand	1623	540	60.257	8.07	8394	45.95	72.43	-0.355	2	GDKLCFKFVSSGSCPRGEKCNFQHDT;MRGVCFDFLNKGKCERGPDCNFKHSL
	GmC3H120	Glyma.17G116200.1	Chr17	9181066	9183991	Reverse strand	1581	526	60.289	5.99	8343	61.79	65.61	-0.886	3	LKRYTDCVYFLASPLTCKKGAECEYRHNE;NPRDCWYWLSGQCLNPTCAFRHPP;KTLVPCYFFFNGFCNKGDRCSFLHGP
	GmC3H121	Glyma.17G116700.1	Chr17	9206095	9208694	Reverse strand	1044	347	38.877	8.57	5355	44.63	54.84	-0.787	3	FFKTRICAKFRVGACRNGENCNFAHGL;IHKMKLCKKYYNGEECPYGDKCSFLHED;YWKTKLCIKFETTGHCPFGDDCHFAHGQ
	GmC3H122	Glyma.17G126800.1	Chr17	10122732	10127407	Possitive strand	1506	501	54.31	5.06	7408	54.43	55.03	-0.702	5	RPEAEDCAFYIKTGNCKFGFNCKFNHPI;RSGMTECKYYQRSGGCKFGKSCKYNHTR;RLGERECPYYMRTGSCKFGANCKFNHPD;RPGEPECSYFLKTGDCKFKSNCKFNHPK;RPDQSVCSHYSRYGICKFGPACKFDHPI
	GmC3H123	Glyma.18G062200.1	Chr18	5675033	5678138	Possitive strand	1827	608	66.475	5.78	9163	53.66	66.6	-0.458	2	QYSCVPCPEFRKGSCSKGDACDYAHGI;QYKTRLCKETGCTRRVCFFAHNV
	GmC3H124	Glyma.18G091000.1	Chr18	9060662	9066712	Possitive strand	1479	492	55.037	5.78	7691	49.35	74.35	-0.694	1	SENMLMCKFFLQQRCRFGSNCRLSHGL
	GmC3H125	Glyma.18G092000.1	Chr18	9236520	9241505	Possitive strand	951	316	34.384	9.17	4814	41.14	66.61	-0.626	1	YPCTNFVSKGSCYRGDACLFSHQV
	GmC3H126	Glyma.18G241300.1	Chr18	52986384	52995320	Possitive strand	1281	426	46.913	8.1	6413	64.94	52.25	-0.572	5	HPGEPDCSYYIRTGLCRFGATCRFNHPP;RIGQPECQYYLKTGTCKFGATCRFHHPR;RIGQPECQYYLKTGTCKFGATCRFHHPR;RPDQPECQFYMKTGDCKFGAVCRFHHPH;RPGEPLCVFYSRYGICKFGPSCKFDHPM
	GmC3H127	Glyma.18G288300.1	Chr18	56798511	56811129	Possitive strand	5043	1680	186.983	5.65	26041	49.16	81.61	-0.479	1	LCMYELRGKCNNDECPWQHAK
	GmC3H128	Glyma.19G004000.1	Chr19	306672	315520	Possitive strand	2910	969	107.12	6.87	14898	51.79	68.65	-0.68	1	IPRQRCRDFEERGFCLRGDMCPMEHGV
	GmC3H129	Glyma.19G138400.1	Chr19	39994293	39995409	Possitive strand	975	324	35.904	8.64	4921	67.31	56.85	-0.58	2	HYSGTVCPEYRRGGCSRDDACEYAHGV;RYRTEACKDGRNCKRKVCFFAHTP
	GmC3H130	Glyma.19G141700.1	Chr19	40285622	40289369	Possitive strand	2004	667	73.466	5.98	10134	57.33	70.37	-0.445	2	HYSCVPCPEFRKGACRRGDMCEYAHGV;QYRTRLCKDGTNCARRVCFFAHTN
	GmC3H131	Glyma.19G147100.1	Chr19	40799107	40802473	Possitive strand	888	295	31.102	9.31	4320	39.82	56.34	-0.431	3	GSKSKPCTKFFSTAGCPFGEGCHFLHYV;AVKTRICNKFNTAEGCKFGDKCHFAHGE;NFKTKLCENFTKGSCTFGDRCHFAHGA
	GmC3H132	Glyma.19G177800.1	Chr19	43708336	43711024	Possitive strand	1080	359	41.21	6.43	5777	37.68	67.86	-0.852	2	DPKSILCEFFKVGQCTKGFKCKFSHDL;EKKQYGWFWVCPNGSKNCHYRHAL
	GmC3H133	Glyma.19G191100.1	Chr19	44848455	44851043	Possitive strand	945	315	36.448	9.56	4990	66.09	48.44	-1.226	2	KDRVNCPFYFKIGACRHGDRCSRLHTK; DFREATCRQYEENVCNRGGYCNFMHLK
	GmC3H134	Glyma.20G006800.1	Chr20	657349	658818	Possitive strand	807	268	31.279	9.88	4302	77.43	52.09	-1.101	2	KDRVNCPFYFKIGACRHGDRCSRLHNR;DFREATCRQFEENSCNRGGYCNFMHVK
	GmC3H135	Glyma.20G050200.1	Chr20	10219533	10224176	Possitive strand	1446	481	53.956	6.92	7431	61.14	57.05	-0.831	1	RNRAHICSFYIRGECTRGAECPYRHEM
	GmC3H136	Glyma.20G093700.1	Chr20	33692948	33693812	Possitive strand	483	160	18.136	9.11	2546	68.42	77.88	-0.219	1	NRSLCFHFVNTGFCRYGDSCKYLHPI
	GmC3H137	Glyma.20G121800.1	Chr20	36439119	36442371	Possitive strand	1095	364	40.117	7.64	5508	57.9	62.66	-0.778	2	MFKTELCNKWQETGTCPYGDHCQFAHGI;RYKTEVCRMVLAGVVCPYGHRCHFRHAL
	GmC3H138	Glyma.20G219100.1	Chr20	45490419	45496014	Possitive strand	1293	430	47.204	7.85	6491	56.02	60.58	-0.492	5	RPGEPDCSYYIRTGLCRFGATCRFNHPP;RIGQPECQYYLKTGTCKFGATCKFHHPK;RPNEPECTYYLRTGQCKFGNTCKFHHPQ;RPGQPECQFYVKTGDCKFGAVCQFHHPR;RLGEPLCVFYSRYGICKFGPSCKFDHPM
	GmC3H139	Glyma.20G247500.1	Chr20	47696436	47701861	Possitive strand	894	297	31.539	9.34	4366	37.89	53.57	-0.482	3	GSKSKPCTKFFSTSGCPFGEGCHFLHYV;KTRLCNKFNTAEGCKFGDKCHFAHGE;NFKTKLCENFAKGSCTFGERCHFAHGT
	GmC3H140	Glyma.U005100.1	scaffold_	139:5017	18700	Reverse strand	1266	421	46.379	8.41	6444	33.72	73.63	-0.233	2	RIGRTTCSYWRAGKCNRNPCRFVHIE;KSSPRICKYWINNNCVHGEQCLYLHSW
		140 genes	333 domain

## Sheet: Table_S2
	Table S2. C3H Motif and Domain Composition of 140 soybean C3H-ZFP members
	No#	C3H-Type	Structural Organization of the C3H Domain	Number of C3H Domains
	1	GmC3H76a_C-X8-C-X6-C-X3H	A-RKQKY-CQFFT-------R-FGK---CNKDGGKCP----YIHDP	2
		GmC3H89a_C-X8-C-X6-C-X3H	A-RKQKY-CQFFT-------R-FGK---CNKDGGKCP----YIHDP
	2	GmC3H66b_C-X4-C-X4-C-X3H	Q-YKTRL-CKETG---------------CTRRV--CF----FAHNV	2
		GmC3H123b_C-X4-C-X4-C-X3H	Q-YKTRL-CKETG---------------CTRRV--CF----FAHNV
	3	GmC3H44b_C-X10-C-X5-C-X3H	R-WKVAI-CGEYMK--------SGFKT-CSHGTT-CN----FIHCF	2
		GmC3H111b_C-X10-C-X5-C-X3H	R-WKVAI-CGEYMK--------SGFKT-CSHGTA-CN----FIHCF
	4	GmC3H49b_C-X8-C-X4-C-X3H	K-ARMPV-CRFFR-------L-YGE---CREQD--CV----YKHTN	2
		GmC3H96b_C-X8-C-X4-C-X3H	K-ARMPV-CRFFR-------L-YGE---CREQD--CV----YKHTN
	5	GmC3H43c_C-X6-C-X5-C-X3H	S--EHLF-CAFAA----------AN---CPLEDK-CS----RIHGN	2
		GmC3H113c_C-X6-C-X5-C-X3H	S--EHLF-CAFAA----------AN---CPLEDK-CS----RIHGN
	6	GmC3H25a_C-X9-C-X5-C-X3H	L-KRYTD-CVYFL-------ASPLT---CKKGAE-CE----YRHNE	11
		GmC3H26a_C-X9-C-X5-C-X3H	L-KRYTD-CVYFL-------ASPLT---CKKGAE-CE----YRHNE
		GmC3H28a_C-X9-C-X5-C-X3H	K--RNTD-CVYFL-------ASPLT---CKKGNE-CE----YRHSE
		GmC3H41a_C-X9-C-X5-C-X3H	K--RNTD-CVYFL-------ASPLT---CKKGNE-CE----YRHSE
		GmC3H42d_C-X9-C-X5-C-X3H	K-LKSID-CKHFD-------FGEGN---CPFGTS-CF----YKHAF
		GmC3H44d_C-X9-C-X5-C-X3H	N-CKLID-CKHFN-------FGNGN---CPFGAS-CF----YKHTV
		GmC3H65_C-X9-C-X5-C-X3H	L-WKTSL-CSYFR-------SHNGS---CSHGGA-CR----YAHGE
		GmC3H70_C-X9-C-X5-C-X3H	L-WKTSL-CSYFR-------SHNGS---CSHGGA-CR----YAHGE
		GmC3H112d_C-X9-C-X5-C-X3H	K-LKSID-CKHFD-------FGEGN---CPFGTS-CF----YKHAY
		GmC3H113d_C-X9-C-X5-C-X3H	N-CKLID-CKHFN-------FGNGN---CPFGAS-CF----YKHTV
		GmC3H120a_C-X9-C-X5-C-X3H	L-KRYTD-CVYFL-------ASPLT---CKKGAE-CE----YRHNE
	7	GmC3H20a_C-X11-C-X5-C-X3H	S--ARNL-CPEIA-------K-TGDVSSCPYKDK-CR----FSHDL	1
	8	GmC3H18b_C-X17-C-X6-C-X3H	K-PTDIV-CKYFL--DAVEKKQYGWFWVCPNGGKNCH----YRHAL	3
		GmC3H57b_C-X17-C-X6-C-X3H	K-PTDIV-CKYFL--DAVEKKQYGWFWACPNGGKNCH----YRHAL
		GmC3H79b_C-X17-C-X6-C-X3H	K--PTDIVCKYFL--DAVEKKQYGWFWVCPNGGKNCH----YRHAL
	9	GmC3H7a_C-X7-C-X4-C-X3H	R-IGRTT-CSYWR---------AGR---CNRNP--CR----FLHIE	29
		GmC3H25b_C-X7-C-X4-C-X3H	N---PRD-CWYWL---------SGQ---CLNPT--CA----FRHPP
		GmC3H26b_C-X7-C-X4-C-X3H	N---PRD-CWYWL---------SGQ---CLNPT--CA----FRHPP
		GmC3H28b_C-X7-C-X4-C-X3H	N---PRD-CRYWL---------SGN---C-LNPK-CP----FRHPP
		GmC3H36_C-X7-C-X4-C-X3H	K---TKL-CVLYQ---------RGR---CNRHN--CS----FAHG-
		GmC3H41b_C-X7-C-X4-C-X3H	N---PRD-CRYWL---------SGN---CLNPK--CP----FRHPP
		GmC3H51a_C-X7-C-X4-C-X3H	H---QKV-CYHWQ---------AGK---CNRYP--CP----FLHSE
		GmC3H71_C-X7-C-X4-C-X3H	K---TKL-CVLYQ---------RGR---CNRHN--CS----FAH--
		GmC3H76b_C-X7-C-X4-C-X3H	S--KIAV-CTKFL---------NGL---CSTPN--CK----LTHKV
		GmC3H76c_C-X7-C-X4-C-X3H	P-ERMPD-CSYFL---------QGL---CSNRN--CP----YRHVN
		GmC3H89b_C-X7-C-X4-C-X3H	S--KIAV-CTKFL---------NGL---CSTPN--CK----LTHKV
		GmC3H89c_C-X7-C-X4-C-X3H	P-ERMPD-CSYFL---------QGL---CSNRN--CP----YRHVN
		GmC3H90a_C-X7-C-X4-C-X3H	R-IGGTA-CAYWR---------AGR---CNRNP--CR----FLHIE
		GmC3H97a_C-X7-C-X4-C-X3H	R-IGRTT-CSYWR---------AGR---CNRNP--CR----FLHIE
		GmC3H98a_C-X7-C-X4-C-X3H	R-IGRTT-CSYWI---------AGK---CNRNP--CR----FVHIE
		GmC3H99a_C-X7-C-X4-C-X3H	R-IGSTT-CSYWR---------AGR---CNRNR--CR----FLHIE
		GmC3H100a_C-X7-C-X4-C-X3H	R-IGRTT-CSYWR---------AGK---CNRNP--CR----FVHIE
		GmC3H101a_C-X7-C-X4-C-X3H	R-IGRTT-CSYRR---------AGK---CNRNP--CR----FLHIE
		GmC3H102a_C-X7-C-X4-C-X3H	R-IGRTT-CSYWR---------AGK---CNRNP--CR----FVHIE
		GmC3H103a_C-X7-C-X4-C-X3H	R-IGRTT-CSYWR---------AGK---CNRNP--CR----FVHIE
		GmC3H104a_C-X7-C-X4-C-X3H	R-IGSTT-CSYWR---------AGR---CNRNR--CR----FLHIE
		GmC3H105a_C-X7-C-X4-C-X3H	R-IGRTT-CSYWK---------AGK---CNRNP--CR----FLHIE
		GmC3H106a_C-X7-C-X4-C-X3H	R-IGRTT-CSYWR---------AGK---CNRNP--CR----FVHIE
		GmC3H107a_C-X7-C-X4-C-X3H	R-IGSTT-CSYWR---------AGR---CNRNP--CR----FLHIE
		GmC3H108a_C-X7-C-X4-C-X3H	R-IGRTT-CSYWR---------AGR---CNKNP--CR----FLHIE
		GmC3H117a_C-X7-C-X4-C-X3H	H---QKV-CFHWQ---------AGK---CNRYP--CP----FLHSE
		GmC3H120b_C-X7-C-X4-C-X3H	N---PRD-CWYWL---------SGQ---CLNPT--CA----FRHPP
		GmC3H127_C-X7-C-X4-C-X3H	L-------CMYEL---------RGK---CNNDE--CP----WQHAK
		GmC3H140a_C-X7-C-X4-C-X3H	R-IGRTT-CSYWR---------AGK---CNRNP--CR----FVHIE
	10	GmC3H2b_C-X8-C-X5-C-X3H	S-YKGRH-CKKFY-------TEEG----CPYGDS-CT----FLHDE	142
		GmC3H2c_C-X8-C-X5-C-X3H	N-WKTRI-CNKWE-------M-TGY---CPFGNK-CH----FAHGA
		GmC3H4a_C-X8-C-X5-C-X3H	R-PGVPN-CVYYM-------R-TGV---CGYGDR-CR----FNHPR
		GmC3H4b_C-X8-C-X5-C-X3H	R-VGEPP-CQYYL-------K-TGT---CKFGAS-CK----FHHPK
		GmC3H4c_C-X8-C-X5-C-X3H	R-LGEKE-CSYYL-------K-TGQ---CKFGIS-CK----FHHPQ
		GmC3H4d_C-X8-C-X5-C-X3H	R-PGEPE-CQYYL-------R-TGD---CKFGLA-CR----YHHPR
		GmC3H5a_C-X8-C-X5-C-X3H	R-SGVPN-CVYYM-------R-TGV---CGYGGR-CR----YNHPR
		GmC3H5b_C-X8-C-X5-C-X3H	R-VGEPP-CQYYL-------K-TGT---CKFGAS-CK----FHHPK
		GmC3H5c_C-X8-C-X5-C-X3H	R-PGEKE-CSYYL-------K-TGQ---CKFGIS-CK----FHHPQ
		GmC3H5d_C-X8-C-X5-C-X3H	R-PGEPE-CQYYL-------R-TGD---CKFGLA-CR----YHHPR
		GmC3H5e_C-X8-C-X5-C-X3H	R-PGLQP-CAFYL-------Q-NGH---CKFGST-CK----FDHPL
		GmC3H6a_C-X8-C-X5-C-X3H	G-SKSKP-CTKFF-------STAG----CPFGEG-CH----FLHYV
		GmC3H6b_C-X8-C-X5-C-X3H	A-VKTRI-CNKFN-------T-AEG---CKFGDK-CH----FAHGE
		GmC3H10a_C-X8-C-X5-C-X3H	R-PGEPE-CLYYL-------R-TGM---CGYGTN-CR----YHHPA
		GmC3H10b_C-X8-C-X5-C-X3H	R-AGQPD-CEYFL-------K-TGT---CKYGST-CK----YHHPK
		GmC3H10c_C-X8-C-X5-C-X3H	E---EKS-CPYYM-------R-TGS---CKFGVA-CK----FHHPQ
		GmC3H10d_C-X8-C-X5-C-X3H	R-PDQPE-CRYFM-------S-TGT---CKYGSD-CK----FHHPK
		GmC3H10e_C-X8-C-X5-C-X3H	R-PGQAV-CSYYR-------I-YGM---CKFGPT-CK----FDHPV
		GmC3H14_C-X8-C-X5-C-X3H	D-YQPDI-CKDYK-------E-TGY---CGYGDS-CK----FMHDR
		GmC3H16a_C-X8-C-X5-C-X3H	G-SKSKP-CTKFF-------S-TAG---CPFGEG-CH----FLHYV
		GmC3H16b_C-X8-C-X5-C-X3H	A-VKTRI-CNKFN-------T-AEG---CKFGDK-CH----FAHGE
		GmC3H17a_C-X8-C-X5-C-X3H	G-SKSKP-CTKFF-------STAG----CPFGEG-CH----FLHYV
		GmC3H17b_C-X8-C-X5-C-X3H	A-VKTRI-CNKFN-------T-AEG---CKFGDK-CH----FAHGE
		GmC3H19a_C-X8-C-X5-C-X3H	K--DRVN-CPFYF-------K-IGA---CRHGDR-CS----RLHTK
		GmC3H22a_C-X8-C-X5-C-X3H	R-PEAED-CAFYL-------K-TGT---CKFGFN-CK----FNHPL
		GmC3H22b_C-X8-C-X5-C-X3H	R-SGQME-CKYYL-------R-SGG---CKFGKA-CK----FNHTR
		GmC3H22c_C-X8-C-X5-C-X3H	G---EKE-CLYYM-------R-TGS---CKFGAN-CR----FNHPD
		GmC3H22d_C-X8-C-X5-C-X3H	R-PGEPE-CSYFL-------K-TGD---CKFKSN-CK----FHHPK
		GmC3H22e_C-X8-C-X5-C-X3H	R-PDQNV-CTYYR-------R-YGI---CKFGPA-CK----FDHPA
		GmC3H24_C-X8-C-X5-C-X3H	I-PRQR--CRDFE-------E-RGF---CLRGDM-CP----MEHGV
		GmC3H27a_C-X8-C-X5-C-X3H	R-PEAED-CAFYM-------K-TGN---CKFGFN-CK----FNHPI
		GmC3H27b_C-X8-C-X5-C-X3H	R-SGMTE-CKYYQ-------R-SGG---CKFGKS-CK----YNHTR
		GmC3H27c_C-X8-C-X5-C-X3H	R-PGERE-CPYYM-------R-TGS---CKFGAN-CK----FNHPD
		GmC3H27d_C-X8-C-X5-C-X3H	R-PGEPE-CSFFL-------K-TGD---CKFKSN-CK----FHHPK
		GmC3H27e_C-X8-C-X5-C-X3H	R-PDQSV-CSHYS-------R-YGI---CKFGPA-CK----FDHPI
		GmC3H30_C-X8-C-X5-C-X3H	D-YQPDI-CKDYK-------E-TGY---CGYGDS-CK----FMHDR
		GmC3H34a_C-X8-C-X5-C-X3H	R-PEAED-CAFYL-------K-TGT---CKFGFN-CK----FNHPL
		GmC3H34b_C-X8-C-X5-C-X3H	R-SGQTE-CKYYL-------R-SGG---CKFGKA-CK----FNHTR
		GmC3H34c_C-X8-C-X5-C-X3H	G---EKE-CHYYM-------R-TGS---CKFGAN-CR----FNHPD
		GmC3H34d_C-X8-C-X5-C-X3H	R-PGEPE-CSYFL-------K-TGD---CKFKSN-CK----FHHPK
		GmC3H34e_C-X8-C-X5-C-X3H	R-PEQTV-CTYYR-------R-YGI---CKFGPA-CK----FDHPP
		GmC3H38a_C-X8-C-X5-C-X3H	K--DRVN-CPFYF-------K-IGA---CRHGDR-CS----RLHNR
		GmC3H39a_C-X8-C-X5-C-X3H	R-PDEAD-CIYYL-------R-TGF---CGYGTR-CR----FNHPR
		GmC3H39b_C-X8-C-X5-C-X3H	R-VGQPV-CQYYM-------R-TGS---CKFGAS-CK----YHHPR
		GmC3H39c_C-X8-C-X5-C-X3H	R-VGQKE-CSYYV-------K-TGQ---CKFGAT-CK----FHHPQ
		GmC3H39d_C-X8-C-X5-C-X3H	R-PDQPE-CHHYM-------K-TGD---CKFGPL-CR----YHHPP
		GmC3H39e_C-X8-C-X5-C-X3H	R-PGAPP-CTHYT-------Q-RGV---CKFGSA-CK----FDHPM
		GmC3H44a_C-X8-C-X5-C-X3H	Q--DKAH-CPFHL-------K-TGA---CRFGIR-CS----RVHFY
		GmC3H46a_C-X8-C-X5-C-X3H	R-PGEKD-CAHYM-------L-TRT---CKFGDS-CK----FDHPF
		GmC3H46b_C-X8-C-X5-C-X3H	R-PGEPD-CPYFL-------K-TQR---CKFGSK-CK----FNHPK
		GmC3H46c_C-X8-C-X5-C-X3H	R-PSEPP-CAFYM-------K-TGK---CRYGAA-CK----FHHPK
		GmC3H46d_C-X8-C-X5-C-X3H	R-LGEVD-CPFYM-------K-TGS---CKYGVT-CR----YNHPD
		GmC3H46e_C-X8-C-X5-C-X3H	R-PGQIE-CDFYM-------K-TGE---CKFGER-CK----YHHPI
		GmC3H46f_C-X8-C-X5-C-X3H	R-EGAVI-CPYYL-------K-TGT---CKFGAT-CK----FDHPP
		GmC3H47_C-X8-C-X5-C-X3H	D-YQPDI-CKDYK-------E-TGC---CGYHDS-CK----FMHDQ
		GmC3H54a_C-X8-C-X5-C-X3H	H-PGEPD-CSYYI-------R-TGL---CRFGAT-CR----FNHPP
		GmC3H54b_C-X8-C-X5-C-X3H	R-IGQPE-CQYYL-------K-TGT---CKFGAT-CR----FHHPR
		GmC3H54c_C-X8-C-X5-C-X3H	R-PNEPE-CAYYL-------R-TGQ---CKFGNT-CK----FHHPQ
		GmC3H54d_C-X8-C-X5-C-X3H	R-PDQPE-CQFYM-------K-TGD---CKFGAV-CR----FHHPR
		GmC3H54e_C-X8-C-X5-C-X3H	R-PGEPL-CVFYS-------R-YGI---CKFGPS-CK----FDHPM
		GmC3H55a_C-X8-C-X5-C-X3H	R-PGVPN-CVYYM-------R-TGV---CGYGGR-CR----YNHPH
		GmC3H55b_C-X8-C-X5-C-X3H	R-LGEPP-CQYYL-------K-TGT---CKFGAS-CK----FHHPK
		GmC3H55c_C-X8-C-X5-C-X3H	D---EKE-CSYYL-------K-TGQ---CKYGIS-CK----FHHPQ
		GmC3H55d_C-X8-C-X5-C-X3H	R-PGEPD-CQYYL-------R-TGD---CKFGLA-CQ----YHHPQ
		GmC3H55e_C-X8-C-X5-C-X3H	R-PGLQP-CAFYL-------Q-NGH---CKFGST-CK----FDHSL
		GmC3H56a_C-X8-C-X5-C-X3H	R-PGVPN-CVYYM-------R-TGV---CGYGSR-CR----YNHPR
		GmC3H56b_C-X8-C-X5-C-X3H	R-VGEPP-CQYYL-------K-TGT---CKFGAS-CK----FHHPK
		GmC3H56c_C-X8-C-X5-C-X3H	R-PGEKE-CSYYL-------K-TGQ---CKFGIS-CK----FHHPQ
		GmC3H56d_C-X8-C-X5-C-X3H	R-PGEPE-CQYYL-------R-TGD---CKFGLA-CR----YHHPR
		GmC3H56e_C-X8-C-X5-C-X3H	R-PGVQP-CAFYL-------Q-NGH---CKFGST-CK----FDHPL
		GmC3H59_C-X8-C-X5-C-X3H	P--NRPL-CFHFV-------N-TGF---CRYGDS-CK----YLHPV
		GmC3H60a_C-X8-C-X5-C-X3H	R-PGEPD-CSYYM-------R-TGL---CRFGAT-CR----FNHPP
		GmC3H60b_C-X8-C-X5-C-X3H	R-IGQPE-CQYYL-------K-TGT---CKFGAT-CK----FHHPK
		GmC3H60c_C-X8-C-X5-C-X3H	R-PNEPE-CTYYL-------R-TGQ---CKFGNT-CK----FHHPQ
		GmC3H60d_C-X8-C-X5-C-X3H	R-PGQPE-CQFYM-------K-TGD---CKFGAV-CR----FHHPQ
		GmC3H60e_C-X8-C-X5-C-X3H	R-PGEPL-CVFYS-------R-YGI---CKFGPS-CK----FDHPM
		GmC3H61a_C-X8-C-X5-C-X3H	M-FKTEL-CNKWQ-------E-TGT---CPYGDH-CQ----FAHGI
		GmC3H61b_C-X8-C-X5-C-X3H	R-YKTEV-CRMVL---------AGV--VCPYGHR-CH----FRHAL
		GmC3H62a_C-X8-C-X5-C-X3H	G-SKSKP-CTKFF-------S-TSG---CPFGEG-CH----FLHYV
		GmC3H62b_C-X8-C-X5-C-X3H	K---TRL-CNKFN-------T-AEG---CKFGDK-CH----FAHGE
		GmC3H73a_C-X8-C-X5-C-X3H	K---DRVNCPFYF-------K-IGA---CRHGDR-CS----RLHTK
		GmC3H76e_C-X8-C-X5-C-X3H	V-------CPTFE-------A-TGT---CTQGTG-CK----LHHPK
		GmC3H78a_C-X8-C-X5-C-X3H	G---DKL-CFKFV-------S-SGS---CPRGEK-CN----FRHDT
		GmC3H78b_C-X8-C-X5-C-X3H	M---RGV-CFDFL-------N-KGK---CERGPD-CN----FKHSL
		GmC3H81a_C-X8-C-X5-C-X3H	R-PDEVD-CTYYL-------R-TGF---CGFGSR-CR----FNHPR
		GmC3H81b_C-X8-C-X5-C-X3H	R-VGQPV-CQYFM-------R-TRT---CKFGSS-CK----YHHPR
		GmC3H81c_C-X8-C-X5-C-X3H	R-QGEKE-CSYYV-------K-TGQ---CKFGAT-CK----FHHPV
		GmC3H81d_C-X8-C-X5-C-X3H	R-PGAPA-CTHYA-------Q-HGV---CKFGSA-CK----FDHPM
		GmC3H83b_C-X8-C-X5-C-X3H	Q-RQPKQ-CRFFL-------Q-NKR---CHYGRT-CR----FLHSS
		GmC3H87a_C-X8-C-X5-C-X3H	R-PGEPE-CLYYL-------R-TGA---CGYGSN-CR----YHHPA
		GmC3H87b_C-X8-C-X5-C-X3H	R-AGQPD-CEYFL-------K-TGM---CKYGST-CK----YHHPK
		GmC3H87c_C-X8-C-X5-C-X3H	E---EKS-CPYYM-------R-TGS---CKFGVA-CK----FHHPQ
		GmC3H87d_C-X8-C-X5-C-X3H	R-PDQPE-CRYFM-------S-TGT---CKYGSD-CK----FHHPK
		GmC3H87e_C-X8-C-X5-C-X3H	R-PGQAV-CSYYR-------I-YGM---CKFGPT-CK----FDHPV
		GmC3H89e_C-X8-C-X5-C-X3H	V-------CPTFE-------E-TGT---CTQGTK-CK----LHHPK
		GmC3H93c_C-X8-C-X5-C-X3H	K---YP--CTNFV-------S-KGS---CYRGDA-CL----FSHQV
		GmC3H95a_C-X8-C-X5-C-X3H	R-PDEVD-CTYYL-------R-TGF---CGFGSR-CR----FNHPR
		GmC3H95b_C-X8-C-X5-C-X3H	R-VGQPV-CQYYM-------R-TRT---CKFGSS-CK----YHHPR
		GmC3H95c_C-X8-C-X5-C-X3H	R-PGEKE-CSYYV-------K-TGQ---CKFGAT-CK----FHHPV
		GmC3H95d_C-X8-C-X5-C-X3H	P-GAAPA-CIHYA-------Q-HGV---CKFGSA-CK----FDHHM
		GmC3H110a_C-X8-C-X5-C-X3H	R-PGEKD-CAHYM-------L-TRT---CKFGDS-CK----FDHPV
		GmC3H110b_C-X8-C-X5-C-X3H	R-PGEPD-CPYFL-------K-TQR---CKFGSK-CK----FNHPK
		GmC3H110c_C-X8-C-X5-C-X3H	R-PSEPP-CAFYM-------K-TGK---CRYGTA-CK----FHHPK
		GmC3H110d_C-X8-C-X5-C-X3H	R-LGEVD-CPFYM-------K-TGS---CKYGVS-CR----YNHPD
		GmC3H110e_C-X8-C-X5-C-X3H	R-PGQIE-CDFYM-------K-TGV---CKFGER-CK----YHHPI
		GmC3H110f_C-X8-C-X5-C-X3H	R-EGDVI-CPYYL-------K-TGT---CKFGAT-CK----FDHPP
		GmC3H111a_C-X8-C-X5-C-X3H	Q--DKAH-CPFHLK--------TGA---CCFGIR-CS----RVHFY
		GmC3H118a_C-X8-C-X5-C-X3H	R-PDEAD-CIYYL-------R-TGF---CGYGTR-CR----FNHPR
		GmC3H118b_C-X8-C-X5-C-X3H	R-VGQPV-CQYFM-------R-TGL---CKFGVS-CK----YHHPR
		GmC3H118c_C-X8-C-X5-C-X3H	A---EKE-CSYYV-------K-TGQ---CKFGAT-CK----FHHPQ
		GmC3H118d_C-X8-C-X5-C-X3H	R-PDQPE-CHHYM-------K-TGE---CKFGLS-CR----YHHPP
		GmC3H118e_C-X8-C-X5-C-X3H	R-PGAPP-CTHYT-------Q-RGV---CKFGSA-CK----FDHPM
		GmC3H119a_C-X8-C-X5-C-X3H	G---DKL-CFKFV-------S-SGS---CPRGEK-CN----FQHDT
		GmC3H119b_C-X8-C-X5-C-X3H	M---RGV-CFDFL-------N-KGK---CERGPD-CN----FKHSL
		GmC3H121b_C-X8-C-X5-C-X3H	I-HKMKL-CKKYY---------NGEE--CPYGDK-CS----FLHED
		GmC3H121c_C-X8-C-X5-C-X3H	Y-WKTKL-CIKFE-------T-TGH---CPFGDD-CH----FAHGQ
		GmC3H122a_C-X8-C-X5-C-X3H	R-PEAED-CAFYI-------K-TGN---CKFGFN-CK----FNHPI
		GmC3H122b_C-X8-C-X5-C-X3H	R-SGMTE-CKYYQ-------R-SGG---CKFGKS-CK----YNHTR
		GmC3H122c_C-X8-C-X5-C-X3H	R-LGERE-CPYYM-------R-TGS---CKFGAN-CK----FNHPD
		GmC3H122d_C-X8-C-X5-C-X3H	R-PGEPE-CSYFL-------K-TGD---CKFKSN-CK----FNHPK
		GmC3H122f_C-X8-C-X5-C-X3H	R-PDQSV-CSHYS-------R-YGI---CKFGPA-CK----FDHPI
		GmC3H125_C-X8-C-X5-C-X3H	Y-P-----CTNFV-------S-KGS---CYRGDA-CL----FSHQV
		GmC3H126a_C-X8-C-X5-C-X3H	H-PGEPD-CSYYI-------R-TGL---CRFGAT-CR----FNHPP
		GmC3H126b_C-X8-C-X5-C-X3H	R-IGQPE-CQYYL-------K-TGT---CKFGAT-CR----FHHPR
		GmC3H126c_C-X8-C-X5-C-X3H	R-IGQPE-CQYYL-------K-TGT---CKFGAT-CR----FHHPR
		GmC3H126d_C-X8-C-X5-C-X3H	R-PDQPE-CQFYM-------K-TGD---CKFGAV-CR----FHHPH
		GmC3H126e_C-X8-C-X5-C-X3H	R-PGEPL-CVFYS-------R-YGI---CKFGPS-CK----FDHPM
		GmC3H128_C-X8-C-X5-C-X3H	I-PRQR--CRDFE-------E-RGF---CLRGDM-CP----MEHGV
		GmC3H131a_C-X8-C-X5-C-X3H	G-SKSKP-CTKFF-------STAG----CPFGEG-CH----FLHYV
		GmC3H131b_C-X8-C-X5-C-X3H	A-VKTRI-CNKFN-------T-AEG---CKFGDK-CH----FAHGE
		GmC3H133a_C-X8-C-X5-C-X3H	K--DRVN-CPFYF--------KIGA---CRHGDR-CS----RLHTK
		GmC3H134a_C-X8-C-X5-C-X3H	K--DRVN-CPFYF-------K-IGA---CRHGDR-CS----RLHNR
		GmC3H136_C-X8-C-X5-C-X3H	N---RSL-CFHFV-------N-TGF---CRYGDS-CK----YLHPI
		GmC3H137a_C-X8-C-X5-C-X3H	M-FKTEL-CNKWQ-------E-TGT---CPYGDH-CQ----FAHGI
		GmC3H137b_C-X8-C-X5-C-X3H	R-YKTEV-CRMVL---------AGVV--CPYGHR-CH----FRHAL
		GmC3H138a_C-X8-C-X5-C-X3H	R-PGEPD-CSYYI-------R-TGL---CRFGAT-CR----FNHPP
		GmC3H138b_C-X8-C-X5-C-X3H	R-IGQPE-CQYYL-------K-TGT---CKFGAT-CK----FHHPK
		GmC3H138c_C-X8-C-X5-C-X3H	R-PNEPE-CTYYL-------R-TGQ---CKFGNT-CK----FHHPQ
		GmC3H138d_C-X8-C-X5-C-X3H	R-PGQPE-CQFYV-------K-TGD---CKFGAV-CQ----FHHPR
		GmC3H138e_C-X8-C-X5-C-X3H	R-LGEPL-CVFYS-------R-YGI---CKFGPS-CK----FDHPM
		GmC3H139a_C-X8-C-X5-C-X3H	G-SKSKP-CTKFF-------S-TSG---CPFGEG-CH----FLHYV
		GmC3H139b_C-X8-C-X5-C-X3H	K---TRL-CNKFN-------T-AEG---CKFGDK-CH----FAHGE
	11	GmC3H1b_C-X5-C-X4-C-X3H	R-YRTQP-CK------------DGTS--CRRRV--CF----FAHTP	21
		GmC3H9b_C-X5-C-X4-C-X3H	Q-YRTRL-CK------------DEGG--CTRRV--CF----FAHKL
		GmC3H11b_C-X5-C-X4-C-X3H	Q-YRTRL-CK------------DETG--CARKV--CF----FAHKP
		GmC3H15b_C-X5-C-X4-C-X3H	Q-YRTRL-CK------------DGTN--CARRV--CF----FAHTN
		GmC3H20b_C-X5-C-X4-C-X3H	R-YRTQL-CK------------DGTN--CRRRV--CF----FAHTS
		GmC3H21b_C-X5-C-X4-C-X3H	R-YRTQL-CK------------DGTN--CRRRV--CF----FAHTS
		GmC3H31b_C-X5-C-X4-C-X3H	R-YRTQP-CK------------DGTS--CRRRV--CF----FAHTP
		GmC3H32b_C-X5-C-X4-C-X3H	R-YRTHL-CK------------DGTT--CRRRV--CF----FAHTT
		GmC3H37b_C-X5-C-X4-C-X3H	R-YRTQP-CK------------DGTS--CRRRV--CF----FAHTP
		GmC3H40b_C-X5-C-X4-C-X3H	R-YRTQP-CK------------DGTS--CRRRV--CF----FAHTP
		GmC3H50b_C-X5-C-X4-C-X3H	Q-YRTRL-CK------------DGTS--CNRRV--CF----FAHTA
		GmC3H58b_C-X5-C-X4-C-X3H	Q-YRTRL-CK------------DGTS--CSRR-V-CF----FAHIA
		GmC3H72b_C-X5-C-X4-C-X3H	R-YRTEA-CK------------DGRN--CKRKV--CF----FAHTP
		GmC3H74b_C-X5-C-X4-C-X3H	R-YRTEA-CK------------DGRN--CKRKV--CF----FAHTP
		GmC3H75b_C-X5-C-X4-C-X3H	Q-YRTRL-CK------------DGTS--CNRRV--CF----FAHTA
		GmC3H80b_C-X5-C-X4-C-X3H	Q-YRTRL-CK------------DGTS--CNRRV--CF----FAHTA
		GmC3H86b_C-X5-C-X4-C-X3H	Q-YRTRL-CK------------DETG--CARKV--CF----FAHKP
		GmC3H92c_C-X5-C-X4-C-X3H	Q-YRTRL-CK------------DESG--CTRRV--CF----FAHKP
		GmC3H114b_C-X5-C-X4-C-X3H	Q-YRTRL-CK------------DGTS--CNRRV--CF----FAHTA
		GmC3H129b_C-X5-C-X4-C-X3H	R-YR-TEACK------------DGRN--CKRKV--CF----FAHTP
		GmC3H130b_C-X5-C-X4-C-X3H	Q-YRTRL-CK------------DGTN--CARRV--CF----FAHTN
	12	GmC3H1a_C-X7-C-X5-C-X3H	H-YSGVA-CPEFR---------KGN---CRKGDA-CE----FAHGV	114
		GmC3H2a_C-X7-C-X5-C-X3H	F-FKTKL-CCKFR---------AGT---CPYITN-CN----FAHSI
		GmC3H3_C-X7-C-X5-C-X3H	G-YKP---CLYFA---------RGF---CKNGTN-CK----FLHGA
		GmC3H6c_C-X7-C-X5-C-X3H	N-FKTKL-CENFA---------KGS---CTFGER-CH----FAHGA
		GmC3H7b_C-X7-C-X5-C-X3H	K-SSPRI-CKYWI---------NNN---CVHGEQ-CL----YLHSW
		GmC3H8_C-X7-C-X5-C-X3H	A---RGV-CRAFQ---------RGE---CTRGAS-CK----FSHDE
		GmC3H9a_C-X7-C-X5-C-X3H	H-YSCVP-CPEFR---------KGS---CSKGDA-CE----YAHGI
		GmC3H11a_C-X7-C-X5-C-X3H	P-YSCVP-CPEFR---------KGT---CQKGDS-CE----YAHGV
		GmC3H12_C-X7-C-X5-C-X3H	R-NRAHI-CSFYI---------RGE---CTRGAE-CP----YRHEM
		GmC3H13_C-X7-C-X5-C-X3H	P-PPTST-CKYWM---------NGN---CKFGDQ-CR----SLHSW
		GmC3H15a_C-X7-C-X5-C-X3H	H-YSCVP-CPEFR---------KGS---CRRGDL-CE----YAHGV
		GmC3H16c_C-X7-C-X5-C-X3H	N-FKTKL-CENFA---------KGS---CTFGDR-CH----FAHGA
		GmC3H17c_C-X7-C-X5-C-X3H	N-FKTKL-CENFA---------KGS---CTFGDR-CH----FAHGA
		GmC3H18a_C-X7-C-X5-C-X3H	D-PKSIL-CEFFK---------VGQ---CTKGFK-CK----FSHDL
		GmC3H19b_C-X7-C-X5-C-X3H	D-FREAT-CRQYE---------ENV---CNRGGY-CN----FMHLK
		GmC3H21a_C-X7-C-X5-C-X3H	H-YSGTS-CPDYR---------KGN---CKRGDT-CQ----FAHGV
		GmC3H23a_C-X7-C-X5-C-X3H	G-GSTQP-CRDFA---------AGK---CRRGSH-CH----FLHDN
		GmC3H23b_C-X7-C-X5-C-X3H	R--SNEA-CINFP---------KGR---CRMGAS-CK----FVHHN
		GmC3H23c_C-X7-C-X5-C-X3H	R-SGDTL-CKFFA---------NGH---CRNGKY-CR----FSHDR
		GmC3H25c_C-X7-C-X5-C-X3H	N-KTMVP-CYFFF---------NGS---CNKGDR-CS----FLHGP
		GmC3H26c_C-X7-C-X5-C-X3H	N-KTMVP-CYFFF---------NGS---CNKGDR-CS----FLHGP
		GmC3H28c_C-X7-C-X5-C-X3H	S-KQAVP-CFFFQ---------KGL---CLKGDR-CA----FLHGP
		GmC3H29a_C-X7-C-X5-C-X3H	L--TQPY-CRDFV---------AGK---CRRGNR-CR----FLHHD
		GmC3H29b_C-X7-C-X5-C-X3H	S--YNRT-CFHYA---------QGR---CKMGAS-CK----YVHHD
		GmC3H31a_C-X7-C-X5-C-X3H	H-YSGTA-CPDFR---------KGS---CKKGDA-CE----YAHGV
		GmC3H32a_C-X7-C-X5-C-X3H	H-YSGTA-CPDYQ---------KGN---CKRGDT-CQ----FSHGV
		GmC3H33a_C-X7-C-X5-C-X3H	G-GSTQP-CRDFA---------AGK---CRRGSH-CH----FLHDN
		GmC3H33b_C-X7-C-X5-C-X3H	GRSDEA--CINFP---------KGR---CRMGAS-CK----FVHHN
		GmC3H33c_C-X7-C-X5-C-X3H	N-RGDTL-CKFFA---------NES---CRNGKY-CR----FSHDR
		GmC3H37a_C-X7-C-X5-C-X3H	H-YSGAA-CPEFR---------KGN---CKKGDT-CE----FAHGV
		GmC3H38b_C-X7-C-X5-C-X3H	D-FREAT-CRQFE---------ENS---CNRGGY-CN----FMHVK
		GmC3H40a_C-X7-C-X5-C-X3H	H-YSGTA-CPDFR---------KGS---CKKGDA-CE----YAHGV
		GmC3H41c_C-X7-C-X5-C-X3H	S-KQAVP-CYFFQ---------KGL---CLKGDR-CA----FLHGP
		GmC3H42a_C-X7-C-X5-C-X3H	M-SKRFL-CKFFA---------HGA---CLKGEH-CE----FSHDW
		GmC3H42b_C-X7-C-X5-C-X3H	P-PNN-V-CTFYQ---------KGV---CAYGSR-CR----YDHVK
		GmC3H42c_C-X7-C-X5-C-X3H	S--ELSI-CSFAG---------AGN---CPRGEK-CP----HIHGD
		GmC3H43a_C-X7-C-X5-C-X3H	S---NRF-CKFYA---------RGA---CLKGDQ-CD----FAHEK
		GmC3H43b_C-X7-C-X5-C-X3H	K---DDI-CSYYQ---------KGF---CAYGSR-CR----YKHVK
		GmC3H45_C-X7-C-X5-C-X3H	A---RGV-CRAFQ---------RGE---CTRGAS-CK----FSHDE
		GmC3H48_C-X7-C-X5-C-X3H	S-ENMLM-CKFFL---------QQR---CRFGSN-CR----LSHGL
		GmC3H49a_C-X7-C-X5-C-X3H	S-FRQTV-CRHWL---------RSL---CMKGDA-CG----FLHQY
		GmC3H49c_C-X7-C-X5-C-X3H	D---IKE-CNMYK---------LGF---CPNGPD-CR----YRHAK
		GmC3H50a_C-X7-C-X5-C-X3H	H-YSCVP-CPDFR---------KGA---CRRGDM-CE----YAHGV
		GmC3H51b_C-X7-C-X5-C-X3H	A---EKV-CNYWI---------QGS---CSYGER-CK----FLHSW
		GmC3H52_C-X7-C-X5-C-X3H	G-WKP---CLYFA---------RGY---CKNGTS-CR----FLHGG
		GmC3H53_C-X7-C-X5-C-X3H	G---WKP-CLYFA---------RGY---CKNGTS-CR----FLHGG
		GmC3H57a_C-X7-C-X5-C-X3H	D-PKSIL-CEFFK---------VGQ---CAKGFK-CK----FSHDL
		GmC3H58a_C-X7-C-X5-C-X3H	H-YSCVP-CPDFR---------KGA---CRRGDM-CE----YAHGV
		GmC3H62c_C-X7-C-X5-C-X3H	N-FKTKL-CENFA---------KGS---CTFGER-CH----FAHGN
		GmC3H63_C-X7-C-X5-C-X3H	G---YKP-CLYFA---------RGF---CKNGTN-CK----FLHGA
		GmC3H64_C-X7-C-X5-C-X3H	M---RDI-CRNFQ---------RGS---CQYGER-CR----YLHVQ
		GmC3H66a_C-X7-C-X5-C-X3H	Q-YSCVP-CPEFR---------KGF---CSKGDA-CD----YAHGI
		GmC3H67_C-X7-C-X5-C-X3H	G---WKP-CLYFA---------RGY---CKNGTS-CR----FLHGG
		GmC3H66_C-X7-C-X5-C-X3H	G---WKP-CLYFA---------RGY---CKNGTS-CR----FLHGG
		GmC3H69_C-X7-C-X5-C-X3H	M---RDI-CRNFQ---------RGS---CQYGER-CR----YLHVQ
		GmC3H72a_C-X7-C-X5-C-X3H	H-YSATV-CPEFR---------RGQ---CDRGDA-CE----FSHGV
		GmC3H73b_C-X7-C-X5-C-X3H	D-FREAT-CRQYE---------ENT---CNRGGY-CN----FMHLK
		GmC3H74a_C-X7-C-X5-C-X3H	H-YSGTV-CPEYP---------RGG---CSRGDA-CE----YAHGV
		GmC3H75a_C-X7-C-X5-C-X3H	H-YSCVP-CPDFR---------KGA---CRRGDM-CE----YAHGV
		GmC3H76d_C-X7-C-X5-C-X3H	N-PKASI-CEGFL---------KGY---CADGNE-CR----KKHSY
		GmC3H77_C-X7-C-X5-C-X3H	R-NRAHI-CSFYI---------RGE---CTRGAE-CP----YRHEM
		GmC3H79a_C-X7-C-X5-C-X3H	D-PKSIL-CEFYK---------VGQ---CAKGFK-CK----FSHDL
		GmC3H80a_C-X7-C-X5-C-X3H	H-YSCVP-CPDFR---------KGA---CRRGDM-CE----YAHGV
		GmC3H82_C-X7-C-X5-C-X3H	R---PRIICDFFA---------KGW---CIRGSS-CS----FLHIK
		GmC3H83a_C-X7-C-X5-C-X3H	M-VKTEM-CRRFR---------RGV---CVHGSK-CI----YAHSV
		GmC3H84_C-X7-C-X5-C-X3H	R-NRAHI-CSFYI---------RGE---CTRGAE-CP----YRHEM
		GmC3H85_C-X7-C-X5-C-X3H	E-FPMKI-CHYFN---------KGF---CKHGTS-CR----FYHGQ
		GmC3H86a_C-X7-C-X5-C-X3H	P-YSCVP-CPEFR---------KGT---CQKGDS-CE----YAHGV
		GmC3H88_C-X7-C-X5-C-X3H	A---RGV-CRAFQ---------RGE---CTQGAS-CK----FSHDE
		GmC3H89d_C-X7-C-X5-C-X3H	N-PKASI-CEGFL---------KGY---CADGNE-CR----KKHSY
		GmC3H90b_C-X7-C-X5-C-X3H	K-SSPRI-CKYWI---------NNN---CVHGEQ-CL----YLHSW
		GmC3H91_C-X7-C-X5-C-X3H	A---RGV-CRAFQ---------RGE---CTRGAS-CK----FSHDE
		GmC3H92a_C-X7-C-X5-C-X3H	A---RGV-CRAFQ---------RGE---CTRGAS-CK----FSHDE
		GmC3H92b_C-X7-C-X5-C-X3H	H-YSCVP-CPEFR---------KGS---CSKGDT-CE----YAHGI
		GmC3H93a_C-X7-C-X5-C-X3H	K-PKVVSHCRHYL---------NGR---CHEGDK-CQ----FSHDV
		GmC3H93b_C-X7-C-X5-C-X3H	L-TKSKP-CTHFA---------RHS---CMKGDD-CP----FDHQL
		GmC3H94_C-X7-C-X5-C-X3H	R--PRII-CDFFA---------KGW---CIRGSS-CS----FLHIK
		GmC3H96a_C-X7-C-X5-C-X3H	S-FRQTV-CRHWL---------RSL---CMKGDA-CG----FLHQY
		GmC3H96c_C-X7-C-X5-C-X3H	D---IKE-CNMYK---------LGF---CPNGPD-CR----YRHAK
		GmC3H98b_C-X7-C-X5-C-X3H	K-SSPRI-CKYWI---------NNN---CVHGEQ-CL----YLHSW
		GmC3H99b_C-X7-C-X5-C-X3H	K-SSPRI-CKYWI---------NNN---CVHGEQ-CL----YLHSW
		GmC3H100b_C-X7-C-X5-C-X3H	K-SSPRI-CKYWI---------NNN---CAHGEQ-CL----YLHSW
		GmC3H101b_C-X7-C-X5-C-X3H	K-SSPRI-CKYWI---------NNN---CVHGEQ-CL----YLHSW
		GmC3H102b_C-X7-C-X5-C-X3H	K-SSPRI-CKYWI---------NNN---CAHGEQ-CL----YLHSW
		GmC3H103b_C-X7-C-X5-C-X3H	K-SSPRI-CKYWI---------NNN---CVHGEQ-CL----YLHSW
		GmC3H104b_C-X7-C-X5-C-X3H	K-SSPRI-CKYWI---------NNN---CVHGEQ-CL----YLHSW
		GmC3H105b_C-X7-C-X5-C-X3H	K-SSPRI-CKYWI---------NNN---CVHGEQ-CL----YLHSW
		GmC3H106b_C-X7-C-X5-C-X3H	K-SSPRI-CKYWI---------NNN---CVHGEQ-CM----YLYSW
		GmC3H107b_C-X7-C-X5-C-X3H	K-SSPRI-CKYWI---------NNN---CVHGEQ-CL----YLHSW
		GmC3H108b_C-X7-C-X5-C-X3H	K-SSPRI-CKYWI---------NNN---CVHGEQ-CL----YLHSW
		GmC3H109a_C-X7-C-X5-C-X3H	R-IGRTT-CSYWR---------AGR---CNRNP--CR----FLHIE
		GmC3H109b_C-X7-C-X5-C-X3H	K-SSPRI-CKYWI---------NNN---CVHGEQ-CL----YLHSW
		GmC3H112a_C-X7-C-X5-C-X3H	M-SKRVL-CKFFA---------HGA---CLKGEH-CE----FSHDW
		GmC3H112b_C-X7-C-X5-C-X3H	P--PNNI-CTFYQ---------KGV---CAYGSR-CR----YDHVK
		GmC3H112c_C-X7-C-X5-C-X3H	S-ELSI--CSFAA---------AGN---CPRGEK-CP----HIHGD
		GmC3H113a_C-X7-C-X5-C-X3H	S---NRV-CKFYA---------RGA---CLKGDQ-CD----FAHEK
		GmC3H113b_C-X7-C-X5-C-X3H	K---DDI-CSYYK---------KGS---CAYGSR-CR----YKHVK
		GmC3H114a_C-X7-C-X5-C-X3H	H-YSCVP-CPDFR---------KGA---CRRGDM-CE----YAHGV
		GmC3H115_C-X7-C-X5-C-X3H	K--QKQV-CRHYA---------RGR---CYYGDN-CK----FLHDL
		GmC3H116_C-X7-C-X5-C-X3H	S---SRI-CKYWI---------DGN---CAYGDQ-CW----NRHSF
		GmC3H117b_C-X7-C-X5-C-X3H	A---EKV-CNYWI---------QGN---CSYGER-CK----FLHTW
		GmC3H120c_C-X7-C-X5-C-X3H	K--TLVP-CYFFF---------NGF---CNKGDR-CS----FLHGP
		GmC3H121a_C-X7-C-X5-C-X3H	F-FKTRI-CAKFR---------VGA---CRNGEN-CN----FAHGL
		GmC3H123a_C-X7-C-X5-C-X3H	Q-YSCVP-CPEFR---------KGS---CSKGDA-CD----YAHGI
		GmC3H124_C-X7-C-X5-C-X3H	S-ENMLM-CKFFL---------QQR---CRFGSN-CR----LSHGL
		GmC3H129a_C-X7-C-X5-C-X3H	H-YSGTV-CPEYR---------RGG---CSRDDA-CE----YAHGV
		GmC3H130a_C-X7-C-X5-C-X3H	H-YSCVP-CPEFR---------KGA---CRRGDM-CE----YAHGV
		GmC3H131c_C-X7-C-X5-C-X3H	N-FKTKL-CENFT---------KGS---CTFGDR-CH----FAHGA
		GmC3H132a_C-X7-C-X5-C-X3H	D-PKSIL-CEFFK---------VGQ---CTKGFK-CK----FSHDL
		GmC3H133b_C-X7-C-X5-C-X3H	D-FREAT-CRQYE---------ENV---CNRGGY-CN----FMHLK
		GmC3H134b_C-X7-C-X5-C-X3H	D-FREAT-CRQFE---------ENS---CNRGGY-CN----FMHVK
		GmC3H135_C-X7-C-X5-C-X3H	R-NRAHI-CSFYI---------RGE---CTRGAE-CP----YRHEM
		GmC3H139c_C-X7-C-X5-C-X3H	N-FKTKL-CENFA---------KGS---CTFGER-CH----FAHGT
		GmC3H140b_C-X7-C-X5-C-X3H	K-SSPRI-CKYWI---------NNN---CVHGEQ-CL----YLHSW
	13	GmC3H97b_C-X7-C-X5-F-X3H	K-SSPRI-CKYWI---------NNN---CVHGEQ-FL----YLHSW	1
	14	GmC3H132b_G-X4-C-X6-C-X3H	E--KKQY-GWFWV---------------CPNGSKNCH----YRHAL	1

## Sheet: Table_S3
	Table S3. Summary of gene ontology terms of 140 soybean C3H-ZFP genes
	No.	Gene ID	COG_class	COG_class_annotation	GO_annotation	KEGG_annotation	KEGG_pathway_annotation	KOG_class	KOG_class_annotation	Pfam_annotation	Swiss-Prot_annotation	eggNOG_class	eggNOG_class_annotation	NR_annotation
	GmC3H1	Glyma.01G005000.1	--	--	Molecular Function: metal ion binding (GO:0046872);;	K23048|1.0e-68|gmx:100786368|K23048 RING finger protein unkempt | (RefSeq) zinc finger CCCH domain-containing protein	--	[R]	General function prediction only	Zinc finger C-x8-C-x5-C-x3-H type (and similar)	Zinc finger CCCH domain-containing protein 20 OS=Arabidopsis thaliana OX=3702 GN=At2g19810 PE=2 SV=1	S	Function unknown	zinc finger CCCH domain-containing protein 20 [Glycine max]
	GmC3H2	Glyma.01G095100.1	--	--	Molecular Function: metal ion binding (GO:0046872);;	K18753|1.6e-06|lsv:111903095|K18753 butyrate response factor | (RefSeq) zinc finger CCCH domain-containing protein 14-like	--	[R]	General function prediction only	Zinc finger C-x8-C-x5-C-x3-H type (and similar)	Zinc finger CCCH domain-containing protein 12 OS=Arabidopsis thaliana OX=3702 GN=At1g32360 PE=2 SV=1	S	Function unknown	zinc finger CCCH domain-containing protein 12 [Glycine max]
	GmC3H3	Glyma.01G227200.1	--	--	Molecular Function: RNA binding (GO:0003723);; Molecular Function: metal ion binding (GO:0046872);;	--	--	--	--	RNA recognition motif. (a.k.a. RRM, RBD, or RNP domain)	Zinc finger CCCH domain-containing protein 55 OS=Arabidopsis thaliana OX=3702 GN=At5g12440 PE=2 SV=3	A	RNA processing and modification	zinc finger CCCH domain-containing protein 55 [Glycine max]
	GmC3H4	Glyma.02G153600.1	--	--	Molecular Function: metal ion binding (GO:0046872);;	K13832|2.9e-24|boe:106335320|K13832 3-dehydroquinate dehydratase / shikimate dehydrogenase [EC:4.2.1.10 1.1.1.25] | (RefSeq) bifunctional 3-dehydroquinate dehydratase/shikimate dehydrogenase, chloroplastic-like isoform X1	Phenylalanine, tyrosine and tryptophan biosynthesis (ko00400);; Biosynthesis of amino acids (ko01230)	[R]	General function prediction only	Zinc finger C-x8-C-x5-C-x3-H type (and similar)	Zinc finger CCCH domain-containing protein 32 OS=Arabidopsis thaliana OX=3702 GN=At2g47850 PE=2 SV=2	S	Function unknown	zinc finger CCCH domain-containing protein 32 [Glycine max]
	GmC3H5	Glyma.02G153700.1	--	--	Molecular Function: mRNA binding (GO:0003729);; Molecular Function: metal ion binding (GO:0046872);;	K13832|3.0e-26|boe:106335320|K13832 3-dehydroquinate dehydratase / shikimate dehydrogenase [EC:4.2.1.10 1.1.1.25] | (RefSeq) bifunctional 3-dehydroquinate dehydratase/shikimate dehydrogenase, chloroplastic-like isoform X1	Phenylalanine, tyrosine and tryptophan biosynthesis (ko00400);; Biosynthesis of amino acids (ko01230)	[R]	General function prediction only	Zinc finger C-x8-C-x5-C-x3-H type (and similar)	Zinc finger CCCH domain-containing protein 32 OS=Arabidopsis thaliana OX=3702 GN=At2g47850 PE=2 SV=2	S	Function unknown	zinc finger CCCH domain-containing protein 32 isoform X1 [Glycine max]
	GmC3H6	Glyma.02G173900.1	--	--	Molecular Function: mRNA binding (GO:0003729);; Cellular Component: nucleus (GO:0005634);; Cellular Component: cytoplasm (GO:0005737);; Biological Process: regulation of gene expression (GO:0010468);; Molecular Function: metal ion binding (GO:0046872);;	K13210|9.6e-07|pper:18768027|K13210 far upstream element-binding protein | (RefSeq) far upstream element-binding protein 1	--	[R]	General function prediction only	Zinc finger C-x8-C-x5-C-x3-H type (and similar)	Zinc finger CCCH domain-containing protein 14 OS=Oryza sativa subsp. japonica OX=39947 GN=Os02g0194200 PE=2 SV=1	S	Function unknown	zinc finger CCCH domain-containing protein 14-like [Glycine soja]
	GmC3H7	Glyma.02G225400.1	--	--	Molecular Function: metal ion binding (GO:0046872);;	K15255|3.6e-07|nta:107791221|K15255 ATP-dependent DNA helicase PIF1 [EC:3.6.4.12] | (RefSeq) ATP-dependent DNA helicase pif1-like	--	[R]	General function prediction only	WD domain, G-beta repeat	Zinc finger CCCH domain-containing protein 17 OS=Oryza sativa subsp. japonica OX=39947 GN=Os02g0677700 PE=2 SV=2	S	Function unknown	hypothetical protein GLYMA_02G225400 [Glycine max]
	GmC3H8	Glyma.02G226100.1	[J]	Translation, ribosomal structure and biogenesis	Molecular Function: RNA binding (GO:0003723);; Molecular Function: metal ion binding (GO:0046872);;	K13107|4.0e-126|gmx:100792988|K13107 RNA-binding motif protein, X-linked 2 | (RefSeq) RNA recognition motif and zinc finger domain-containing protein	--	[R]	General function prediction only	RNA recognition motif. (a.k.a. RRM, RBD, or RNP domain)	Zinc finger CCCH domain-containing protein 25 OS=Oryza sativa subsp. japonica OX=39947 GN=Os03g0826400 PE=2 SV=1	A	RNA processing and modification	Zinc finger CCCH domain-containing protein 42 isoform C [Glycine soja]
	GmC3H9	Glyma.02G227000.1	--	--	Molecular Function: metal ion binding (GO:0046872);;	K23047|2.0e-47|jcu:105646905|K23047 E3 ubiquitin-protein ligase UNKL [EC:2.3.2.27] | (RefSeq) zinc finger CCCH domain-containing protein 2	--	[R]	General function prediction only	Ankyrin repeat	Zinc finger CCCH domain-containing protein 66 OS=Arabidopsis thaliana OX=3702 GN=At5g58620 PE=2 SV=1	O	Posttranslational modification, protein turnover, chaperones	zinc finger CCCH domain-containing protein 66-like isoform X1 [Glycine max]
	GmC3H10	Glyma.02G267500.1	--	--	Molecular Function: mRNA binding (GO:0003729);; Molecular Function: metal ion binding (GO:0046872);;	K13832|2.1e-07|boe:106335320|K13832 3-dehydroquinate dehydratase / shikimate dehydrogenase [EC:4.2.1.10 1.1.1.25] | (RefSeq) bifunctional 3-dehydroquinate dehydratase/shikimate dehydrogenase, chloroplastic-like isoform X1	Phenylalanine, tyrosine and tryptophan biosynthesis (ko00400);; Biosynthesis of amino acids (ko01230)	[R]	General function prediction only	Zinc finger C-x8-C-x5-C-x3-H type (and similar)	Zinc finger CCCH domain-containing protein 3 OS=Arabidopsis thaliana OX=3702 GN=At1g04990 PE=2 SV=1	S	Function unknown	zinc finger CCCH domain-containing protein 3 isoform X1 [Glycine max]
	GmC3H11	Glyma.02G296600.1	--	--	Molecular Function: metal ion binding (GO:0046872);;	K23047|8.9e-45|adu:107462256|K23047 E3 ubiquitin-protein ligase UNKL [EC:2.3.2.27] | (RefSeq) zinc finger CCCH domain-containing protein 2	--	[R]	General function prediction only	Ankyrin repeat	Zinc finger CCCH domain-containing protein 29 OS=Arabidopsis thaliana OX=3702 GN=At2g40140 PE=1 SV=1	S	Function unknown	zinc finger CCCH domain-containing protein 29 [Glycine max]
	GmC3H12	Glyma.02G303600.1	--	--	Cellular Component: Prp19 complex (GO:0000974);; Molecular Function: U6 snRNA binding (GO:0017070);; Molecular Function: pre-mRNA binding (GO:0036002);; Molecular Function: metal ion binding (GO:0046872);; Cellular Component: U2-type catalytic step 1 spliceosome (GO:0071006);; Cellular Component: U2-type catalytic step 2 spliceosome (GO:0071007);;	K12872|7.7e-280|gmx:100778975|K12872 pre-mRNA-splicing factor RBM22/SLT11 | (RefSeq) zinc finger CCCH domain-containing protein 4	Spliceosome (ko03040)	[R]	General function prediction only	RNA recognition motif. (a.k.a. RRM, RBD, or RNP domain)	Zinc finger CCCH domain-containing protein 40 OS=Oryza sativa subsp. japonica OX=39947 GN=Os06g0170500 PE=2 SV=1	A	RNA processing and modification	zinc finger CCCH domain-containing protein 4 [Glycine max]
	GmC3H13	Glyma.03G018000.1	--	--	--		--	--	--	--	--	--	--	--
	GmC3H14	Glyma.03G025400.1	--	--	Molecular Function: metal ion binding (GO:0046872);;	K13127|7.1e-184|gmx:100817146|K13127 RING finger protein 113A | (RefSeq) zinc finger CCCH domain-containing protein 1	--	[O]	Posttranslational modification, protein turnover, chaperones	Zinc finger C-x8-C-x5-C-x3-H type (and similar)	Zinc finger CCCH domain-containing protein 1 OS=Arabidopsis thaliana OX=3702 GN=At1g01350 PE=2 SV=2	O	Posttranslational modification, protein turnover, chaperones	zinc finger CCCH domain-containing protein 1 [Glycine max]
	GmC3H15	Glyma.03G138600.1	--	--	Molecular Function: metal ion binding (GO:0046872);;	K23048|1.2e-49|pvu:PHAVU_009G075500g|K23048 RING finger protein unkempt | (RefSeq) hypothetical protein	--	[R]	General function prediction only	Ankyrin repeats (3 copies)	Zinc finger CCCH domain-containing protein 30 OS=Arabidopsis thaliana OX=3702 GN=At2g41900 PE=1 SV=2	S	Function unknown	zinc finger CCCH domain-containing protein 30 [Glycine max]
	GmC3H16	Glyma.03G144200.1	--	--	Molecular Function: RNA binding (GO:0003723);; Molecular Function: metal ion binding (GO:0046872);;	K13210|9.6e-07|pper:18768027|K13210 far upstream element-binding protein | (RefSeq) far upstream element-binding protein 1	--	[R]	General function prediction only	Zinc finger C-x8-C-x5-C-x3-H type (and similar)	Zinc finger CCCH domain-containing protein 31 OS=Oryza sativa subsp. japonica OX=39947 GN=Os04g0665700 PE=2 SV=1	S	Function unknown	zinc finger CCCH domain-containing protein 31 [Glycine max]
	GmC3H17	Glyma.03G144300.1	--	--	Molecular Function: mRNA binding (GO:0003729);; Cellular Component: nucleus (GO:0005634);; Cellular Component: cytoplasm (GO:0005737);; Biological Process: regulation of gene expression (GO:0010468);; Molecular Function: metal ion binding (GO:0046872);;	K13210|9.6e-07|pper:18768027|K13210 far upstream element-binding protein | (RefSeq) far upstream element-binding protein 1	--	[R]	General function prediction only	Zinc finger C-x8-C-x5-C-x3-H type (and similar)	Zinc finger CCCH domain-containing protein 31 OS=Oryza sativa subsp. japonica OX=39947 GN=Os04g0665700 PE=2 SV=1	S	Function unknown	Zinc finger CCCH domain-containing protein 14 isoform D [Glycine soja]
	GmC3H18	Glyma.03G177100.1	--	--	Biological Process: cytoplasmic translation (GO:0002181);; Cellular Component: cytosol (GO:0005829);; Molecular Function: metal ion binding (GO:0046872);;	K06185|2.0e-38|ota:OT_ostta05g02390|K06185 ATP-binding cassette, subfamily F, member 2 | (RefSeq) ABC transporter, conserved site	--	[R]	General function prediction only	DRG Family Regulatory Proteins, Tma46	Zinc finger CCCH domain-containing protein 11 OS=Oryza sativa subsp. japonica OX=39947 GN=Os01g0834700 PE=2 SV=2	S	Function unknown	zinc finger CCCH domain-containing protein 11 [Glycine max]
	GmC3H19	Glyma.03G190600.1	--	--	Biological Process: mRNA splicing, via spliceosome (GO:0000398);; Cellular Component: spliceosomal complex (GO:0005681);; Molecular Function: pre-mRNA 3'-splice site binding (GO:0030628);; Molecular Function: metal ion binding (GO:0046872);; Cellular Component: U2AF (GO:0089701);;	K12836|4.5e-172|gmx:100811622|K12836 splicing factor U2AF 35 kDa subunit | (RefSeq) splicing factor U2af small subunit B	Spliceosome (ko03040)	[A]	RNA processing and modification	Zinc finger C-x8-C-x5-C-x3-H type (and similar)	Splicing factor U2af small subunit B OS=Arabidopsis thaliana OX=3702 GN=U2AF35B PE=1 SV=1	A	RNA processing and modification	splicing factor U2af small subunit B [Glycine max]
	GmC3H20	Glyma.04G007400.1	[J]	Translation, ribosomal structure and biogenesis	Molecular Function: tRNA dihydrouridine synthase activity (GO:0017150);; Molecular Function: metal ion binding (GO:0046872);; Molecular Function: flavin adenine dinucleotide binding (GO:0050660);;	K05544|0.0e+00|gmx:100783494|K05544 tRNA-dihydrouridine synthase 3 [EC:1.3.1.89] | (RefSeq) tRNA-dihydrouridine(47) synthase [NAD(P)(+)]-like isoform X2	--	[R]	General function prediction only	Dihydrouridine synthase (Dus)	tRNA-dihydrouridine(47) synthase [NAD(P)(+)]-like OS=Arabidopsis thaliana OX=3702 GN=At4g38890 PE=1 SV=2	J	Translation, ribosomal structure and biogenesis	tRNA-dihydrouridine(47) synthase [NAD(P)(+)]-like isoform X2 [Glycine max]
	GmC3H21	Glyma.04G050300.1	--	--	Molecular Function: metal ion binding (GO:0046872);;	K23048|8.4e-115|gmx:100786368|K23048 RING finger protein unkempt | (RefSeq) zinc finger CCCH domain-containing protein	--	[R]	General function prediction only	Zinc finger C-x8-C-x5-C-x3-H type (and similar)	Zinc finger CCCH domain-containing protein 20 OS=Arabidopsis thaliana OX=3702 GN=At2g19810 PE=2 SV=1	S	Function unknown	zinc finger CCCH domain-containing protein 23 [Glycine max]
	GmC3H22	Glyma.04G192100.1	--	--	Molecular Function: mRNA binding (GO:0003729);; Molecular Function: metal ion binding (GO:0046872);;	K08852|2.4e-06|bpg:Bathy03g01880|K08852 serine/threonine-protein kinase/endoribonuclease IRE1 [EC:2.7.11.1 3.1.26.-] | (RefSeq) hypothetical protein	Protein processing in endoplasmic reticulum (ko04141)	[R]	General function prediction only	Zinc finger C-x8-C-x5-C-x3-H type (and similar)	Zinc finger CCCH domain-containing protein 43 OS=Arabidopsis thaliana OX=3702 GN=At3g48440 PE=2 SV=1	S	Function unknown	zinc finger CCCH domain-containing protein 43 [Glycine max]
	GmC3H23	Glyma.04G214200.1	--	--	Molecular Function: metal ion binding (GO:0046872);;	K22909|0.0e+00|gmx:100783856|K22909 zinc finger CCCH domain-containing protein 13 | (RefSeq) zinc finger CCCH domain-containing protein 38 isoform X1	--	--	--	Zinc finger C-x8-C-x5-C-x3-H type (and similar)	Zinc finger CCCH domain-containing protein 55 OS=Oryza sativa subsp. japonica OX=39947 GN=Os08g0135800 PE=2 SV=1	S	Function unknown	zinc finger CCCH domain-containing protein 38 isoform X1 [Glycine max]
	GmC3H24	Glyma.05G004100.1	--	--	Molecular Function: mRNA binding (GO:0003729);; Cellular Component: nucleus (GO:0005634);; Biological Process: positive regulation of RNA export from nucleus (GO:0046833);; Molecular Function: metal ion binding (GO:0046872);;	K13192|0.0e+00|gmx:100789713|K13192 RNA-binding protein 26 | (RefSeq) zinc finger CCCH domain-containing protein 41	--	[R]	General function prediction only	RNA recognition motif. (a.k.a. RRM, RBD, or RNP domain)	Zinc finger CCCH domain-containing protein 41 OS=Arabidopsis thaliana OX=3702 GN=At3g27700 PE=1 SV=1	A	RNA processing and modification	zinc finger CCCH domain-containing protein 41 [Glycine max]
	GmC3H25	Glyma.05G008000.1	--	--	Molecular Function: mRNA binding (GO:0003729);; Biological Process: poly(A)+ mRNA export from nucleus (GO:0016973);; Molecular Function: metal ion binding (GO:0046872);;	K22415|3.1e-85|nto:104111988|K22415 zinc finger CCCH domain-containing protein 11 | (RefSeq) zinc finger CCCH domain-containing protein 34-like	--	[S]	Function unknown	Zinc-finger containing family	Zinc finger CCCH domain-containing protein 32 OS=Oryza sativa subsp. japonica OX=39947 GN=Os04g0671800 PE=2 SV=1	S	Function unknown	zinc finger CCCH domain-containing protein 34 [Glycine max]
	GmC3H26	Glyma.05G008400.1	--	--	Molecular Function: metal ion binding (GO:0046872);;	--	--	[R]	General function prediction only	Zinc finger C-x8-C-x5-C-x3-H type (and similar)	Zinc finger CCCH domain-containing protein 39 OS=Arabidopsis thaliana OX=3702 GN=At3g19360 PE=2 SV=1	S	Function unknown	zinc finger CCCH domain-containing protein 39 isoform X1 [Glycine max]
	GmC3H27	Glyma.05G044300.1	--	--	Molecular Function: mRNA binding (GO:0003729);; Molecular Function: metal ion binding (GO:0046872);;	K08852|5.5e-07|mis:MICPUN_100424|K08852 serine/threonine-protein kinase/endoribonuclease IRE1 [EC:2.7.11.1 3.1.26.-] | (RefSeq) IRE1; Endoribonuclease/protein kinase	Protein processing in endoplasmic reticulum (ko04141)	[R]	General function prediction only	Zinc finger C-x8-C-x5-C-x3-H type (and similar)	Zinc finger CCCH domain-containing protein 43 OS=Arabidopsis thaliana OX=3702 GN=At3g48440 PE=2 SV=1	S	Function unknown	zinc finger CCCH domain-containing protein 43 isoform X1 [Glycine max]
	GmC3H28	Glyma.05G135800.1	--	--	Molecular Function: mRNA binding (GO:0003729);; Biological Process: poly(A)+ mRNA export from nucleus (GO:0016973);; Molecular Function: metal ion binding (GO:0046872);;	K22415|7.4e-45|aof:109845881|K22415 zinc finger CCCH domain-containing protein 11 | (RefSeq) zinc finger CCCH domain-containing protein 34-like	--	[S]	Function unknown	Zinc-finger containing family	Zinc finger CCCH domain-containing protein 17 OS=Arabidopsis thaliana OX=3702 GN=At2g02160 PE=1 SV=1	S	Function unknown	zinc finger CCCH domain-containing protein 17 isoform X2 [Glycine max]
	GmC3H29	Glyma.05G190500.1	--	--	Molecular Function: metal ion binding (GO:0046872);;	K22909|5.4e-118|ccaj:109799437|K22909 zinc finger CCCH domain-containing protein 13 | (RefSeq) zinc finger CCCH domain-containing protein 38 isoform X1	--	--	--	Zinc finger domain	Zinc finger CCCH domain-containing protein 38 OS=Arabidopsis thaliana OX=3702 GN=At3g18640 PE=2 SV=1	S	Function unknown	uncharacterized protein LOC102670057 [Glycine max]
	GmC3H30	Glyma.05G210600.1	--	--	Cellular Component: U2-type spliceosomal complex (GO:0005684);; Biological Process: snoRNA splicing (GO:0034247);; Molecular Function: metal ion binding (GO:0046872);;	K13127|1.6e-187|gmx:100787434|K13127 RING finger protein 113A | (RefSeq) zinc finger CCCH domain-containing protein 1-like isoform X3	--	[O]	Posttranslational modification, protein turnover, chaperones	Zinc finger C-x8-C-x5-C-x3-H type (and similar)	Zinc finger CCCH domain-containing protein 1 OS=Arabidopsis thaliana OX=3702 GN=At1g01350 PE=2 SV=2	O	Posttranslational modification, protein turnover, chaperones	zinc finger CCCH domain-containing protein 1-like isoform X1 [Glycine max]
	GmC3H31	Glyma.05G224400.1	--	--	Molecular Function: metal ion binding (GO:0046872);;	K23048|6.2e-69|gmx:100786368|K23048 RING finger protein unkempt | (RefSeq) zinc finger CCCH domain-containing protein	--	[R]	General function prediction only	Zinc finger C-x8-C-x5-C-x3-H type (and similar)	Zinc finger CCCH domain-containing protein 20 OS=Arabidopsis thaliana OX=3702 GN=At2g19810 PE=2 SV=1	S	Function unknown	C3H-type zinc finger protein [Glycine max]
	GmC3H32	Glyma.06G050300.1	--	--	Molecular Function: metal ion binding (GO:0046872);;	K23048|4.3e-149|gmx:100786368|K23048 RING finger protein unkempt | (RefSeq) zinc finger CCCH domain-containing protein	--	[R]	General function prediction only	Zinc finger C-x8-C-x5-C-x3-H type (and similar)	Zinc finger CCCH domain-containing protein 23 OS=Arabidopsis thaliana OX=3702 GN=At2g25900 PE=2 SV=1	S	Function unknown	zinc finger CCCH domain-containing protein [Glycine max]
	GmC3H33	Glyma.06G152200.1	--	--	Molecular Function: metal ion binding (GO:0046872);;	K22909|0.0e+00|gmx:100803151|K22909 zinc finger CCCH domain-containing protein 13 | (RefSeq) zinc finger CCCH domain-containing protein 38 isoform X1	--	--	--	CCCH-type zinc finger	Zinc finger CCCH domain-containing protein 38 OS=Arabidopsis thaliana OX=3702 GN=At3g18640 PE=2 SV=1	S	Function unknown	zinc finger CCCH domain-containing protein 38 isoform X1 [Glycine max]
	GmC3H34	Glyma.06G173700.1	--	--	Molecular Function: mRNA binding (GO:0003729);; Molecular Function: metal ion binding (GO:0046872);;	K08852|1.8e-06|bpg:Bathy03g01880|K08852 serine/threonine-protein kinase/endoribonuclease IRE1 [EC:2.7.11.1 3.1.26.-] | (RefSeq) hypothetical protein	Protein processing in endoplasmic reticulum (ko04141)	[R]	General function prediction only	Zinc finger C-x8-C-x5-C-x3-H type (and similar)	Zinc finger CCCH domain-containing protein 43 OS=Arabidopsis thaliana OX=3702 GN=At3g48440 PE=2 SV=1	S	Function unknown	zinc finger CCCH domain-containing protein 43 [Glycine max]
	GmC3H35	Glyma.06G290100.1	--	--	Molecular Function: metal ion binding (GO:0046872);;	K23047|5.0e-212|gmx:100800123|K23047 E3 ubiquitin-protein ligase UNKL [EC:2.3.2.27] | (RefSeq) zinc finger CCCH domain-containing protein 2	--	[R]	General function prediction only	Zinc finger C-x8-C-x5-C-x3-H type (and similar)	Zinc finger CCCH domain-containing protein 2 OS=Arabidopsis thaliana OX=3702 GN=TZF4 PE=1 SV=1	S	Function unknown	zinc finger CCCH domain-containing protein 2 [Glycine max]
	GmC3H36	Glyma.06G306800.1	--	--	Molecular Function: metal ion binding (GO:0046872);;	--	--	--	--	--	Zinc finger CCCH domain-containing protein 13 OS=Oryza sativa subsp. japonica OX=39947 GN=Os02g0161200 PE=2 SV=1	S	Function unknown	zinc finger CCCH domain-containing protein 13 isoform X2 [Glycine max]
	GmC3H37	Glyma.07G126800.1	--	--	Molecular Function: metal ion binding (GO:0046872);;	K23048|6.3e-69|gmx:100786368|K23048 RING finger protein unkempt | (RefSeq) zinc finger CCCH domain-containing protein	--	[R]	General function prediction only	Zinc finger C-x8-C-x5-C-x3-H type (and similar)	Zinc finger CCCH domain-containing protein 20 OS=Arabidopsis thaliana OX=3702 GN=At2g19810 PE=2 SV=1	S	Function unknown	zinc finger CCCH domain-containing protein 20 [Glycine max]
	GmC3H38	Glyma.07G159900.1	--	--	Biological Process: mRNA splicing, via spliceosome (GO:0000398);; Molecular Function: RNA binding (GO:0003723);; Molecular Function: metal ion binding (GO:0046872);; Cellular Component: U2AF (GO:0089701);;	K12836|3.7e-138|gmx:100799606|K12836 splicing factor U2AF 35 kDa subunit | (RefSeq) splicing factor U2af small subunit B	Spliceosome (ko03040)	[A]	RNA processing and modification	Zinc finger C-x8-C-x5-C-x3-H type (and similar)	Splicing factor U2af small subunit B OS=Arabidopsis thaliana OX=3702 GN=U2AF35B PE=1 SV=1	A	RNA processing and modification	splicing factor U2af small subunit B [Glycine max]
	GmC3H39	Glyma.07G250000.1	--	--	Molecular Function: mRNA binding (GO:0003729);; Molecular Function: metal ion binding (GO:0046872);;	K13832|2.8e-27|boe:106335320|K13832 3-dehydroquinate dehydratase / shikimate dehydrogenase [EC:4.2.1.10 1.1.1.25] | (RefSeq) bifunctional 3-dehydroquinate dehydratase/shikimate dehydrogenase, chloroplastic-like isoform X1	Phenylalanine, tyrosine and tryptophan biosynthesis (ko00400);; Biosynthesis of amino acids (ko01230)	[R]	General function prediction only	Zinc finger C-x8-C-x5-C-x3-H type (and similar)	Zinc finger CCCH domain-containing protein 34 OS=Arabidopsis thaliana OX=3702 GN=At3g06410 PE=2 SV=2	S	Function unknown	zinc finger CCCH domain-containing protein 34 [Glycine max]
	GmC3H40	Glyma.08G031400.1	--	--	Molecular Function: metal ion binding (GO:0046872);;	K23048|9.3e-73|gmx:100786368|K23048 RING finger protein unkempt | (RefSeq) zinc finger CCCH domain-containing protein	--	[R]	General function prediction only	Zinc finger C-x8-C-x5-C-x3-H type (and similar)	Zinc finger CCCH domain-containing protein 20 OS=Arabidopsis thaliana OX=3702 GN=At2g19810 PE=2 SV=1	S	Function unknown	zinc finger CCCH domain-containing protein 20 [Glycine max]
	GmC3H41	Glyma.08G091000.1	--	--	Molecular Function: mRNA binding (GO:0003729);; Biological Process: poly(A)+ mRNA export from nucleus (GO:0016973);; Molecular Function: metal ion binding (GO:0046872);;	K22415|5.1e-46|aof:109845881|K22415 zinc finger CCCH domain-containing protein 11 | (RefSeq) zinc finger CCCH domain-containing protein 34-like	--	[S]	Function unknown	Zinc-finger containing family	Zinc finger CCCH domain-containing protein 17 OS=Arabidopsis thaliana OX=3702 GN=At2g02160 PE=1 SV=1	S	Function unknown	zinc finger CCCH domain-containing protein 17 [Glycine max]
	GmC3H42	Glyma.08G153800.1	--	--	Molecular Function: metal ion binding (GO:0046872);;	K15687|7.0e-209|gmx:100817071|K15687 E3 ubiquitin-protein ligase makorin [EC:2.3.2.27] | (RefSeq) putative RING-type E3 ubiquitin transferase C3H69 isoform X1	--	[O]	Posttranslational modification, protein turnover, chaperones	Zinc finger domain	Putative RING-type E3 ubiquitin transferase C3H69 OS=Arabidopsis thaliana OX=3702 GN=At3g63550 PE=3 SV=1	O	Posttranslational modification, protein turnover, chaperones	putative RING-type E3 ubiquitin transferase C3H69 isoform X1 [Glycine max]
	GmC3H43	Glyma.08G154100.1	--	--	Molecular Function: metal ion binding (GO:0046872);;	K15687|1.1e-256|gmx:100819577|K15687 E3 ubiquitin-protein ligase makorin [EC:2.3.2.27] | (RefSeq) E3 ubiquitin-protein ligase makorin	--	[O]	Posttranslational modification, protein turnover, chaperones	Zinc finger domain	Putative RING-type E3 ubiquitin transferase C3H69 OS=Arabidopsis thaliana OX=3702 GN=At3g63550 PE=3 SV=1	O	Posttranslational modification, protein turnover, chaperones	E3 ubiquitin-protein ligase makorin [Glycine max]
	GmC3H44	Glyma.08G162800.1	--	--	Biological Process: mRNA splicing, via spliceosome (GO:0000398);; Cellular Component: spliceosomal complex (GO:0005681);; Molecular Function: pre-mRNA 3'-splice site binding (GO:0030628);; Molecular Function: metal ion binding (GO:0046872);; Cellular Component: U2AF (GO:0089701);;	K24273|8.9e-302|gmx:100789091|K24273 U2 small nuclear ribonucleoprotein auxiliary factor 35 kDa subunit-related protein | (RefSeq) zinc finger CCCH domain-containing protein 5 isoform X1	--	[A]	RNA processing and modification	Zinc finger C-x8-C-x5-C-x3-H type (and similar)	Zinc finger CCCH domain-containing protein 5 OS=Arabidopsis thaliana OX=3702 GN=At1g10320 PE=2 SV=2	A	RNA processing and modification	zinc finger CCCH domain-containing protein 5 isoform X1 [Glycine max]
	GmC3H45	Glyma.08G231300.1	[L]	Replication, recombination and repair	Molecular Function: RNA binding (GO:0003723);; Molecular Function: RNA helicase activity (GO:0003724);; Molecular Function: ATP binding (GO:0005524);; Cellular Component: nucleus (GO:0005634);; Molecular Function: metal ion binding (GO:0046872);;	K14807|0.0e+00|gmx:100789424|K14807 ATP-dependent RNA helicase DDX51/DBP6 [EC:3.6.4.13] | (RefSeq) DEAD-box ATP-dependent RNA helicase 1	--	[A]	RNA processing and modification	DEAD/DEAH box helicase	DEAD-box ATP-dependent RNA helicase 1 OS=Arabidopsis thaliana OX=3702 GN=RH1 PE=2 SV=3	A	RNA processing and modification	DEAD-box ATP-dependent RNA helicase 1 [Glycine max]
	GmC3H46	Glyma.08G232700.1	--	--	Molecular Function: metal ion binding (GO:0046872);;	K03260|7.2e-10|obr:102720157|K03260 translation initiation factor 4G | (RefSeq) zinc finger CCCH domain-containing protein 43-like	RNA transport (ko03013)	[R]	General function prediction only	Zinc finger C-x8-C-x5-C-x3-H type (and similar)	Zinc finger CCCH domain-containing protein 37 OS=Arabidopsis thaliana OX=3702 GN=HUA1 PE=1 SV=1	S	Function unknown	zinc finger CCCH domain-containing protein 37 [Glycine max]
	GmC3H47	Glyma.08G286000.1	--	--	Cellular Component: U2-type spliceosomal complex (GO:0005684);; Biological Process: snoRNA splicing (GO:0034247);; Molecular Function: metal ion binding (GO:0046872);;	K13127|3.6e-150|pvu:PHAVU_010G084000g|K13127 RING finger protein 113A | (RefSeq) hypothetical protein	--	[O]	Posttranslational modification, protein turnover, chaperones	Zinc finger, C3HC4 type (RING finger)	Zinc finger CCCH domain-containing protein 1 OS=Arabidopsis thaliana OX=3702 GN=At1g01350 PE=2 SV=2	O	Posttranslational modification, protein turnover, chaperones	hypothetical protein GLYMA_08G286000 [Glycine max]
	GmC3H48	Glyma.08G321000.1	--	--	Molecular Function: nucleic acid binding (GO:0003676);; Molecular Function: metal ion binding (GO:0046872);;	K17569|1.6e-06|nnu:104603377|K17569 G patch domain-containing protein 2 | (RefSeq) uncharacterized LOC104603377	--	[A]	RNA processing and modification	G-patch domain	Zinc finger CCCH domain-containing protein 18 OS=Oryza sativa subsp. japonica OX=39947 GN=Os02g0793000 PE=2 SV=1	A	RNA processing and modification	zinc finger CCCH domain-containing protein 18 [Glycine max]
	GmC3H49	Glyma.09G022200.1	--	--	Biological Process: mRNA splicing, via spliceosome (GO:0000398);; Molecular Function: mRNA binding (GO:0003729);; Cellular Component: nucleoplasm (GO:0005654);; Molecular Function: metal ion binding (GO:0046872);; Biological Process: regulation of mRNA splicing, via spliceosome (GO:0048024);; Molecular Function: N6-methyladenosine-containing RNA binding (GO:1990247);;	K14404|0.0e+00|gmx:100787159|K14404 cleavage and polyadenylation specificity factor subunit 4 | (RefSeq) 30-kDa cleavage and polyadenylation specificity factor 30 isoform X1	mRNA surveillance pathway (ko03015)	[TA]	Signal transduction mechanisms;; RNA processing and modification	YT521-B-like domain	30-kDa cleavage and polyadenylation specificity factor 30 OS=Arabidopsis thaliana OX=3702 GN=CPSF30 PE=1 SV=1	--	--	30-kDa cleavage and polyadenylation specificity factor 30 isoform X1 [Glycine max]
	GmC3H50	Glyma.09G102900.1	--	--	Molecular Function: transferase activity (GO:0016740);; Molecular Function: metal ion binding (GO:0046872);;	K23048|1.9e-48|vra:106761027|K23048 RING finger protein unkempt | (RefSeq) zinc finger CCCH domain-containing protein 23	--	[R]	General function prediction only	Ankyrin repeat	Zinc finger CCCH domain-containing protein 24 OS=Oryza sativa subsp. japonica OX=39947 GN=Os03g0698800 PE=2 SV=1	S	Function unknown	zinc finger CCCH domain-containing protein 30 isoform X1 [Glycine max]
	GmC3H51	Glyma.09G148000.1	--	--	Molecular Function: metal ion binding (GO:0046872);;	K13412|2.4e-14|jre:109015156|K13412 calcium-dependent protein kinase [EC:2.7.11.1] | (RefSeq) calcium-dependent protein kinase 2-like	Plant-pathogen interaction (ko04626)	[R]	General function prediction only	WD domain, G-beta repeat	Zinc finger CCCH domain-containing protein 48 OS=Arabidopsis thaliana OX=3702 GN=ZFWD1 PE=2 SV=1	S	Function unknown	zinc finger CCCH domain-containing protein 48-like [Glycine soja]
	GmC3H52	Glyma.09G225600.1	--	--	Molecular Function: RNA binding (GO:0003723);; Molecular Function: metal ion binding (GO:0046872);;	--	--	--	--	RNA recognition motif. (a.k.a. RRM, RBD, or RNP domain)	Zinc finger CCCH domain-containing protein 53 OS=Oryza sativa subsp. japonica OX=39947 GN=Os07g0682400 PE=2 SV=1	A	RNA processing and modification	Zinc finger CCCH domain-containing protein 53 isoform A [Glycine soja]
	GmC3H53	Glyma.09G225700.1	--	--	Molecular Function: RNA binding (GO:0003723);; Molecular Function: metal ion binding (GO:0046872);;	--	--	--	--	RNA recognition motif. (a.k.a. RRM, RBD, or RNP domain)	Zinc finger CCCH domain-containing protein 53 OS=Oryza sativa subsp. japonica OX=39947 GN=Os07g0682400 PE=2 SV=1	A	RNA processing and modification	zinc finger CCCH domain-containing protein 53 isoform X1 [Glycine max]
	GmC3H54	Glyma.09G251200.1	--	--	Molecular Function: mRNA binding (GO:0003729);; Molecular Function: metal ion binding (GO:0046872);;	K13832|2.1e-13|boe:106335320|K13832 3-dehydroquinate dehydratase / shikimate dehydrogenase [EC:4.2.1.10 1.1.1.25] | (RefSeq) bifunctional 3-dehydroquinate dehydratase/shikimate dehydrogenase, chloroplastic-like isoform X1	Phenylalanine, tyrosine and tryptophan biosynthesis (ko00400);; Biosynthesis of amino acids (ko01230)	[R]	General function prediction only	Zinc finger C-x8-C-x5-C-x3-H type (and similar)	Zinc finger CCCH domain-containing protein ZFN-like OS=Pisum sativum OX=3888 PE=2 SV=1	S	Function unknown	zinc finger CCCH domain-containing protein ZFN-like isoform X2 [Glycine max]
	GmC3H55	Glyma.10G020600.1	--	--	Molecular Function: metal ion binding (GO:0046872);;	K13832|4.8e-25|boe:106335320|K13832 3-dehydroquinate dehydratase / shikimate dehydrogenase [EC:4.2.1.10 1.1.1.25] | (RefSeq) bifunctional 3-dehydroquinate dehydratase/shikimate dehydrogenase, chloroplastic-like isoform X1	Phenylalanine, tyrosine and tryptophan biosynthesis (ko00400);; Biosynthesis of amino acids (ko01230)	[R]	General function prediction only	Zinc finger C-x8-C-x5-C-x3-H type (and similar)	Zinc finger CCCH domain-containing protein 32 OS=Arabidopsis thaliana OX=3702 GN=At2g47850 PE=2 SV=2	S	Function unknown	Zinc finger CCCH domain-containing protein 32 isoform A [Glycine soja]
	GmC3H56	Glyma.10G020700.1	--	--	Molecular Function: mRNA binding (GO:0003729);; Molecular Function: metal ion binding (GO:0046872);;	K13832|1.9e-25|boe:106335320|K13832 3-dehydroquinate dehydratase / shikimate dehydrogenase [EC:4.2.1.10 1.1.1.25] | (RefSeq) bifunctional 3-dehydroquinate dehydratase/shikimate dehydrogenase, chloroplastic-like isoform X1	Phenylalanine, tyrosine and tryptophan biosynthesis (ko00400);; Biosynthesis of amino acids (ko01230)	[R]	General function prediction only	Zinc finger C-x8-C-x5-C-x3-H type (and similar)	Zinc finger CCCH domain-containing protein 32 OS=Arabidopsis thaliana OX=3702 GN=At2g47850 PE=2 SV=2	S	Function unknown	zinc finger CCCH domain-containing protein 32 isoform X1 [Glycine max]
	GmC3H57	Glyma.10G048400.1	--	--	Biological Process: cytoplasmic translation (GO:0002181);; Cellular Component: cytosol (GO:0005829);; Molecular Function: metal ion binding (GO:0046872);;	K06185|3.5e-43|mis:MICPUN_58625|K06185 ATP-binding cassette, subfamily F, member 2 | (RefSeq) predicted protein	--	[R]	General function prediction only	DRG Family Regulatory Proteins, Tma46	Zinc finger CCCH domain-containing protein 11 OS=Oryza sativa subsp. japonica OX=39947 GN=Os01g0834700 PE=2 SV=2	S	Function unknown	zinc finger CCCH domain-containing protein 21 [Glycine max]
	GmC3H58	Glyma.10G100400.1	--	--	Molecular Function: metal ion binding (GO:0046872);;	K23047|9.3e-48|gmx:100801371|K23047 E3 ubiquitin-protein ligase UNKL [EC:2.3.2.27] | (RefSeq) zinc finger CCCH domain-containing protein 2-like	--	[R]	General function prediction only	Ankyrin repeat	Zinc finger CCCH domain-containing protein 30 OS=Arabidopsis thaliana OX=3702 GN=At2g41900 PE=1 SV=2	S	Function unknown	zinc finger CCCH domain-containing protein 30 [Glycine max]
	GmC3H59	Glyma.10G144700.1	--	--	Molecular Function: zinc ion binding (GO:0008270);;	K13152|9.2e-76|gmx:100527203|K13152 U11/U12 small nuclear ribonucleoprotein 20 kDa protein | (RefSeq) putative U1 zinc finger protein	--	[A]	RNA processing and modification	U1 zinc finger	Zinc finger CCCH domain-containing protein 3 OS=Oryza sativa subsp. japonica OX=39947 GN=Os01g0252200 PE=2 SV=2	A	RNA processing and modification	Zinc finger CCCH domain-containing protein 3 isoform B [Glycine soja]
	GmC3H60	Glyma.10G170800.1	--	--	Molecular Function: mRNA binding (GO:0003729);; Molecular Function: metal ion binding (GO:0046872);;	K13832|2.4e-11|boe:106335320|K13832 3-dehydroquinate dehydratase / shikimate dehydrogenase [EC:4.2.1.10 1.1.1.25] | (RefSeq) bifunctional 3-dehydroquinate dehydratase/shikimate dehydrogenase, chloroplastic-like isoform X1	Phenylalanine, tyrosine and tryptophan biosynthesis (ko00400);; Biosynthesis of amino acids (ko01230)	[R]	General function prediction only	Zinc finger C-x8-C-x5-C-x3-H type (and similar)	Zinc finger CCCH domain-containing protein ZFN-like OS=Pisum sativum OX=3888 PE=2 SV=1	S	Function unknown	zinc finger CCCH domain-containing protein ZFN-like isoform X1 [Glycine max]
	GmC3H61	Glyma.10G269300.1	--	--	Molecular Function: metal ion binding (GO:0046872);;	K18753|3.2e-174|gmx:100819250|K18753 butyrate response factor | (RefSeq) zinc finger CCCH domain-containing protein 15	--	[R]	General function prediction only	Zinc finger C-x8-C-x5-C-x3-H type (and similar)	Zinc finger CCCH domain-containing protein 15 OS=Arabidopsis thaliana OX=3702 GN=At1g68200 PE=2 SV=1	S	Function unknown	zinc finger CCCH domain-containing protein 15 [Glycine max]
	GmC3H62	Glyma.10G296700.1	--	--	Molecular Function: mRNA binding (GO:0003729);; Cellular Component: nucleus (GO:0005634);; Cellular Component: cytoplasm (GO:0005737);; Biological Process: regulation of gene expression (GO:0010468);; Molecular Function: metal ion binding (GO:0046872);;	--	--	[R]	General function prediction only	Zinc finger C-x8-C-x5-C-x3-H type (and similar)	Zinc finger CCCH domain-containing protein 14 OS=Oryza sativa subsp. japonica OX=39947 GN=Os02g0194200 PE=2 SV=1	S	Function unknown	zinc finger CCCH domain-containing protein 14 [Glycine max]
	GmC3H63	Glyma.11G015600.1	--	--	Molecular Function: RNA binding (GO:0003723);; Molecular Function: metal ion binding (GO:0046872);;	--	--	--	--	RNA recognition motif. (a.k.a. RRM, RBD, or RNP domain)	Zinc finger CCCH domain-containing protein 55 OS=Arabidopsis thaliana OX=3702 GN=At5g12440 PE=2 SV=3	A	RNA processing and modification	zinc finger CCCH domain-containing protein 55 [Glycine max]
	GmC3H64	Glyma.11G109000.1	--	--	Molecular Function: metal ion binding (GO:0046872);;	K14321|9.2e-196|gmx:100782777|K14321 nucleoporin-like protein 2 | (RefSeq) zinc finger CCCH domain-containing protein 16 isoform X1	RNA transport (ko03013)	--	--	Zinc finger C-x8-C-x5-C-x3-H type (and similar)	Zinc finger CCCH domain-containing protein 16 OS=Arabidopsis thaliana OX=3702 GN=CG1 PE=1 SV=2	S	Function unknown	zinc finger CCCH domain-containing protein 16 isoform X1 [Glycine max]
	GmC3H65	Glyma.11G147200.1	[J]	Translation, ribosomal structure and biogenesis	Molecular Function: nucleic acid binding (GO:0003676);; Biological Process: RNA processing (GO:0006396);; Molecular Function: RNA methyltransferase activity (GO:0008173);; Molecular Function: metal ion binding (GO:0046872);;	K15332|0.0e+00|gmx:100816103|K15332 tRNA (uracil-5-)-methyltransferase [EC:2.1.1.-] | (RefSeq) zinc finger CCCH domain-containing protein 24	--	[J]	Translation, ribosomal structure and biogenesis	tRNA (Uracil-5-)-methyltransferase	Zinc finger CCCH domain-containing protein 24 OS=Arabidopsis thaliana OX=3702 GN=At2g28450 PE=1 SV=1	J	Translation, ribosomal structure and biogenesis	zinc finger CCCH domain-containing protein 24 [Glycine max]
	GmC3H66	Glyma.11G174400.1	--	--	Molecular Function: metal ion binding (GO:0046872);;	K23047|5.9e-43|adu:107462256|K23047 E3 ubiquitin-protein ligase UNKL [EC:2.3.2.27] | (RefSeq) zinc finger CCCH domain-containing protein 2	--	[R]	General function prediction only	Ankyrin repeat	Zinc finger CCCH domain-containing protein 66 OS=Arabidopsis thaliana OX=3702 GN=At5g58620 PE=2 SV=1	O	Posttranslational modification, protein turnover, chaperones	zinc finger CCCH domain-containing protein 66 [Glycine max]
	GmC3H67	Glyma.12G010800.1	--	--	Molecular Function: RNA binding (GO:0003723);; Molecular Function: metal ion binding (GO:0046872);;	--	--	--	--	RNA recognition motif. (a.k.a. RRM, RBD, or RNP domain)	Zinc finger CCCH domain-containing protein 53 OS=Oryza sativa subsp. japonica OX=39947 GN=Os07g0682400 PE=2 SV=1	A	RNA processing and modification	zinc finger CCCH domain-containing protein 53 isoform X1 [Glycine max]
	GmC3H68	Glyma.12G010900.1	--	--	Molecular Function: RNA binding (GO:0003723);; Molecular Function: metal ion binding (GO:0046872);;	--	--	--	--	RNA recognition motif. (a.k.a. RRM, RBD, or RNP domain)	Zinc finger CCCH domain-containing protein 53 OS=Oryza sativa subsp. japonica OX=39947 GN=Os07g0682400 PE=2 SV=1	A	RNA processing and modification	zinc finger CCCH domain-containing protein 53 isoform X1 [Glycine max]
	GmC3H69	Glyma.12G016400.1	--	--	Molecular Function: metal ion binding (GO:0046872);;	K14321|1.9e-193|gmx:100814339|K14321 nucleoporin-like protein 2 | (RefSeq) zinc finger CCCH domain-containing protein 16 isoform X1	RNA transport (ko03013)	--	--	Zinc finger C-x8-C-x5-C-x3-H type (and similar)	Zinc finger CCCH domain-containing protein 46 OS=Oryza sativa subsp. japonica OX=39947 GN=LIC PE=1 SV=1	S	Function unknown	zinc finger CCCH domain-containing protein 16 isoform X1 [Glycine max]
	GmC3H70	Glyma.12G068100.1	[J]	Translation, ribosomal structure and biogenesis	Molecular Function: nucleic acid binding (GO:0003676);; Biological Process: RNA processing (GO:0006396);; Molecular Function: RNA methyltransferase activity (GO:0008173);; Molecular Function: metal ion binding (GO:0046872);;	K15332|0.0e+00|gmx:100777601|K15332 tRNA (uracil-5-)-methyltransferase [EC:2.1.1.-] | (RefSeq) zinc finger CCCH domain-containing protein 24	--	[J]	Translation, ribosomal structure and biogenesis	tRNA (Uracil-5-)-methyltransferase	Zinc finger CCCH domain-containing protein 24 OS=Arabidopsis thaliana OX=3702 GN=At2g28450 PE=1 SV=1	J	Translation, ribosomal structure and biogenesis	zinc finger CCCH domain-containing protein 24 [Glycine max]
	GmC3H71	Glyma.12G101400.1	--	--	Molecular Function: metal ion binding (GO:0046872);;	--	--	--	--	--	Zinc finger CCCH domain-containing protein 13 OS=Oryza sativa subsp. japonica OX=39947 GN=Os02g0161200 PE=2 SV=1	S	Function unknown	zinc finger CCCH domain-containing protein 13 isoform X2 [Glycine max]
	GmC3H72	Glyma.12G116900.1	--	--	Molecular Function: metal ion binding (GO:0046872);;	K23047|7.6e-176|gmx:100800123|K23047 E3 ubiquitin-protein ligase UNKL [EC:2.3.2.27] | (RefSeq) zinc finger CCCH domain-containing protein 2	--	[R]	General function prediction only	Zinc finger C-x8-C-x5-C-x3-H type (and similar)	Zinc finger CCCH domain-containing protein 2 OS=Arabidopsis thaliana OX=3702 GN=TZF4 PE=1 SV=1	S	Function unknown	zinc finger CCCH domain-containing protein 2 [Glycine max]
	GmC3H73	Glyma.12G181300.1	--	--	Biological Process: mRNA splicing, via spliceosome (GO:0000398);; Molecular Function: RNA binding (GO:0003723);; Molecular Function: metal ion binding (GO:0046872);; Cellular Component: U2AF (GO:0089701);;	K12836|1.5e-162|gmx:100794975|K12836 splicing factor U2AF 35 kDa subunit | (RefSeq) splicing factor U2af small subunit B	Spliceosome (ko03040)	[A]	RNA processing and modification	Zinc finger C-x8-C-x5-C-x3-H type (and similar)	Splicing factor U2af small subunit B OS=Arabidopsis thaliana OX=3702 GN=U2AF35B PE=1 SV=1	A	RNA processing and modification	splicing factor U2af small subunit B [Glycine max]
	GmC3H74	Glyma.12G205700.1	--	--	Molecular Function: metal ion binding (GO:0046872);;	K23047|1.7e-226|gmx:100787049|K23047 E3 ubiquitin-protein ligase UNKL [EC:2.3.2.27] | (RefSeq) zinc finger CCCH domain-containing protein 2	--	[R]	General function prediction only	Zinc finger C-x8-C-x5-C-x3-H type (and similar)	Zinc finger CCCH domain-containing protein 2 OS=Arabidopsis thaliana OX=3702 GN=TZF4 PE=1 SV=1	S	Function unknown	zinc finger CCCH domain-containing protein 2 [Glycine max]
	GmC3H75	Glyma.12G237300.1	--	--	Molecular Function: metal ion binding (GO:0046872);;	K23048|3.2e-48|vra:106761027|K23048 RING finger protein unkempt | (RefSeq) zinc finger CCCH domain-containing protein 23	--	[R]	General function prediction only	Ankyrin repeats (3 copies)	Zinc finger CCCH domain-containing protein 24 OS=Oryza sativa subsp. japonica OX=39947 GN=Os03g0698800 PE=2 SV=1	S	Function unknown	zinc finger CCCH domain-containing protein 30 [Glycine max]
	GmC3H76	Glyma.13G034600.1	--	--	Cellular Component: nucleus (GO:0005634);; Molecular Function: metal ion binding (GO:0046872);;	--	--	[R]	General function prediction only	--	Zinc finger CCCH domain-containing protein 7 OS=Arabidopsis thaliana OX=3702 GN=At1g21570 PE=1 SV=1	S	Function unknown	uncharacterized protein LOC100788859 [Glycine max]
	GmC3H77	Glyma.13G076300.1	--	--	Cellular Component: Prp19 complex (GO:0000974);; Molecular Function: U6 snRNA binding (GO:0017070);; Molecular Function: pre-mRNA binding (GO:0036002);; Molecular Function: metal ion binding (GO:0046872);; Cellular Component: U2-type catalytic step 1 spliceosome (GO:0071006);; Cellular Component: U2-type catalytic step 2 spliceosome (GO:0071007);;	K12872|5.2e-225|gmx:100789382|K12872 pre-mRNA-splicing factor RBM22/SLT11 | (RefSeq) zinc finger CCCH domain-containing protein 40	Spliceosome (ko03040)	[R]	General function prediction only	RNA recognition motif. (a.k.a. RRM, RBD, or RNP domain)	Zinc finger CCCH domain-containing protein 40 OS=Oryza sativa subsp. japonica OX=39947 GN=Os06g0170500 PE=2 SV=1	A	RNA processing and modification	zinc finger CCCH domain-containing protein 40 [Glycine max]
	GmC3H78	Glyma.13G104400.1	--	--	Biological Process: mRNA splicing, via spliceosome (GO:0000398);; Molecular Function: metal ion binding (GO:0046872);; Molecular Function: RNA lariat debranching enzyme activator activity (GO:0061632);; Cellular Component: post-mRNA release spliceosomal complex (GO:0071014);;	--	--	[S]	Function unknown	Protein similar to CwfJ C-terminus 1	Zinc finger CCCH domain-containing protein 64 OS=Arabidopsis thaliana OX=3702 GN=At5g56900 PE=2 SV=1	S	Function unknown	zinc finger CCCH domain-containing protein 64 [Glycine max]
	GmC3H79	Glyma.13G136200.1	--	--	Biological Process: cytoplasmic translation (GO:0002181);; Cellular Component: cytosol (GO:0005829);; Molecular Function: metal ion binding (GO:0046872);;	K06185|1.9e-41|mis:MICPUN_58625|K06185 ATP-binding cassette, subfamily F, member 2 | (RefSeq) predicted protein	--	[R]	General function prediction only	DRG Family Regulatory Proteins, Tma46	Zinc finger CCCH domain-containing protein 11 OS=Oryza sativa subsp. japonica OX=39947 GN=Os01g0834700 PE=2 SV=2	S	Function unknown	zinc finger CCCH domain-containing protein 11-like [Glycine max]
	GmC3H80	Glyma.13G202800.1	--	--	Molecular Function: metal ion binding (GO:0046872);;	K23047|9.1e-48|atr:18445056|K23047 E3 ubiquitin-protein ligase UNKL [EC:2.3.2.27] | (RefSeq) zinc finger CCCH domain-containing protein 2	--	[R]	General function prediction only	Ankyrin repeats (3 copies)	Zinc finger CCCH domain-containing protein 24 OS=Oryza sativa subsp. japonica OX=39947 GN=Os03g0698800 PE=2 SV=1	S	Function unknown	zinc finger CCCH domain-containing protein 30 [Glycine max]
	GmC3H81	Glyma.13G217000.1	--	--	Molecular Function: mRNA binding (GO:0003729);; Molecular Function: metal ion binding (GO:0046872);;	K13832|7.6e-33|boe:106335320|K13832 3-dehydroquinate dehydratase / shikimate dehydrogenase [EC:4.2.1.10 1.1.1.25] | (RefSeq) bifunctional 3-dehydroquinate dehydratase/shikimate dehydrogenase, chloroplastic-like isoform X1	Phenylalanine, tyrosine and tryptophan biosynthesis (ko00400);; Biosynthesis of amino acids (ko01230)	[R]	General function prediction only	Zinc finger C-x8-C-x5-C-x3-H type (and similar)	Zinc finger CCCH domain-containing protein 34 OS=Arabidopsis thaliana OX=3702 GN=At3g06410 PE=2 SV=2	S	Function unknown	zinc finger CCCH domain-containing protein 34 [Glycine max]
	GmC3H82	Glyma.13G236800.1	--	--	Molecular Function: metal ion binding (GO:0046872);;	K22909|8.4e-17|atr:18448339|K22909 zinc finger CCCH domain-containing protein 13 | (RefSeq) zinc finger CCCH domain-containing protein 38 isoform X1	--	--	--	Zinc finger C-x8-C-x5-C-x3-H type (and similar)	Protein FRIGIDA-ESSENTIAL 1 OS=Arabidopsis thaliana OX=3702 GN=FES1 PE=1 SV=2	S	Function unknown	stress response protein NST1 [Glycine max]
	GmC3H83	Glyma.13G363600.1	--	--	Molecular Function: metal ion binding (GO:0046872);;	--	--	--	--	Zinc finger C-x8-C-x5-C-x3-H type (and similar)	--	S	Function unknown	probable E3 ubiquitin-protein ligase makorin-2 [Glycine max]
	GmC3H84	Glyma.14G010200.1	--	--	Molecular Function: RNA binding (GO:0003723);; Molecular Function: metal ion binding (GO:0046872);;	K12872|7.0e-241|gmx:100810440|K12872 pre-mRNA-splicing factor RBM22/SLT11 | (RefSeq) zinc finger CCCH domain-containing protein 25	Spliceosome (ko03040)	[R]	General function prediction only	RNA recognition motif. (a.k.a. RRM, RBD, or RNP domain)	Zinc finger CCCH domain-containing protein 40 OS=Oryza sativa subsp. japonica OX=39947 GN=Os06g0170500 PE=2 SV=1	A	RNA processing and modification	zinc finger CCCH domain-containing protein 25 [Glycine max]
	GmC3H85	Glyma.14G015700.1	--	--	Molecular Function: RNA binding (GO:0003723);; Molecular Function: metal ion binding (GO:0046872);;	--	--	--	--	OST-HTH/LOTUS domain	Zinc finger CCCH domain-containing protein 18 OS=Arabidopsis thaliana OX=3702 GN=At2g05160 PE=2 SV=1	A	RNA processing and modification	zinc finger CCCH domain-containing protein 18 isoform X1 [Glycine max]
	GmC3H86	Glyma.14G016300.1	--	--	Biological Process: response to chitin (GO:0010200);; Molecular Function: metal ion binding (GO:0046872);;	K23047|9.2e-45|adu:107462256|K23047 E3 ubiquitin-protein ligase UNKL [EC:2.3.2.27] | (RefSeq) zinc finger CCCH domain-containing protein 2	--	[R]	General function prediction only	Ankyrin repeat	Zinc finger CCCH domain-containing protein 29 OS=Arabidopsis thaliana OX=3702 GN=At2g40140 PE=1 SV=1	S	Function unknown	zinc finger CCCH domain-containing protein 29 [Glycine max]
	GmC3H87	Glyma.14G050000.1	--	--	Molecular Function: mRNA binding (GO:0003729);; Molecular Function: metal ion binding (GO:0046872);;	K13832|1.6e-07|boe:106335320|K13832 3-dehydroquinate dehydratase / shikimate dehydrogenase [EC:4.2.1.10 1.1.1.25] | (RefSeq) bifunctional 3-dehydroquinate dehydratase/shikimate dehydrogenase, chloroplastic-like isoform X1	Phenylalanine, tyrosine and tryptophan biosynthesis (ko00400);; Biosynthesis of amino acids (ko01230)	[R]	General function prediction only	Zinc finger C-x8-C-x5-C-x3-H type (and similar)	Zinc finger CCCH domain-containing protein 3 OS=Arabidopsis thaliana OX=3702 GN=At1g04990 PE=2 SV=1	S	Function unknown	zinc finger CCCH domain-containing protein 3 isoform X1 [Glycine max]
	GmC3H88	Glyma.14G115100	[L]	Replication, recombination and repair	Molecular Function: RNA binding (GO:0003723);; Molecular Function: RNA helicase activity (GO:0003724);; Molecular Function: ATP binding (GO:0005524);; Cellular Component: nucleus (GO:0005634);; Molecular Function: metal ion binding (GO:0046872);;	K14807|0.0e+00|gmx:102664148|K14807 ATP-dependent RNA helicase DDX51/DBP6 [EC:3.6.4.13] | (RefSeq) DEAD-box ATP-dependent RNA helicase 1 isoform X1	--	[A]	RNA processing and modification	DEAD/DEAH box helicase	DEAD-box ATP-dependent RNA helicase 1 OS=Arabidopsis thaliana OX=3702 GN=RH1 PE=2 SV=3	A	RNA processing and modification	DEAD-box ATP-dependent RNA helicase 1-like [Glycine soja]
	GmC3H89	Glyma.14G155900.1	--	--	Cellular Component: nucleus (GO:0005634);; Molecular Function: metal ion binding (GO:0046872);;	--	--	[R]	General function prediction only	Zinc finger C-x8-C-x5-C-x3-H type (and similar)	Zinc finger CCCH domain-containing protein 7 OS=Arabidopsis thaliana OX=3702 GN=At1g21570 PE=1 SV=1	S	Function unknown	uncharacterized protein LOC100802468 [Glycine max]
	GmC3H90	Glyma.14G192200.1	--	--	Molecular Function: metal ion binding (GO:0046872);;	K08266|1.6e-07|boe:106311075|K08266 target of rapamycin complex subunit LST8 | (RefSeq) protein LST8 homolog isoform X1	Autophagy - other (ko04136)	[R]	General function prediction only	WD domain, G-beta repeat	Zinc finger CCCH domain-containing protein 17 OS=Oryza sativa subsp. japonica OX=39947 GN=Os02g0677700 PE=2 SV=2	S	Function unknown	uncharacterized protein LOC100787799 [Glycine max]
	GmC3H91	Glyma.14G192900.	[J]	Translation, ribosomal structure and biogenesis	Biological Process: mRNA splicing, via spliceosome (GO:0000398);; Molecular Function: RNA binding (GO:0003723);; Cellular Component: U2 snRNP (GO:0005686);; Molecular Function: metal ion binding (GO:0046872);; Cellular Component: precatalytic spliceosome (GO:0071011);;	K13107|8.9e-126|gmx:100814734|K13107 RNA-binding motif protein, X-linked 2 | (RefSeq) zinc finger CCCH domain-containing protein 25	--	[R]	General function prediction only	RNA recognition motif. (a.k.a. RRM, RBD, or RNP domain)	Zinc finger CCCH domain-containing protein 25 OS=Oryza sativa subsp. japonica OX=39947 GN=Os03g0826400 PE=2 SV=1	A	RNA processing and modification	zinc finger CCCH domain-containing protein 25 [Glycine max]
	GmC3H92	Glyma.14G194100.1	--	--	Molecular Function: metal ion binding (GO:0046872);;	K23047|2.8e-49|jcu:105646905|K23047 E3 ubiquitin-protein ligase UNKL [EC:2.3.2.27] | (RefSeq) zinc finger CCCH domain-containing protein 2	--	[R]	General function prediction only	Ankyrin repeat	Zinc finger CCCH domain-containing protein 66 OS=Arabidopsis thaliana OX=3702 GN=At5g58620 PE=2 SV=1	O	Posttranslational modification, protein turnover, chaperones	zinc finger CCCH domain-containing protein 66 [Glycine max]
	GmC3H93	Glyma.14G213000.1	--	--	Molecular Function: transcription factor activity, sequence-specific DNA binding (GO:0003700);; Cellular Component: nucleus (GO:0005634);; Biological Process: negative regulation of transcription, DNA-templated (GO:0045892);; Molecular Function: metal ion binding (GO:0046872);;	--	--	[A]	RNA processing and modification	Zinc finger domain	Zinc finger CCCH domain-containing protein 65 OS=Arabidopsis thaliana OX=3702 GN=EMB1789 PE=2 SV=1	A	RNA processing and modification	zinc finger CCCH domain-containing protein 65 [Glycine max]
	GmC3H94	Glyma.15G076800.1	--	--	Molecular Function: metal ion binding (GO:0046872);;	K22909|1.6e-17|atr:18448339|K22909 zinc finger CCCH domain-containing protein 13 | (RefSeq) zinc finger CCCH domain-containing protein 38 isoform X1	--	--	--	Zinc finger C-x8-C-x5-C-x3-H type (and similar)	Protein FRIGIDA-ESSENTIAL 1 OS=Arabidopsis thaliana OX=3702 GN=FES1 PE=1 SV=2	S	Function unknown	protein FRIGIDA-ESSENTIAL 1 [Glycine max]
	GmC3H95	Glyma.15G095500.1	--	--	Molecular Function: mRNA binding (GO:0003729);; Molecular Function: metal ion binding (GO:0046872);;	K13832|9.8e-33|boe:106335320|K13832 3-dehydroquinate dehydratase / shikimate dehydrogenase [EC:4.2.1.10 1.1.1.25] | (RefSeq) bifunctional 3-dehydroquinate dehydratase/shikimate dehydrogenase, chloroplastic-like isoform X1	Phenylalanine, tyrosine and tryptophan biosynthesis (ko00400);; Biosynthesis of amino acids (ko01230)	[R]	General function prediction only	Zinc finger C-x8-C-x5-C-x3-H type (and similar)	Zinc finger CCCH domain-containing protein 34 OS=Arabidopsis thaliana OX=3702 GN=At3g06410 PE=2 SV=2	S	Function unknown	zinc finger CCCH domain-containing protein 34 [Glycine max]
	GmC3H96	Glyma.15G128500.1	--	--	Biological Process: mRNA splicing, via spliceosome (GO:0000398);; Molecular Function: mRNA binding (GO:0003729);; Cellular Component: nucleoplasm (GO:0005654);; Molecular Function: metal ion binding (GO:0046872);; Biological Process: regulation of mRNA splicing, via spliceosome (GO:0048024);; Molecular Function: N6-methyladenosine-containing RNA binding (GO:1990247);;	K14404|0.0e+00|gmx:100802826|K14404 cleavage and polyadenylation specificity factor subunit 4 | (RefSeq) 30-kDa cleavage and polyadenylation specificity factor 30	mRNA surveillance pathway (ko03015)	[TA]	Signal transduction mechanisms;; RNA processing and modification	YT521-B-like domain	30-kDa cleavage and polyadenylation specificity factor 30 OS=Arabidopsis thaliana OX=3702 GN=CPSF30 PE=1 SV=1	--	--	30-kDa cleavage and polyadenylation specificity factor 30 [Glycine max]
	GmC3H97	Glyma.15G174300.1	--	--	Molecular Function: metal ion binding (GO:0046872);;	K15255|3.1e-07|nta:107791221|K15255 ATP-dependent DNA helicase PIF1 [EC:3.6.4.12] | (RefSeq) ATP-dependent DNA helicase pif1-like	--	[R]	General function prediction only	WD domain, G-beta repeat	Zinc finger CCCH domain-containing protein 17 OS=Oryza sativa subsp. japonica OX=39947 GN=Os02g0677700 PE=2 SV=2	S	Function unknown	zinc finger CCCH domain-containing protein 48 isoform X1 [Glycine max]
	GmC3H98	Glyma.15G174400.1	--	--	Molecular Function: metal ion binding (GO:0046872);;	K15255|3.6e-07|nta:107791221|K15255 ATP-dependent DNA helicase PIF1 [EC:3.6.4.12] | (RefSeq) ATP-dependent DNA helicase pif1-like	--	[R]	General function prediction only	WD domain, G-beta repeat	Zinc finger CCCH domain-containing protein 17 OS=Oryza sativa subsp. japonica OX=39947 GN=Os02g0677700 PE=2 SV=2	S	Function unknown	zinc finger CCCH domain-containing protein 48 isoform X1 [Glycine max]
	GmC3H99	Glyma.15G174500.1	--	--	Molecular Function: metal ion binding (GO:0046872);;	K14829|2.8e-07|ghi:107944611|K14829 pre-rRNA-processing protein IPI3 | (RefSeq) protein ROOT INITIATION DEFECTIVE 3-like	--	[R]	General function prediction only	WD domain, G-beta repeat	Zinc finger CCCH domain-containing protein 17 OS=Oryza sativa subsp. japonica OX=39947 GN=Os02g0677700 PE=2 SV=2	S	Function unknown	zinc finger CCCH domain-containing protein 48 isoform X1 [Glycine max]
	GmC3H100	Glyma.15G174600.1	--	--	Molecular Function: metal ion binding (GO:0046872);;	K15255|2.1e-07|nta:107791221|K15255 ATP-dependent DNA helicase PIF1 [EC:3.6.4.12] | (RefSeq) ATP-dependent DNA helicase pif1-like	--	[R]	General function prediction only	WD domain, G-beta repeat	Zinc finger CCCH domain-containing protein 48 OS=Arabidopsis thaliana OX=3702 GN=ZFWD1 PE=2 SV=1	S	Function unknown	zinc finger CCCH domain-containing protein 48 [Glycine max]
	GmC3H101	Glyma.15G174700.1	--	--	Molecular Function: metal ion binding (GO:0046872);;	K15255|3.6e-07|nta:107791221|K15255 ATP-dependent DNA helicase PIF1 [EC:3.6.4.12] | (RefSeq) ATP-dependent DNA helicase pif1-like	--	[R]	General function prediction only	WD domain, G-beta repeat	Zinc finger CCCH domain-containing protein 17 OS=Oryza sativa subsp. japonica OX=39947 GN=Os02g0677700 PE=2 SV=2	S	Function unknown	zinc finger CCCH domain-containing protein 48 isoform X1 [Glycine max]
	GmC3H102	Glyma.15G174800.1	--	--	Molecular Function: metal ion binding (GO:0046872);;	K15255|3.6e-07|nta:107791221|K15255 ATP-dependent DNA helicase PIF1 [EC:3.6.4.12] | (RefSeq) ATP-dependent DNA helicase pif1-like	--	[R]	General function prediction only	WD domain, G-beta repeat	Zinc finger CCCH domain-containing protein 17 OS=Oryza sativa subsp. japonica OX=39947 GN=Os02g0677700 PE=2 SV=2	S	Function unknown	zinc finger CCCH domain-containing protein 48 isoform X1 [Glycine max]
	GmC3H103	Glyma.15G174900.1	--	--	Molecular Function: metal ion binding (GO:0046872);;	K08266|1.2e-07|bna:106413480|K08266 target of rapamycin complex subunit LST8 | (RefSeq) protein LST8 homolog	Autophagy - other (ko04136)	[R]	General function prediction only	WD domain, G-beta repeat	Zinc finger CCCH domain-containing protein 17 OS=Oryza sativa subsp. japonica OX=39947 GN=Os02g0677700 PE=2 SV=2	S	Function unknown	zinc finger CCCH domain-containing protein 48 isoform X1 [Glycine max]
	GmC3H104	Glyma.15G175000.1	--	--	Molecular Function: metal ion binding (GO:0046872);;	K15255|3.6e-07|nta:107791221|K15255 ATP-dependent DNA helicase PIF1 [EC:3.6.4.12] | (RefSeq) ATP-dependent DNA helicase pif1-like	--	[R]	General function prediction only	WD domain, G-beta repeat	Zinc finger CCCH domain-containing protein 17 OS=Oryza sativa subsp. japonica OX=39947 GN=Os02g0677700 PE=2 SV=2	S	Function unknown	zinc finger CCCH domain-containing protein 48-like [Glycine soja]
	GmC3H105	Glyma.15G175100.1	--	--	Molecular Function: metal ion binding (GO:0046872);;	K15255|3.6e-07|nta:107791221|K15255 ATP-dependent DNA helicase PIF1 [EC:3.6.4.12] | (RefSeq) ATP-dependent DNA helicase pif1-like	--	[R]	General function prediction only	WD domain, G-beta repeat	Zinc finger CCCH domain-containing protein 17 OS=Oryza sativa subsp. japonica OX=39947 GN=Os02g0677700 PE=2 SV=2	S	Function unknown	zinc finger CCCH domain-containing protein 48 [Glycine max]
	GmC3H106	Glyma.15G175200.1	--	--	--	--	--	--	--	--	--	--	--	--
	GmC3H107	Glyma.15G175300.1	--	--	Molecular Function: metal ion binding (GO:0046872);;	K08266|2.8e-07|bna:106413480|K08266 target of rapamycin complex subunit LST8 | (RefSeq) protein LST8 homolog	Autophagy - other (ko04136)	[R]	General function prediction only	WD domain, G-beta repeat	Zinc finger CCCH domain-containing protein 17 OS=Oryza sativa subsp. japonica OX=39947 GN=Os02g0677700 PE=2 SV=2	S	Function unknown	zinc finger CCCH domain-containing protein 48 isoform X1 [Glycine max]
	GmC3H108	Glyma.15G175400.1	--	--	Molecular Function: metal ion binding (GO:0046872);;	K15255|3.6e-07|nta:107791221|K15255 ATP-dependent DNA helicase PIF1 [EC:3.6.4.12] | (RefSeq) ATP-dependent DNA helicase pif1-like	--	[R]	General function prediction only	WD domain, G-beta repeat	Zinc finger CCCH domain-containing protein 17 OS=Oryza sativa subsp. japonica OX=39947 GN=Os02g0677700 PE=2 SV=2	S	Function unknown	zinc finger CCCH domain-containing protein 48 isoform X1 [Glycine max]
	GmC3H109	Glyma.15G175500.1	--	--	Molecular Function: metal ion binding (GO:0046872);;	K08266|1.6e-07|bna:106413480|K08266 target of rapamycin complex subunit LST8 | (RefSeq) protein LST8 homolog	Autophagy - other (ko04136)	[R]	General function prediction only	WD domain, G-beta repeat	Zinc finger CCCH domain-containing protein 17 OS=Oryza sativa subsp. japonica OX=39947 GN=Os02g0677700 PE=2 SV=2	S	Function unknown	Zinc finger CCCH domain-containing protein 48, partial [Glycine soja]
	GmC3H110	Glyma.15G217400.1	--	--	Molecular Function: metal ion binding (GO:0046872);;	K03260|6.1e-09|osa:4341162|K03260 translation initiation factor 4G | (RefSeq) zinc finger CCCH domain-containing protein 43-like isoform X1	RNA transport (ko03013)	[R]	General function prediction only	Zinc finger C-x8-C-x5-C-x3-H type (and similar)	Zinc finger CCCH domain-containing protein 37 OS=Arabidopsis thaliana OX=3702 GN=HUA1 PE=1 SV=1	S	Function unknown	zinc finger CCCH domain-containing protein 37 [Glycine max]
	GmC3H111	Glyma.15G244700.1	--	--	Biological Process: mRNA splicing, via spliceosome (GO:0000398);; Cellular Component: spliceosomal complex (GO:0005681);; Molecular Function: pre-mRNA 3'-splice site binding (GO:0030628);; Molecular Function: metal ion binding (GO:0046872);; Cellular Component: U2AF (GO:0089701);;	K24273|9.4e-170|gmx:100789091|K24273 U2 small nuclear ribonucleoprotein auxiliary factor 35 kDa subunit-related protein | (RefSeq) zinc finger CCCH domain-containing protein 5 isoform X1	--	[A]	RNA processing and modification	Zinc finger C-x8-C-x5-C-x3-H type (and similar)	Zinc finger CCCH domain-containing protein 5 OS=Arabidopsis thaliana OX=3702 GN=At1g10320 PE=2 SV=2	A	RNA processing and modification	zinc finger CCCH domain-containing protein 5 isoform X1 [Glycine max]
	GmC3H112	Glyma.15G272400.1	--	--	Molecular Function: transferase activity (GO:0016740);; Molecular Function: metal ion binding (GO:0046872);;	K15687|8.5e-199|gmx:100787817|K15687 E3 ubiquitin-protein ligase makorin [EC:2.3.2.27] | (RefSeq) putative RING-type E3 ubiquitin transferase C3H69 isoform X1	--	[O]	Posttranslational modification, protein turnover, chaperones	Zinc finger domain	Putative RING-type E3 ubiquitin transferase C3H69 OS=Arabidopsis thaliana OX=3702 GN=At3g63550 PE=3 SV=1	O	Posttranslational modification, protein turnover, chaperones	putative RING-type E3 ubiquitin transferase C3H69 isoform X1 [Glycine max]
	GmC3H113	Glyma.15G273000.1	--	--	Molecular Function: metal ion binding (GO:0046872);;	K15687|3.7e-244|gmx:100788886|K15687 E3 ubiquitin-protein ligase makorin [EC:2.3.2.27] | (RefSeq) E3 ubiquitin-protein ligase makorin	--	[O]	Posttranslational modification, protein turnover, chaperones	Zinc finger domain	Putative RING-type E3 ubiquitin transferase C3H69 OS=Arabidopsis thaliana OX=3702 GN=At3g63550 PE=3 SV=1	O	Posttranslational modification, protein turnover, chaperones	E3 ubiquitin-protein ligase makorin [Glycine max]
	GmC3H114	Glyma.15G274800.1	--	--	Molecular Function: metal ion binding (GO:0046872);;	K23048|1.9e-48|vra:106761027|K23048 RING finger protein unkempt | (RefSeq) zinc finger CCCH domain-containing protein 23	--	[R]	General function prediction only	Ankyrin repeat	Zinc finger CCCH domain-containing protein 24 OS=Oryza sativa subsp. japonica OX=39947 GN=Os03g0698800 PE=2 SV=1	S	Function unknown	zinc finger CCCH domain-containing protein 30 [Glycine max]
	GmC3H115	Glyma.16G010500.1	--	--	Molecular Function: transcription factor activity, sequence-specific DNA binding (GO:0003700);; Cellular Component: nucleus (GO:0005634);; Biological Process: negative regulation of transcription, DNA-templated (GO:0045892);; Molecular Function: metal ion binding (GO:0046872);;	K10884|4.4e-06|csl:COCSUDRAFT_42298|K10884 ATP-dependent DNA helicase 2 subunit 1 | (RefSeq) ATP-dependent DNA helicase ii	Non-homologous end-joining (ko03450)	--	--	SAP domain	Zinc finger CCCH domain-containing protein 62 OS=Oryza sativa subsp. japonica OX=39947 GN=Os10g0391300 PE=4 SV=2	S	Function unknown	zinc finger CCCH domain-containing protein 62 isoform X1 [Glycine max]
	GmC3H116	Glyma.16G132900.1	--	--	--	--	--	--	--	--	--	--	--	--
	GmC3H117	Glyma.16G199300.1	--	--	Molecular Function: snoRNA binding (GO:0030515);; Cellular Component: small-subunit processome (GO:0032040);; Molecular Function: metal ion binding (GO:0046872);;	K13412|2.4e-14|jre:109015156|K13412 calcium-dependent protein kinase [EC:2.7.11.1] | (RefSeq) calcium-dependent protein kinase 2-like	Plant-pathogen interaction (ko04626)	[R]	General function prediction only	WD domain, G-beta repeat	Zinc finger CCCH domain-containing protein 48 OS=Arabidopsis thaliana OX=3702 GN=ZFWD1 PE=2 SV=1	S	Function unknown	zinc finger CCCH domain-containing protein 48 isoform X1 [Glycine max]
	GmC3H118	Glyma.17G024400.1	--	--	Molecular Function: mRNA binding (GO:0003729);; Molecular Function: metal ion binding (GO:0046872);;	K13832|2.9e-24|boe:106335320|K13832 3-dehydroquinate dehydratase / shikimate dehydrogenase [EC:4.2.1.10 1.1.1.25] | (RefSeq) bifunctional 3-dehydroquinate dehydratase/shikimate dehydrogenase, chloroplastic-like isoform X1	Phenylalanine, tyrosine and tryptophan biosynthesis (ko00400);; Biosynthesis of amino acids (ko01230)	[R]	General function prediction only	Zinc finger C-x8-C-x5-C-x3-H type (and similar)	Zinc finger CCCH domain-containing protein 34 OS=Arabidopsis thaliana OX=3702 GN=At3g06410 PE=2 SV=2	S	Function unknown	zinc finger CCCH domain-containing protein 58 [Glycine max]
	GmC3H119	Glyma.17G054700.1	--	--	Biological Process: mRNA splicing, via spliceosome (GO:0000398);; Molecular Function: metal ion binding (GO:0046872);; Molecular Function: RNA lariat debranching enzyme activator activity (GO:0061632);; Cellular Component: post-mRNA release spliceosomal complex (GO:0071014);;	--	--	[S]	Function unknown	Protein similar to CwfJ C-terminus 1	Zinc finger CCCH domain-containing protein 64 OS=Arabidopsis thaliana OX=3702 GN=At5g56900 PE=2 SV=1	S	Function unknown	zinc finger CCCH domain-containing protein 64 [Glycine max]
	GmC3H120	Glyma.17G116200.1	--	--	Molecular Function: mRNA binding (GO:0003729);; Biological Process: poly(A)+ mRNA export from nucleus (GO:0016973);; Molecular Function: metal ion binding (GO:0046872);;	K22415|8.3e-86|nau:109226473|K22415 zinc finger CCCH domain-containing protein 11 | (RefSeq) zinc finger CCCH domain-containing protein 32-like	--	[S]	Function unknown	Zinc-finger containing family	Zinc finger CCCH domain-containing protein 34 OS=Oryza sativa subsp. japonica OX=39947 GN=Os05g0176400 PE=2 SV=1	S	Function unknown	zinc finger CCCH domain-containing protein 34 [Glycine max]
	GmC3H121	Glyma.17G116700.1	--	--	Molecular Function: metal ion binding (GO:0046872);;	--	--	[R]	General function prediction only	Zinc finger C-x8-C-x5-C-x3-H type (and similar)	Zinc finger CCCH domain-containing protein 39 OS=Arabidopsis thaliana OX=3702 GN=At3g19360 PE=2 SV=1	S	Function unknown	zinc finger CCCH domain-containing protein 39 [Glycine max]
	GmC3H122	Glyma.17G126800.1	--	--	Molecular Function: mRNA binding (GO:0003729);; Molecular Function: metal ion binding (GO:0046872);;	K08852|2.5e-07|mis:MICPUN_100424|K08852 serine/threonine-protein kinase/endoribonuclease IRE1 [EC:2.7.11.1 3.1.26.-] | (RefSeq) IRE1; Endoribonuclease/protein kinase	Protein processing in endoplasmic reticulum (ko04141)	[R]	General function prediction only	Zinc finger C-x8-C-x5-C-x3-H type (and similar)	Zinc finger CCCH domain-containing protein 43 OS=Arabidopsis thaliana OX=3702 GN=At3g48440 PE=2 SV=1	S	Function unknown	zinc finger CCCH domain-containing protein 67 [Glycine max]
	GmC3H123	Glyma.18G062200.1	--	--	Molecular Function: metal ion binding (GO:0046872);;	K23047|3.4e-43|adu:107462256|K23047 E3 ubiquitin-protein ligase UNKL [EC:2.3.2.27] | (RefSeq) zinc finger CCCH domain-containing protein 2	--	[R]	General function prediction only	Ankyrin repeat	Zinc finger CCCH domain-containing protein 66 OS=Arabidopsis thaliana OX=3702 GN=At5g58620 PE=2 SV=1	O	Posttranslational modification, protein turnover, chaperones	zinc finger CCCH domain-containing protein 66 [Glycine max]
	GmC3H124	Glyma.18G091000.1	--	--	Molecular Function: nucleic acid binding (GO:0003676);; Molecular Function: metal ion binding (GO:0046872);;	K17569|1.6e-06|lsv:111886585|K17569 G patch domain-containing protein 2 | (RefSeq) uncharacterized protein LOC111886585 isoform X1	--	[A]	RNA processing and modification	G-patch domain	Zinc finger CCCH domain-containing protein 18 OS=Oryza sativa subsp. japonica OX=39947 GN=Os02g0793000 PE=2 SV=1	A	RNA processing and modification	zinc finger CCCH domain-containing protein 18 [Glycine max]
	GmC3H125	Glyma.18G092000.1	--	--	Molecular Function: transcription factor activity, sequence-specific DNA binding (GO:0003700);; Cellular Component: nucleus (GO:0005634);; Biological Process: negative regulation of transcription, DNA-templated (GO:0045892);; Molecular Function: metal ion binding (GO:0046872);;	--	--	[A]	RNA processing and modification	--	Zinc finger CCCH domain-containing protein 65 OS=Arabidopsis thaliana OX=3702 GN=EMB1789 PE=2 SV=1	A	RNA processing and modification	hypothetical protein GLYMA_18G092000 [Glycine max]
	GmC3H126	Glyma.18G241300.1	--	--	Molecular Function: metal ion binding (GO:0046872);;	K13832|9.0e-14|boe:106335320|K13832 3-dehydroquinate dehydratase / shikimate dehydrogenase [EC:4.2.1.10 1.1.1.25] | (RefSeq) bifunctional 3-dehydroquinate dehydratase/shikimate dehydrogenase, chloroplastic-like isoform X1	Phenylalanine, tyrosine and tryptophan biosynthesis (ko00400);; Biosynthesis of amino acids (ko01230)	[R]	General function prediction only	Zinc finger C-x8-C-x5-C-x3-H type (and similar)	Zinc finger CCCH domain-containing protein ZFN-like OS=Pisum sativum OX=3888 PE=2 SV=1	S	Function unknown	zinc finger CCCH domain-containing protein ZFN-like isoform X2 [Glycine max]
	GmC3H127	Glyma.18G288300.1	--	--	--	--	--	[S]	Function unknown	Putative zinc-finger domain	--	S	Function unknown	uncharacterized protein LOC102660840 isoform X1 [Glycine max]
	GmC3H128	Glyma.19G004000.1	--	--	Molecular Function: RNA binding (GO:0003723);; Molecular Function: metal ion binding (GO:0046872);;	K13192|0.0e+00|gmx:100802396|K13192 RNA-binding protein 26 | (RefSeq) zinc finger CCCH domain-containing protein 41	--	[R]	General function prediction only	RNA recognition motif. (a.k.a. RRM, RBD, or RNP domain)	Zinc finger CCCH domain-containing protein 41 OS=Arabidopsis thaliana OX=3702 GN=At3g27700 PE=1 SV=1	A	RNA processing and modification	zinc finger CCCH domain-containing protein 41 [Glycine soja]
	GmC3H129	Glyma.19G138400.1	--	--	--	--	--	--	--	--	--	--	--	--
	GmC3H130	Glyma.19G141700.1	--	--	Molecular Function: metal ion binding (GO:0046872);;	K23047|1.2e-49|ccaj:109810336|K23047 E3 ubiquitin-protein ligase UNKL [EC:2.3.2.27] | (RefSeq) zinc finger CCCH domain-containing protein 2	--	[R]	General function prediction only	Ankyrin repeats (3 copies)	Zinc finger CCCH domain-containing protein 30 OS=Arabidopsis thaliana OX=3702 GN=At2g41900 PE=1 SV=2	S	Function unknown	zinc finger CCCH domain-containing protein 30 [Glycine max]
	GmC3H131	Glyma.19G147100.1	--	--	Molecular Function: mRNA binding (GO:0003729);; Cellular Component: nucleus (GO:0005634);; Cellular Component: cytoplasm (GO:0005737);; Biological Process: regulation of gene expression (GO:0010468);; Molecular Function: metal ion binding (GO:0046872);;	K13210|1.1e-07|psom:113319484|K13210 far upstream element-binding protein | (RefSeq) far upstream element-binding protein 1-like isoform X1	--	[R]	General function prediction only	Zinc finger C-x8-C-x5-C-x3-H type (and similar)	Zinc finger CCCH domain-containing protein 14 OS=Oryza sativa subsp. japonica OX=39947 GN=Os02g0194200 PE=2 SV=1	S	Function unknown	KH and zinc finger (CCCH type) domain-containing protein [Glycine max]
	GmC3H132	Glyma.19G177800.1	--	--	Biological Process: cytoplasmic translation (GO:0002181);; Cellular Component: cytosol (GO:0005829);; Molecular Function: metal ion binding (GO:0046872);;	--	--	[R]	General function prediction only	DRG Family Regulatory Proteins, Tma46	Zinc finger CCCH domain-containing protein 11 OS=Oryza sativa subsp. japonica OX=39947 GN=Os01g0834700 PE=2 SV=2	S	Function unknown	hypothetical protein GLYMA_19G177800 [Glycine max]
	GmC3H133	Glyma.19G191100.1	--	--	Biological Process: mRNA splicing, via spliceosome (GO:0000398);; Cellular Component: spliceosomal complex (GO:0005681);; Molecular Function: pre-mRNA 3'-splice site binding (GO:0030628);; Molecular Function: metal ion binding (GO:0046872);; Cellular Component: U2AF (GO:0089701);;	K12836|2.7e-177|gmx:100783847|K12836 splicing factor U2AF 35 kDa subunit | (RefSeq) splicing factor U2af small subunit B	Spliceosome (ko03040)	[A]	RNA processing and modification	Zinc finger C-x8-C-x5-C-x3-H type (and similar)	Splicing factor U2af small subunit B OS=Arabidopsis thaliana OX=3702 GN=U2AF35B PE=1 SV=1	A	RNA processing and modification	splicing factor U2af small subunit B [Glycine max]
	GmC3H134	Glyma.20G006800.1	--	--	Biological Process: mRNA splicing, via spliceosome (GO:0000398);; Molecular Function: RNA binding (GO:0003723);; Molecular Function: metal ion binding (GO:0046872);; Cellular Component: U2AF (GO:0089701);;	K12836|7.6e-144|gmx:100792507|K12836 splicing factor U2AF 35 kDa subunit | (RefSeq) splicing factor U2af small subunit A	Spliceosome (ko03040)	[A]	RNA processing and modification	Zinc finger C-x8-C-x5-C-x3-H type (and similar)	Splicing factor U2af small subunit B OS=Arabidopsis thaliana OX=3702 GN=U2AF35B PE=1 SV=1	A	RNA processing and modification	splicing factor U2af small subunit A [Glycine max]
	GmC3H135	Glyma.20G050200.1	--	--	Molecular Function: RNA binding (GO:0003723);; Molecular Function: metal ion binding (GO:0046872);;	K12872|1.2e-261|gmx:100779917|K12872 pre-mRNA-splicing factor RBM22/SLT11 | (RefSeq) zinc finger CCCH domain-containing protein 40	Spliceosome (ko03040)	[R]	General function prediction only	RNA recognition motif. (a.k.a. RRM, RBD, or RNP domain)	Zinc finger CCCH domain-containing protein 40 OS=Oryza sativa subsp. japonica OX=39947 GN=Os06g0170500 PE=2 SV=1	A	RNA processing and modification	zinc finger CCCH domain-containing protein 40 [Glycine max]
	GmC3H136	Glyma.20G093700.1	--	--	Cellular Component: U12-type spliceosomal complex (GO:0005689);; Cellular Component: integral component of membrane (GO:0016021);; Molecular Function: metal ion binding (GO:0046872);;	K13152|9.1e-21|gmx:100527203|K13152 U11/U12 small nuclear ribonucleoprotein 20 kDa protein | (RefSeq) putative U1 zinc finger protein	--	--	--	--	Zinc finger CCCH domain-containing protein 3 OS=Oryza sativa subsp. japonica OX=39947 GN=Os01g0252200 PE=2 SV=2	A	RNA processing and modification	Zinc finger CCCH domain-containing protein 3 [Spatholobus suberectus]
	GmC3H137	Glyma.20G121800.1	--	--	Molecular Function: metal ion binding (GO:0046872);;	K18753|1.6e-173|gmx:100796550|K18753 butyrate response factor | (RefSeq) zinc finger CCCH domain-containing protein 15	--	[R]	General function prediction only	Zinc finger C-x8-C-x5-C-x3-H type (and similar)	Zinc finger CCCH domain-containing protein 15 OS=Arabidopsis thaliana OX=3702 GN=At1g68200 PE=2 SV=1	S	Function unknown	zinc finger CCCH domain-containing protein 15 [Glycine max]
	GmC3H138	Glyma.20G219100.1	--	--	Molecular Function: mRNA binding (GO:0003729);; Molecular Function: metal ion binding (GO:0046872);;	K13832|2.2e-12|boe:106335320|K13832 3-dehydroquinate dehydratase / shikimate dehydrogenase [EC:4.2.1.10 1.1.1.25] | (RefSeq) bifunctional 3-dehydroquinate dehydratase/shikimate dehydrogenase, chloroplastic-like isoform X1	Phenylalanine, tyrosine and tryptophan biosynthesis (ko00400);; Biosynthesis of amino acids (ko01230)	[R]	General function prediction only	Zinc finger C-x8-C-x5-C-x3-H type (and similar)	Zinc finger CCCH domain-containing protein ZFN-like OS=Pisum sativum OX=3888 PE=2 SV=1	S	Function unknown	zinc finger CCCH domain-containing protein ZFN-like isoform X1 [Glycine max]
	GmC3H139	Glyma.20G247500.1	--	--	Molecular Function: mRNA binding (GO:0003729);; Cellular Component: nucleus (GO:0005634);; Cellular Component: cytoplasm (GO:0005737);; Biological Process: regulation of gene expression (GO:0010468);; Molecular Function: metal ion binding (GO:0046872);;	--	--	[R]	General function prediction only	Zinc finger C-x8-C-x5-C-x3-H type (and similar)	Zinc finger CCCH domain-containing protein 14 OS=Oryza sativa subsp. japonica OX=39947 GN=Os02g0194200 PE=2 SV=1	S	Function unknown	uncharacterized protein LOC100818781 [Glycine max]
	GmC3H140	Glyma.U005100.1	--	--	--	--	--	--	--	--	--	--	--	--

## Sheet: Table_S4
	Table S4. The Ka, Ks, and Ka/Ks ratio and divergence time of duplicated C3H-ZFP gene pairs in soybean.
	No.	Genes ID_Duplicate 1	Location	Genes ID_Duplicate 2	Location	Ka	Ks	Ka/Ks	Duplication date (MY)	Duplication type
	1	Glyma.01G005000.1	Gma-Chr01:464509	Glyma.05G224400.1	Gma-Chr05:40325845	0.2024	1.4735	0.1373	120.779	Segmental duplication
	2	Glyma.01G005000.1	Gma-Chr01:464509	Glyma.07G126800.1	Gma-Chr07:15189930	0.0463	0.3259	0.1421	26.7131	Segmental duplication
	3	Glyma.01G005000.1	Gma-Chr01:464509	Glyma.08G031400.1	Gma-Chr08:2480603	0.1928	1.5531	0.1241	127.303	Segmental duplication
	4	Glyma.05G224400.1	Gma-Chr05:40325845	Glyma.07G126800.1	Gma-Chr07:15189930	0.1724	1.4395	0.1198	117.992	Segmental duplication
	5	Glyma.05G224400.1	Gma-Chr05:40325845	Glyma.08G031400.1	Gma-Chr08:2480603	0.0264	0.2444	0.1079	20.0328	Segmental duplication
	6	Glyma.07G126800.1	Gma-Chr07:15189930	Glyma.08G031400.1	Gma-Chr08:2480603	0.1692	1.5344	0.1103	125.77	Segmental duplication
	7	Glyma.01G227200.1	Gma-Chr01:55567446	Glyma.11G015600.1	Gma-Chr11:1071153	0.0374	0.1284	0.2912	10.5246	Segmental duplication
	8	Glyma.02G153600.1	Gma-Chr02:15772627	Glyma.10G020600.1	Gma-Chr10:1782653	0.0616	0.18	0.3419	14.7541	Segmental duplication
	9	Glyma.02G153600.1	Gma-Chr02:15772627	Glyma.02G153700.1	Gma-Chr02:15777307	0.1576	0.0343	0.218	12.918	Tandem duplication
	10	Glyma.02G225400.1	Gma-Chr02:41270457	Glyma.14G192200.1	Gma-Chr14:45690129	0.0467	0.1254	0.3725	10.2787	Segmental duplication
	11	Glyma.02G226100.1	Gma-Chr02:41300209	Glyma.14G192900.1	Gma-Chr14:45736797	0.0537	0.1131	0.4752	9.27049	Segmental duplication
	12	Glyma.02G227000.1	Gma-Chr02:41401801	Glyma.11G174400.1	Gma-Chr11:19076456	0.1998	0.6931	0.2883	56.8115	Segmental duplication
	13	Glyma.02G227000.1	Gma-Chr02:41401801	Glyma.14G194100.1	Gma-Chr14:45920719	0.0377	0.123	0.3064	10.082	Segmental duplication
	14	Glyma.02G227000.1	Gma-Chr02:41401801	Glyma.18G062200.1	Gma-Chr18:5675033	0.195	0.6601	0.2954	54.1066	Segmental duplication
	15	Glyma.11G174400.1	Gma-Chr11:19076456	Glyma.14G194100.1	Gma-Chr14:45920719	0.2191	0.683	0.3207	55.9836	Segmental duplication
	16	Glyma.11G174400.1	Gma-Chr11:19076456	Glyma.18G062200.1	Gma-Chr18:5675033	0.0361	0.1668	0.2163	13.6721	Segmental duplication
	17	Glyma.14G194100.1	Gma-Chr14:45920719	Glyma.18G062200.1	Gma-Chr18:5675033	0.2083	0.6519	0.3196	53.4344	Segmental duplication
	18	Glyma.02G267500.1	Gma-Chr02:45183008	Glyma.14G050000.1	Gma-Chr14:3921293	0.0218	0.1332	0.1634	10.918	Segmental duplication
	19	Glyma.02G303600.1	Gma-Chr02:47883626	Glyma.14G010200.1	Gma-Chr14:788305	0.0235	0.103	0.2286	8.44262	Segmental duplication
	20	Glyma.03G138600.1	Gma-Chr03:35508003	Glyma.10G100400.1	Gma-Chr10:18318010	0.1572	1.1499	0.1367	94.2541	Segmental duplication
	21	Glyma.03G138600.1	Gma-Chr03:35508003	Glyma.19G141700.1	Gma-Chr19:40285622	0.0554	0.2397	0.2309	19.6475	Segmental duplication
	22	Glyma.10G100400.1	Gma-Chr10:18318010	Glyma.19G141700.1	Gma-Chr19:40285622	0.1304	1.1062	0.1179	90.6721	Segmental duplication
	23	Glyma.03G144200.1	Gma-Chr03:35987367	Glyma.19G147100.1	Gma-Chr19:40799107	0.022	0.0965	0.2276	7.90984	Segmental duplication
	24	Glyma.03G144200.1	Gma-Chr03:35987367	Glyma.02G173900.1	Gma-Chr02:27701573	0.0649	0.575	0.1129	47.1311	Segmental duplication
	25	Glyma.03G144200.1	Gma-Chr03:35987367	Glyma.03G144300.1	Gma-Chr03:35998594	0.0238	0.0091	0.3837	1.95082	Tandem duplication
	26	Glyma.19G147100.1	Gma-Chr19:40799107	Glyma.02G173900.1	Gma-Chr02:27701573	0.0685	0.5628	0.1218	46.1311	Segmental duplication
	27	Glyma.03G177100.1	Gma-Chr03:38981707	Glyma.10G048400.1	Gma-Chr10:4343124	0.0598	0.4395	0.1359	36.0246	Segmental duplication
	28	Glyma.03G177100.1	Gma-Chr03:38981707	Glyma.13G136200.1	Gma-Chr13:24866284	0.0607	0.4808	0.1262	39.4098	Segmental duplication
	29	Glyma.03G177100.1	Gma-Chr03:38981707	Glyma.19G177800.1	Gma-Chr19:43708336	0.1131	0.2336	0.4842	19.1475	Segmental duplication
	30	Glyma.10G048400.1	Gma-Chr10:4343124	Glyma.13G136200.1	Gma-Chr13:24866284	0.0176	0.1326	0.1325	10.8689	Segmental duplication
	31	Glyma.10G048400.1	Gma-Chr10:4343124	Glyma.19G177800.1	Gma-Chr19:43708336	0.1657	0.6367	0.2602	52.1885	Segmental duplication
	32	Glyma.13G136200.1	Gma-Chr13:24866284	Glyma.19G177800.1	Gma-Chr19:43708336	0.1714	0.7096	0.2415	58.1639	Segmental duplication
	33	Glyma.03G190600.1	Gma-Chr03:40127383	Glyma.12G181300.1	Gma-Chr12:34187891	0.2416	1.8707	0.1292	153.336	Segmental duplication
	34	Glyma.03G190600.1	Gma-Chr03:40127383	Glyma.19G191100.1	Gma-Chr19:44848456	0.0152	0.1826	0.0831	14.9672	Segmental duplication
	35	Glyma.12G181300.1	Gma-Chr12:34187891	Glyma.19G191100.1	Gma-Chr19:44848456	0.2431	1.6791	0.1448	137.631	Segmental duplication
	36	Glyma.04G192100.1	Gma-Chr04:46307459	Glyma.05G044300.1	Gma-Chr05:3965796	0.2202	0.6117	0.36	50.1393	Segmental duplication
	37	Glyma.04G192100.1	Gma-Chr04:46307459	Glyma.06G173700.1	Gma-Chr06:14651782	0.0552	0.1608	0.343	13.1803	Segmental duplication
	38	Glyma.04G192100.1	Gma-Chr04:46307459	Glyma.17G126800.1	Gma-Chr17:10122732	0.2287	0.6106	0.3745	50.0492	Segmental duplication
	39	Glyma.05G044300.1	Gma-Chr05:3965796	Glyma.06G173700.1	Gma-Chr06:14651782	0.2169	0.6408	0.3385	52.5246	Segmental duplication
	40	Glyma.05G044300.1	Gma-Chr05:3965796	Glyma.17G126800.1	Gma-Chr17:10122732	0.0457	0.0865	0.5286	7.09016	Segmental duplication
	41	Glyma.06G173700.1	Gma-Chr06:14651782	Glyma.17G126800.1	Gma-Chr17:10122732	0.2147	0.6307	0.3404	51.6967	Segmental duplication
	42	Glyma.04G214200.1	Gma-Chr04:48588818	Glyma.05G190500.1	Gma-Chr05:37612386	0.3628	0.5772	0.6285	47.3115	Segmental duplication
	43	Glyma.04G214200.1	Gma-Chr04:48588818	Glyma.06G152200.1	Gma-Chr06:12389635	0.0421	0.0877	0.4798	7.18852	Segmental duplication
	44	Glyma.05G190500.1	Gma-Chr05:37612386	Glyma.06G152200.1	Gma-Chr06:12389635	0.3971	0.5879	0.6755	48.1885	Segmental duplication
	45	Glyma.05G008000.1	Gma-Chr05:749837	Glyma.17G116200.1	Gma-Chr17:9181066	0.0542	0.0868	0.6248	7.11475	Segmental duplication
	46	Glyma.05G008400.1	Gma-Chr05:770380	Glyma.17G116700.1	Gma-Chr17:9206095	0.0394	0.093	0.4242	7.62295	Segmental duplication
	47	Glyma.05G135800.1	Gma-Chr05:32812053	Glyma.08G091000.1	Gma-Chr08:6844026	0.0452	0.1311	0.3448	10.7459	Segmental duplication
	48	Glyma.06G290100.1	Gma-Chr06:47897433	Glyma.12G116900.1	Gma-Chr12:11712435	0.0395	0.2017	0.1961	16.5328	Segmental duplication
	49	Glyma.06G290100.1	Gma-Chr06:47897433	Glyma.12G205700.1	Gma-Chr12:36599968	0.305	1.3696	0.2227	112.262	Segmental duplication
	50	Glyma.12G116900.1	Gma-Chr12:11712435	Glyma.12G205700.1	Gma-Chr12:36599968	0.268	1.3459	0.1992	110.32	Segmental duplication
	51	Glyma.07G159900.1	Gma-Chr07:20450908	Glyma.20G006800.1	Gma-Chr20:657349	0.0392	0.763	0.0513	62.541	Segmental duplication
	52	Glyma.07G250000.1	Gma-Chr07:42805922	Glyma.13G217000.1	Gma-Chr13:32995492	0.1642	0.458	0.3585	37.541	Segmental duplication
	53	Glyma.07G250000.1	Gma-Chr07:42805922	Glyma.15G095500.1	Gma-Chr15:7451596	0.1588	0.4365	0.3637	35.7787	Segmental duplication
	54	Glyma.07G250000.1	Gma-Chr07:42805922	Glyma.17G024400.1	Gma-Chr17:1779409	0.0321	0.0828	0.3875	6.78689	Segmental duplication
	55	Glyma.13G217000.1	Gma-Chr13:32995492	Glyma.15G095500.1	Gma-Chr15:7451596	0.0419	0.0836	0.5017	6.85246	Segmental duplication
	56	Glyma.13G217000.1	Gma-Chr13:32995492	Glyma.17G024400.1	Gma-Chr17:1779409	0.1573	0.4502	0.3495	36.9016	Segmental duplication
	57	Glyma.15G095500.1	Gma-Chr15:7451596	Glyma.17G024400.1	Gma-Chr17:1779409	0.1639	0.4326	0.3788	35.459	Segmental duplication
	58	Glyma.08G232700.1	Gma-Chr08:19260994	Glyma.15G217400.1	Gma-Chr15:35914376	0.0371	0.1444	0.257	11.8361	Segmental duplication
	59	Glyma.08G321000.1	Gma-Chr08:43988009	Glyma.18G091000.1	Gma-Chr18:9060662	0.024	0.0983	0.2439	8.05738	Segmental duplication
	60	Glyma.09G022200.1	Gma-Chr09:1768807	Glyma.15G128500.1	Gma-Chr15:10243236	0.0135	0.1056	0.128	8.65574	Segmental duplication
	61	Glyma.09G225600.1	Gma-Chr09:45040302	Glyma.12G010800.1	Gma-Chr12:789484	0.0420	0.167	0.2516	13.6885	Segmental duplication
	62	Glyma.09G225600.1	Gma-Chr09:45040302	Glyma.09G225700.1	Gma-Chr09:45061577	0.1431	0.0416	0.2909	11.7295	Tandem duplication
	63	Glyma.12G010800.1	Gma-Chr12:789484	Glyma.12G010900.1	Gma-Chr12:802914	0.1049	0.0324	0.3088	8.59836	Tandem duplication
	64	Glyma.09G251200.1	Gma-Chr09:47168470	Glyma.10G170800.1	Gma-Chr10:40431432	0.0829	0.5507	0.1506	45.1393	Segmental duplication
	65	Glyma.09G251200.1	Gma-Chr09:47168470	Glyma.18G241300.1	Gma-Chr18:52986384	0.0103	0.0577	0.1793	4.72951	Segmental duplication
	66	Glyma.09G251200.1	Gma-Chr09:47168470	Glyma.20G219100.1	Gma-Chr20:45490419	0.0894	0.5227	0.1711	42.8443	Segmental duplication
	67	Glyma.10G170800.1	Gma-Chr10:40431432	Glyma.18G241300.1	Gma-Chr18:52986384	0.0888	0.5399	0.1644	44.2541	Segmental duplication
	68	Glyma.10G170800.1	Gma-Chr10:40431432	Glyma.20G219100.1	Gma-Chr20:45490419	0.0285	0.0913	0.3125	7.48361	Segmental duplication
	69	Glyma.18G241300.1	Gma-Chr18:52986384	Glyma.20G219100.1	Gma-Chr20:45490419	0.0971	0.5142	0.1888	42.1475	Segmental duplication
	70	Glyma.10G020600.1	Gma-Chr10:1782653	Glyma.10G020700.1	Gma-Chr10:1788367	0.1951	0.064	0.3279	15.9918	Tandem duplication
	71	Glyma.10G144700.1	Gma-Chr10:37952369	Glyma.20G093700.1	Gma-Chr20:33692948	0.1166	0.2697	0.4323	22.1066	Segmental duplication
	72	Glyma.10G269300.1	Gma-Chr10:49171567	Glyma.20G121800.1	Gma-Chr20:36439119	0.0199	0.1602	0.1245	13.1311	Segmental duplication
	73	Glyma.10G296700.1	Gma-Chr10:51343315	Glyma.20G247500.1	Gma-Chr20:47696436	0.0107	0.0716	0.1494	5.86885	Segmental duplication
	74	Glyma.11G109000.1	Gma-Chr11:8308085	Glyma.12G016400.1	Gma-Chr12:1162423	0.0392	0.102	0.3842	8.36066	Segmental duplication
	75	Glyma.11G147200.1	Gma-Chr11:11351876	Glyma.12G068100.1	Gma-Chr12:5005644	0.0339	0.1225	0.2769	10.041	Segmental duplication
	76	Glyma.12G237300.1	Gma-Chr12:39614628	Glyma.13G202800.1	Gma-Chr13:31657905	0.0253	0.1948	0.1301	15.9672	Segmental duplication
	77	Glyma.12G237300.1	Gma-Chr12:39614628	Glyma.15G274800.1	Gma-Chr15:51291261	0.114	0.8652	0.1318	70.918	Segmental duplication
	78	Glyma.13G202800.1	Gma-Chr13:31657905	Glyma.15G274800.1	Gma-Chr15:51291261	0.1152	0.8095	0.1423	66.3525	Segmental duplication
	79	Glyma.13G034600.1	Gma-Chr13:10786137	Glyma.14G155900.1	Gma-Chr14:33901493	0.0482	0.0958	0.5028	7.85246	Segmental duplication
	80	Glyma.13G076300.1	Gma-Chr13:18034744	Glyma.20G050200.1	Gma-Chr20:10219533	0.0175	0.1277	0.1367	10.4672	Segmental duplication
	81	Glyma.13G104400.1	Gma-Chr13:21903935	Glyma.17G054700.1	Gma-Chr17:4163688	0.0556	0.1734	0.3208	14.2131	Segmental duplication
	82	Glyma.13G236800.1	Gma-Chr13:34715128	Glyma.15G076800.1	Gma-Chr15:5901589	0.0682	0.1894	0.3601	15.5246	Segmental duplication
	83	Glyma.15G174700.1	Gma-Chr15:16265703	Glyma.15G174800.1	Gma-Chr15:16300497	0.0199	0.0043	0.2153	1.63115	Tandem duplication
	84	Glyma.15G174800.1	Gma-Chr15:16300497	Glyma.15G174900.1	Gma-Chr15:16339566	0.0178	0.001	0.0583	1.45902	Tandem duplication
	85	Glyma.15G175100.1	Gma-Chr15:16369813	Glyma.15G175200.1	Gma-Chr15:16379547	0.0217	0.011	0.5078	1.77869	Tandem duplication
	86	Glyma.08G153800.1	Gma-Chr08:11861767	Glyma.15G273000.1	Gma-Chr15:51048375	0.3698	2.1449	0.1724	175.811	Segmental duplication

## Sheet: Table_S5
	Table S5 Classification of 140 soybean C3H domain-containing proteins based on the presence or not and organization of additional domain(s)
	Group No.	Subgroup No	Gene ID	Name	No of CCCH motifs	Additional Domain Name	Discription
	1	_	GmC3H1	Glyma.01G005000.1	2	none	Metal ion binding
			GmC3H2	Glyma.01G095100.1	3
			GmC3H4	Glyma.02G153600.1	4
			GmC3H5	Glyma.02G153700.1	5
			GmC3H10	Glyma.02G267500.1	5
			GmC3H21	Glyma.04G050300.1	2
			GmC3H22	Glyma.04G192100.1	5
			GmC3H23	Glyma.04G214200.1	3
			GmC3H25	Glyma.05G008000.1	3
			GmC3H26	Glyma.05G008400.1	3
			GmC3H27	Glyma.05G044300.1	5
			GmC3H28	Glyma.05G135800.1	3
			GmC3H29	Glyma.05G190500.1	2
			GmC3H31	Glyma.05G224400.1	2
			GmC3H32	Glyma.06G050300.1	2
			GmC3H33	Glyma.06G152200.1	3
			GmC3H34	Glyma.06G173700.1	5
			GmC3H35	Glyma.06G290100.1	2
			GmC3H37	Glyma.07G126800.1	2
			GmC3H39	Glyma.07G250000.1	5
			GmC3H40	Glyma.08G031400.1	2
			GmC3H41	Glyma.08G091000.1	3
			GmC3H46	Glyma.08G232700.1	6
			GmC3H54	Glyma.09G251200.1	5
			GmC3H55	Glyma.10G020600.1	5
			GmC3H56	Glyma.10G020700.1	5
			GmC3H60	Glyma.10G170800.1	5
			GmC3H64	Glyma.11G109000.1	1
			GmC3H69	Glyma.12G016400.1	1
			GmC3H72	Glyma.12G116900.1	2
			GmC3H74	Glyma.12G205700.1	2
			GmC3H76	Glyma.13G034600.1	5
			GmC3H81	Glyma.13G217000.1	4
			GmC3H83	Glyma.13G363600.1	2
			GmC3H87	Glyma.14G050000.1	5
			GmC3H89	Glyma.14G155900.1	5
			GmC3H93	Glyma.14G213000.1	3
			GmC3H95	Glyma.15G095500.1	4
			GmC3H110	Glyma.15G217400.1	6
			GmC3H118	Glyma.17G024400.1	5
			GmC3H120	Glyma.17G116200.1	3
			GmC3H121	Glyma.17G116700.1	3
			GmC3H122	Glyma.17G126800.1	5
			GmC3H125	Glyma.18G092000.1	1
			GmC3H126	Glyma.18G241300.1	5
			GmC3H129	Glyma.19G138400.1	2
			GmC3H137	Glyma.20G121800.1	2
			GmC3H138	Glyma.20G219100.1	5
	2	2.1	GmC3H8	Glyma.02G226100.1	1	RRM	Nucleic acid binding；Protein-protein interaction/oligomerization motif made up of two to five a-helices
			GmC3H12	Glyma.02G303600.1	1	RRM
			GmC3H19	Glyma.03G190600.1	2	RRM
			GmC3H24	Glyma.05G004100.1	1	RRM x2
			GmC3H38	Glyma.07G159900.1	2	RRM
			GmC3H52	Glyma.09G225600.1	1	RRM
			GmC3H53	Glyma.09G225700.1	1	RRM
			GmC3H67	Glyma.12G010800.1	1	RRM
			GmC3H68	Glyma.12G010900.1	1	RRM
			GmC3H73	Glyma.12G181300.1	2	RRM
			GmC3H77	Glyma.13G076300.1	1	RRM
			GmC3H84	Glyma.14G010200.1	1	RRM
			GmC3H91	Glyma.14G192900.1	1	RRM
			GmC3H133	Glyma.19G191100.1	2	RRM
			GmC3H134	Glyma.20G006800.1	2	RRM
			GmC3H135	Glyma.20G050200.1	1	RRM
		2.2	GmC3H3	Glyma.01G227200.1	1	RRM, ,coiled coil	Nucleic acid binding；Protein-protein interaction/oligomerization motif made up of two to five a-helices
			GmC3H44	Glyma.08G162800.1	2
			GmC3H63	Glyma.11G015600.1	1
			GmC3H111	Glyma.15G244700.1	2
			GmC3H128	Glyma.19G004000.1	1
		2.3	GmC3H45	Glyma.08G231300.1	1	RRM, DEXDc, HELICc	DNA-binding domain
			GmC3H88	Glyma.14G115100.1	1	RRM, DEXDc, HELICc
		2.4	GmC3H65	Glyma.11G147200.1	1	RRM, TRNA_U5-meth_trx	RNA methyltransferase activity
			GmC3H70	Glyma.12G068100.1	1	RRM, TRNA_U5-meth_tr
		2.5	GmC3H85	Glyma.14G015700.1	1	RRM, OST, HTH	RNA-binding activity
		2.6	GmC3H92	Glyma.14G194100.1	3	RRM,ANK x2	Protein binding
	3	3.1	GmC3H36	Glyma.06G306800.1	1	coiled coil	Protein-protein interaction, oligomerization motif made up of two to five a-helices
			GmC3H61	Glyma.10G269300.1	2	coiled coil
			GmC3H71	Glyma.12G101400.1	1	coiled coil
		3.2	GmC3H48	Glyma.08G321000.1	1	coiled coil,G_patch	Protein-protein interaction/oligomerization motif made up of two to five a-helices ;glycine rich nucleic binding domain
			GmC3H124	Glyma.18G091000.1	1
		3.3	GmC3H127	Glyma.18G288300.1	1	coiled coil, SCOP	Transcription Initiation
	4	_	GmC3H9	Glyma.02G227000.1	2	ANK x 2	Protein binding
			GmC3H11	Glyma.02G296600.1	2	ANK x 2
			GmC3H15	Glyma.03G138600.1	2	ANK x 3
			GmC3H50	Glyma.09G102900.1	2	ANK x 3
			GmC3H58	Glyma.10G100400.1	2	ANK x 3
			GmC3H66	Glyma.11G174400.1	2	ANK x 2
			GmC3H75	Glyma.12G237300.1	2	ANK x 3
			GmC3H80	Glyma.13G202800.1	2	ANK x 3
			GmC3H86	Glyma.14G016300.1	2	ANK x 2
			GmC3H114	Glyma.15G274800.1	2	ANK x 2
			GmC3H123	Glyma.18G062200.1	2	ANK x 2
			GmC3H130	Glyma.19G141700.1	2	ANK x 2
	5	_	GmC3H14	Glyma.03G025400.1	1	RING	Protein binding , zinc ion binding
			GmC3H30	Glyma.05G210600.1	1	RING
			GmC3H42	Glyma.08G153800.1	4	RING
			GmC3H43	Glyma.08G154100.1	4	RING
			GmC3H47	Glyma.08G286000.1	1	RING
			GmC3H112	Glyma.15G272400.1	4	RING
			GmC3H113	Glyma.15G273000.1	4	RING
	6	_	GmC3H6	Glyma.02G173900.1	3	KH	K homology RNA-binding domain
			GmC3H16	Glyma.03G144200.1	3	KH
			GmC3H17	Glyma.03G144300.1	3	KH
			GmC3H62	Glyma.10G296700.1	3	KH
			GmC3H131	Glyma.19G147100.1	3	KH
			GmC3H139	Glyma.20G247500.1	3	KH
	7	_	GmC3H7	Glyma.02G225400.1	2	WD40 x 6	Protein binding
			GmC3H51	Glyma.09G148000.1	2	WD40 x 6
			GmC3H90	Glyma.14G192200.1	2	WD40 x 5
			GmC3H97	Glyma.15G174300.1	2	WD40 x 4
			GmC3H98	Glyma.15G174400.1	2	WD40 x 6
			GmC3H99	Glyma.15G174500.1	2	WD40 x 6
			GmC3H100	Glyma.15G174600.1	2	WD40 x 6
			GmC3H101	Glyma.15G174700.1	2	WD40 x 6
			GmC3H102	Glyma.15G174800.1	2	WD40 x 6
			GmC3H103	Glyma.15G174900.1	2	WD40 x 6
			GmC3H104	Glyma.15G175000.1	2	WD40 x 6
			GmC3H105	Glyma.15G175100.1	2	WD40 x 6
			GmC3H106	Glyma.15G175200.1	2	WD40 x 5
			GmC3H107	Glyma.15G175300.1	2	WD40 x 6
			GmC3H108	Glyma.15G175400.1	2	WD40 x 6
			GmC3H109	Glyma.15G175500.1	2	WD40 x 6
			GmC3H117	Glyma.16G199300.1	2	WD40 x 6
			GmC3H140	Glyma.U005100.1	2	WD40 x 6
	8	_	GmC3H18	Glyma.03G177100.1	2	DFRP_C	Might be involved in protein-protein interactions, signaling pathways
			GmC3H57	Glyma.10G048400.1	2	DFRP_C
			GmC3H79	Glyma.13G136200.1	2	DFRP_C
			GmC3H132	Glyma.19G177800.1	2	DFRP_C
	9	_	GmC3H13	Glyma.03G018000.1	1	RVT_3	Nucleic acid binding
			GmC3H116	Glyma.16G132900.1	1	RVT_3
	10	_	GmC3H78	Glyma.13G104400.1	2	Cwfj_C_1 x2	Involved in mRNA splicing
			GmC3H119	Glyma.17G054700.1	2	Cwfj_C_1
	11	_	GmC3H20	Glyma.04G007400.1	2	Dus domain	oxidation-reduction process, tRNA processing, tRNA dihydrouridine synthase activity, flavin adenine dinucleotide binding.
	12	_	GmC3H49	Glyma.09G022200.1	3	YTH	RNA binding ability
			GmC3H96	Glyma.15G128500.1	3	YTH
	13	_	GmC3H115	Glyma.16G010500.1	1	SAP domain	Involved in transcription, DNA repair, RNA processing
	14	_	GmC3H59	Glyma.10G144700.1	1	Zf-U1	Zinc ion binding
	15	_	GmC3H82	Glyma.13G236800.1	1	SCOP d1sig_	Transcription Initiation
			GmC3H94	Glyma.15G076800.1	1	SCOP d1sig_
	16	_	GmC3H136	Glyma.20G093700.1	1	Transe membrane	_

## Sheet: Table_S6
	Table S6. Putative cis-regulatory element analysis of the promoter region of 140 soybean C3H-ZFP genes.
	No#	Gene Name	Gene Id#	Phytohormone responsive												Light responsive																							Plant growth and development										Abiotic and biotic stresses
				ABRE	AuxRR-CORE	AuxRE	CGTCA-motif	GARE-motif	P-box	SARE	TATC-box	TCA-element	TGACG-motif	TGA-element		ACE	AE-box	ATCT-motif	ATC-motif	AT1-motif	Box 4	Box II	Circadian	chs-CMA1a	chs-CMA2a	GA-motif	GATA-motif	G-box	GT1-motif	GTGGC-motif	I-box	LAMP-element	MRE	Sp1	3-AF1 binding site	TCCC-motif	TCT-motif		AACA-motif	A-box	AT-rich element	CAT-box	CCAAT-box	GCN4_motif	O2-site	RY-element	MBSI		ARE
	1	GmC3H1	Glyma.01G005000.1	3	0	0	1	0	0	0	0	0	1	1		0	0	0	0	1	3	0	0	1	0	1	0	3	3	0	1	0	1	0	0	0	1		0	0	0	2	0	0	0	0	0		3
	2	GmC3H2	Glyma.01G095100.1	1	0	0	2	0	0	0	0	0	2	0		0	0	0	0	0	11	0	1	0	0	0	1	1	0	0	0	0	0	0	1	0	2		0	0	0	0	0	0	1	0	0		3
	3	GmC3H3	Glyma.01G227200.1	1	0	0	3	1	1	0	0	1	3	0		0	0	1	0	0	3	2	0	0	0	0	2	1	2	0	0	0	1	1	0	0	1		0	0	0	2	0	0	0	0	0		3
	4	GmC3H4	Glyma.02G153600.1	3	0	0	2	1	0	1	1	1	2	0		0	2	0	0	0	6	0	0	0	0	0	0	1	1	0	1	0	1	0	1	0	1		0	0	0	0	0	0	1	0	0		2
	5	GmC3H5	Glyma.02G153700.1	4	0	0	2	1	0	0	0	1	2	0		1	2	0	0	1	8	0	0	0	0	0	0	4	1	0	0	0	1	1	1	0	1		0	0	1	1	1	0	0	0	0		2
	6	GmC3H6	Glyma.02G173900.1	2	1	0	1	0	1	0	0	0	1	0		1	0	0	0	1	3	0	0	0	0	0	2	2	2	0	0	0	3	1	0	1	0		0	0	0	0	0	0	0	0	0		0
	7	GmC3H7	Glyma.02G225400.1	4	0	0	3	0	2	0	1	2	3	1		0	1	0	0	0	1	1	1	0	0	0	2	3	0	0	3	0	0	0	0	1	0		0	0	0	1	0	0	0	0	0		2
	8	GmC3H8	Glyma.02G226100.1	0	0	0	0	0	0	0	0	1	0	0		0	0	0	0	0	4	1	0	0	0	1	0	0	1	0	0	0	0	0	0	1	1		0	0	0	2	0	1	0	0	0		0
	9	GmC3H9	Glyma.02G227000.1	0	0	0	0	0	1	0	0	0	0	1		0	1	0	0	0	2	0	0	0	0	1	0	0	0	0	0	1	1	0	0	0	0		0	0	0	0	0	1	1	0	0		3
	10	GmC3H10	Glyma.02G267500.1	0	0	0	0	0	0	0	0	1	0	0		0	0	0	0	0	4	1	0	0	0	1	0	0	1	0	0	0	0	0	0	1	1		0	0	0	2	0	1	0	0	0		0
	11	GmC3H11	Glyma.02G296600.1	3	0	0	0	1	0	0	0	0	0	0		0	1	0	0	0	2	0	0	0	0	0	1	4	0	0	0	0	0	0	0	1	0		0	0	0	1	1	0	1	0	0		3
	12	GmC3H12	Glyma.02G303600.1	2	0	0	1	0	2	0	0	0	1	0		0	1	0	0	0	5	0	0	0	0	0	0	2	1	0	0	0	1	0	0	0	2		0	0	1	1	4	0	0	0	0		2
	13	GmC3H13	Glyma.03G018000.1	1	0	0	1	1	2	0	1	0	1	0		0	2	0	0	1	2	1	0	0	0	0	1	1	3	0	1	0	0	0	0	0	0		0	0	0	0	0	0	0	1	0		6
	14	GmC3H14	Glyma.03G025400.1	5	0	0	1	0	3	0	0	0	1	1		0	1	1	0	0	3	0	1	0	0	1	1	6	4	0	1	0	0	0	0	0	2		0	0	0	1	0	0	0	0	0		2
	15	GmC3H15	Glyma.03G138600.1	6	0	0	1	0	0	0	0	0	1	1		1	0	0	0	0	0	0	0	0	0	0	0	5	0	0	0	0	0	0	0	0	0		0	0	0	1	0	0	0	0	0		0
	16	GmC3H16	Glyma.03G144200.1	0	0	1	1	0	1	0	0	0	1	0		0	0	2	0	1	6	0	1	0	0	0	0	1	1	0	0	0	1	0	0	0	3		0	0	1	0	0	0	0	0	0		0
	17	GmC3H17	Glyma.03G144300.1	0	0	1	1	0	0	0	0	0	0	1		0	0	3	0	1	0	0	0	0	0	1	3	0	0	0	1	0	0	0	0	0	2		0	0	0	0	1	0	0	0	0		0
	18	GmC3H18	Glyma.03G177100.1	3	1	0	1	0	0	0	0	2	1	0		0	1	0	1	0	6	0	0	0	0	0	0	3	1	1	0	0	0	0	1	0	4		0	0	1	1	1	0	1	0	0		2
	19	GmC3H19	Glyma.03G190600.1	2	1	0	0	1	0	0	0	1	0	1		0	1	1	0	0	4	1	0	0	0	0	0	2	3	0	0	0	1	1	0	0	0		0	0	0	0	1	0	1	0	0		2
	20	GmC3H20	Glyma.04G007400.1	2	0	0	1	3	3	0	0	0	1	0		0	0	1	0	0	0	0	1	0	0	0	0	0	2	0	0	0	1	0	0	0	1		0	0	0	0	0	0	1	0	0		3
	21	GmC3H21	Glyma.04G050300.1	5	0	0	2	0	0	0	0	1	2	2		0	2	0	0	0	4	1	1	0	0	0	0	4	1	1	1	1	1	0	1	0	1		0	0	0	0	0	2	1	0	0		2
	22	GmC3H22	Glyma.04G192100.1	0	0	0	0	0	1	0	0	0	1	0		0	0	0	0	0	3	0	0	1	0	1	0	0	2	0	0	1	0	0	1	2	3		0	0	0	1	0	1	1	0	1		3
	23	GmC3H23	Glyma.04G214200.1	2	1	0	2	1	0	0	1	0	2	0		0	2	0	2	0	2	0	0	2	0	0	0	2	0	0	1	0	1	0	0	0	1		0	0	0	0	0	0	0	0	0		3
	24	GmC3H24	Glyma.05G004100.1	0	0	0	1	1	1	0	1	0	1	0		0	0	0	0	1	1	0	1	0	0	0	0	1	0	0	2	0	1	0	1	0	5		0	1	0	0	0	1	3	0	0		0
	25	GmC3H25	Glyma.05G008000.1	3	0	2	2	0	0	0	0	0	2	0		0	2	0	0	0	3	1	3	3	0	0	0	4	1		2	0	0	0	0	0	0		0	0	1	0	0	0	0	0	0		2
	26	GmC3H26	Glyma.05G008400.1	1	0	0	0	0	2	0	0	1	0	0		0	0	0	0	0	3	1	0	0	0	0	0	1	4	0	0	1	1	0	0	1	2		0	0	0	0	0	0	0	0	0		2
	27	GmC3H27	Glyma.05G044300.1	4	0	0	1	0	0	0	0	0	1	0		0	0	0	0	0	3	0	0	1	0	0	0	5	1	0	0	0	0	0	0	1	3		0	0	0	0	0	1	0	0	0		3
	28	GmC3H28	Glyma.05G135800.1	0	0	0	0	2	1	0	0	2	0	0		0	0	0	0	0	4	1	0	1	0	0	1	0	3	0	1	0	0	0	0	0	0		0	0	0	0	0	0	0	0	0		2
	29	GmC3H29	Glyma.05G190500.1	0	0	0	1	1	1	0	0	0	1	0		0	2	0	0	0	2	0	0	0	0	0	1	0	2	0	1	0	1	0	0	0	1		0	0	0	0	0	0	1	0	0		5
	30	GmC3H30	Glyma.05G210600.1	3	0	0	2	0	0	0	0	0	2	0		0	1	0	0	0	4	0	0	1	0	0	0	2	0	0	0	0	0	0	0	0	1		0	1	1	0	0	2	0	0	0		2
	31	GmC3H31	Glyma.05G224400.1	7	0	0	0	0	0	0	0	0	0	0		0	0	0	0	0	3	0	0	0	0	0	0	4	3	0	0	1	0	0	0	0	3		0	0	0	0	0	1	0	0	0		2
	32	GmC3H32	Glyma.06G050300.1	2	0	0	1	0	1	0	0	2	1	1		0	0	0	0	0	2	0	0	1	0	0	0	2	4	0	1	0	0	1	1	0	0		0	0	0	0	0	1	0	0	0		2
	33	GmC3H33	Glyma.06G152200.1	1	1	0	1	1	0	0	0	0	1	0		0	0	1	1	0	1	1	0	0	0	0	0	1	2	0	0	0	0	0	1	1	1		0	0	0	0	0	0	0	0	0		2
	34	GmC3H34	Glyma.06G173700.1	0	0	0	1	0	1	0	0	0	1	0		0	0	0	0	1	8	0	0	0	1	0	0	0	0	0	0	0	0	0	1	0	1		0	0	0	0	0	0	0	0	0		2
	35	GmC3H35	Glyma.06G290100	0	0	0	0	1	0	0	0	0	0	0		0	0	0	0	0	7	0	0	1	0	0	3	0	0	0	0	0	0	0	0	0	0		0	0	0	0	0	1	0	0	0		1
	36	GmC3H36	Glyma.06G306800.1	2	0	0	3	1	0	0	0	1	3	0		0	0	1	0	0	3	0	0	0	1	0	1	1	0	0	0	0	0	0	0	0	1		0	0	0	0	1	0	2	0	0		1
	37	GmC3H37	Glyma.07G126800.1	7	0	0	0	0	0	0	0	0	0	1		0	0	0	0	0	4	2	0	0	0	0	0	5	2	0	0	0	1	0	1	0	1		0	0	0	1	0	0	0	0	0		3
	38	GmC3H38	Glyma.07G159900.1	1	1	0	1	0	0	0	0	1	1	1		0	0	0	0	1	6	0	0	1	0	0	1	1	0	0	2	0	0	0	0	0	1		0	0	1	0	0	1	0	0	0		0
	39	GmC3H39	Glyma.07G250000.1	1	0	0	0	0	0	0	0	0	2	0		0	0	1	0	0	7	3	0	0	0	0	0	3	3	0	0	0	0	0	0	2	1		0	0	1	1	1	0	0	0	0		3
	40	GmC3H40	Glyma.08G031400.1	10	0	0	2	0	0	0	0	0	2	0		0	0	0	0	0	1	0	0	0	1	0	0	0	1	0	1	1	1	0	0	0	1		0	0	0	0	0	0	0	0	0		3
	41	GmC3H41	Glyma.08G091000.1	0	0	0	1	1	1	0	0	1	1	1		0	0	0	0	0	3	0	0	1	0	0	1	0	2	0	0	0	0	0	0	2	0		0	0	0	1	0	0	0	0	0		1
	42	GmC3H42	Glyma.08G153800.1	4	0	0	2	0	0	0	0	0	2	0		0	1	2	0	1	2	0	0	0	0	0	1	4	3	0	0	0	0	0	0	0	4		0	1	0	0	0	0	0	0	0		6
	43	GmC3H43	Glyma.08G154100.1	2	0	0	0	0	0	0	0	0	0	0		0	0	0	0	0	0	0	1	0	0	0	1	1	2	0	0	0	0	0	0	0	2		0	0	0	1	0	1	0	0	0		1
	44	GmC3H44	Glyma.08G162800.1	0	0	0	0	1	0	0	0	5	0	0		0	0	0	0	0	5	0	0	0	0	1	0	0	0	0	1	0	1	0	0	1	2		0	0	0	0	0	0	0	0	0		4
	45	GmC3H45	Glyma.08G231300.1	2	0	0	0	0	0	0	0	0	0	0		0	0	0	0	0	9	0	1	0	0	0	1	1	2	0	0	0	0	0	0	0	2		0	0	0	1	0	1	0	0	0		1
	46	GmC3H46	Glyma.08G232700.1	0	0	0	1	0	0	0	1	0	1	0		0	0	0	0	0	1	0	0	1	0	0	0	0	0	0	0	0	1	0	0	0	0		0	0	0	0	0	0	0	0	0		0
	47	GmC3H47	Glyma.08G286000.1	2	0	1	0	0	2	0	0	0	0	0		0	1	0	0	0	2	0	1		1	1	1	2	1	0	1	0	0	0	0	1	2		0	0	0	0	1	0	1	0	0		3
	48	GmC3H48	Glyma.08G321000.1	1	0	0	1	0	0	0	0	0	1	0		0	2	1	0	0	7	0	0	1	0	0	1	2	0	0	0	0	1	0	0	0	1		0	0	0	0	0	0	0	1	0		2
	49	GmC3H49	Glyma.09G022200.1	0	0	0	1	0	1	0	0	0	1	0		0	0	0	0	0	6	0	0	0	0	0	0	0	3	0	0	0	4	0	0	0	0		0	0	0	0	1	1	0	0	0		0
	50	GmC3H50	Glyma.09G102900.1	2	0	0	2	0	0	0	0	0	1	0		0	1	0	0	0	2	0	1	0	0	1	0	2	0	0	1	1	0	1	0	0	1		0	0	0	0	1	0	0	0	0		0
	51	GmC3H51	Glyma.09G148000.1	4	0	0	3	0	0	0	1	1	3	2		0	0	1	0	1	2	1	0	0	0	0	0	5	1	0	1	0	0	0	0	0	1		0	0	0	0	0	0	1	0	0		0
	52	GmC3H52	Glyma.09G225600.1	1	0	0	0	0	0	0	0	1	0	0		0	0	0	0	0	3	0	1	1	0	1	0	1	4	0	0	0	2	0	0	0	1		0	0	0	0	0	0	1	1	0		2
	53	GmC3H53	Glyma.09G225700.1	4	0	0	1	1	0	0	0	0	0	1		0	1	0	0	1	2	0	0	1	0	0	0	4	2	0	0	0	0	0	0	0	1		0	0	0	0	1	1	2	0	1		1
	54	GmC3H54	Glyma.09G251200.1	5	0	0	3	0	0	0	0	1	3	1		0	0	1	0	0	0	0	0	0	0	0	0	5	1	0	0	0	0	0	0	0	1		0	0	0	0	0	0	0	0	0		5
	55	GmC3H55	Glyma.10G020600.1	1	0	0	0	0	0	0	0	1	0	0		0	0	0	0	0	3	0	1	1	0	1	0	1	4	0	0	0	2	0	0	0	1		0	0	0	0	0	0	1	0	0		2
	56	GmC3H56	Glyma.10G020700.1	2	0	0	2	0	0	0	0	0	2	0		0	1	0	1	0	6	0	0	1	0	0	0	3	2	0	0	1	0	0	0	0	0		0	0	0	0	0	1	1	0	0		2
	57	GmC3H57	Glyma.10G048400.1	3	0	0	2	0	0	0	0	3	2	0		0	0	0	0	0	4	0	1	0	0	0	0	5	4	0	0	1	2	0	1	0	1		0	0	0	1	0	0	1	0	0		0
	58	GmC3H58	Glyma.10G100400.1	4	0	0	2	0	0	0	0	0	2	0		0	1	2	0	1	2	0	0	0	0	0	1	4	3	0	0	0	0	0	0	0	2		0	1	0	0	0	0	0	0	0		6
	59	GmC3H59	Glyma.10G144700.1	0	0	0	3	0	0	0	1	0	3	2		0	0	0	0	0	1	0	2	0	0	0	0	0	1	0	0	0	0	0	0	0	2		0	0	0	0	0	0	0	0	0		2
	60	GmC3H60	Glyma.10G170800.1	4	0	0	1	0	0	0	0	1	1	0		0	2	0	0	0	5	0	0	2	1	1	1	5	1	0	3	0	0	0	0	1	2		0	0	0	0	0	0	0	0	1		0
	61	GmC3H61	Glyma.10G269300.1	2	0	0	2	0	0	0	0	0	2	0		0	0	0	0	0	6	0	0	0	0	0	2	2	0	0	1	0	0	0	0	0	2		0	0	0	1	0	0	1	0	0		2
	62	GmC3H62	Glyma.10G296700.1	0	0	0	3	1	1	0	0	1	3	0		0	0	2	0	0	0	0	0	0	0	0	2	1	0	0	0	0	0	0	0	0	3		0	0	1	0	0	0	0	0	0		3
	63	GmC3H63	Glyma.11G015600.1	2	0	0	1	1	0	0	1	0	1	1		0	0	1	0	0	7	0	0	0	0	0	3	2	3	0	1	0	0	0	0	0	0		0	1	1	0	0	0	0	0	0		0
	64	GmC3H64	Glyma.11G109000.1	4	2	0	0	0	0	0	0	1	0	0		0	0	0	0	1	5	0	0	0	0	0	1	4	2	0	0	0	1	0	0	0	0		0	0	0	0	0	0	0	0	0		1
	65	GmC3H65	Glyma.11G147200.1	0	0	0	0	0	0	0	0	0	0	0		0	0	1	0	0	1	0	0	1	0	1	0	0	0	0	2	0	1	0	0	0	1		0	0	1	0	0	2	0	0	0		2
	66	GmC3H66	Glyma.11G174400.	3	0	0	0	2	0	0	0	0	0	0		0	0	0	0	0	2	0	0	1	0	0	0	3	1	0	0	0	2	0	0	0	2		0	0	0	0	1	0	1	0	0		0
	67	GmC3H67	Glyma.12G010800.1	1	1	0	0	0	0	0	0	2	0	1		0	2	0	0	0	3	0	0	0	0	0	1	1	0	0	0	0	1	1	0	0	1		0	0	0	1	2	1	0	0	0		0
	68	GmC3H68	Glyma.12G010900.1	0	0	0	1	0	2	0	0	0	1	0		0	3	0	0	0	7	0	0	0	0	0	0	0	2	0	0	0	0	0	0	1	1		0	0	0	0	0	0	0	0	0		1
	69	GmC3H69	Glyma.12G016400.1	1	1	0	0	0	0	0	0	1	0	0		0	0	0	0	2	7	0	0	0	0	0	3	1	2	0	0	0	0	0	0	0	0		0	0	0	0	0	0	0	0	0		0
	70	GmC3H70	Glyma.12G068100.1	1	0	0	1	2	2	0	0	0	1	0		0	0	1	0	0	2	0	0	0	0	0	0	0	1	0	0	0	1	0	0	1	0		0	0	0	1	0	0	1	0	0		0
	71	GmC3H71	Glyma.12G101400.1	0	0	0	1	0	0	1	0	0	1	2		0	0	0	1	0	4	0	0	0	0	0	0	2	0	0	0	0	0	0	0	0	0		0	0	0	0	0	0	1	0	0		3
	72	GmC3H72	Glyma.12G116900.1	2	0	0	0	0	2	0	0	0	0	0		0	1	0	0	0	5	0	0	0	1	1	4	2	1	0	5	0	1	0	0	0	0		0	0	0	0	0	0	0	0	0		3
	73	GmC3H73	Glyma.12G181300.1	0	0	0	3	0	0	0	0	1	3	0		0	0	0	0	1	11	0	0	2	0	0	1	0	0	0	1	0	0	0	0	1	2		0	0	1	1	0	1	0	0	0		0
	74	GmC3H74	Glyma.12G205700.1	2	1	0	3	0	1	0	0	0	3	0		0	0	1	0	0	2	0	0	0	0	0	1	2	1	0	0	0	0	0	0	0	1		0	0	0	0	0	1	1	0	0		3
	75	GmC3H75	Glyma.12G237300.1	3	0	0	0	1	0	0	0	0	0	0		0	0	0	0	0	2	0	0	1	0	0	0	2	2	0	0	0	1	0	0	1	0		0	0	1	1	0	0	0	0	0		2
	76	GmC3H76	Glyma.13G034600.1	0	0	0	2	0	0	0	0	0	2	0		0	0	3	0	0	3	0	0	0	0	1	0	1	7	0	0	0	0	0	0	0	1		0	1	0	0	0	0	0	0	1		0
	77	GmC3H77	Glyma.13G076300.1	0	0	0	0	0	0	0	0	1	0	0		0	1	0	0	0	7	0	0	1	0	0	1	0	0	0	0	0	1	0	0	0	1		0	0	0	1	1	0	1	0	1		2
	78	GmC3H78	Glyma.13G104400.1	0	1	0	1	0	1	0	1	0	1	0		0	0	0	0	0	6	0	0	0	0	0	0	0	0	0	0	0	1	0	0	0	0		0	0	1	0	1	1	0	0	0		2
	79	GmC3H79	Glyma.13G136200.1	3	0	0	3	0	1	0	0	0	3	0		0	0	1	0	0	0	0	0	0	0	0	0	4	1	0	0	0	1	0	0	0	2		0	0	0	2	0	0	1	0	0		0
	80	GmC3H80	Glyma.13G202800.1	0	0	0	1	1	0	0	0	0	1	0		1	0	0	0	1	7	1	0	0	0	0	0	0	1	0	0	0	0	0	0	0	1		0	0	1	0	0	1	0	1	0		1
	81	GmC3H81	Glyma.13G217000.1	2	0	0	0	0	0	0	1	1	0	0		0	0	1	0	0	6	1	0	0	0	0	1	3	0	0	2	0	0	0	0	0	1		0	0	0	0	0	1	1	0	0		2
	82	GmC3H82	Glyma.13G236800.1	6	0	0	2	0	0	0	0	0	2	2		1	0	0	0	1	5	0	0	0	0	0	0	5	1	0	2	1	0	1	0	0	1		0	0	0	1	0	0	0	0	0		3
	83	GmC3H83	Glyma.13G363600.1	0	0	0	1	0	0	0	0	0	1	0		1	1	0	0	0	4	0	1	0	0	0	0	0	0	0	0	0	0	0	0	0	1		0	0	1	0	0	0	0	0	0		2
	84	GmC3H84	Glyma.14G010200.1	1	0	0	1	0	0	0	1	0	1	0		0	1	0	1	2	9	0	0	0	0	0	1	1	0	0	2	0	0	0	0	0	2		0	0	0	0	1	0	1	0	0		0
	85	GmC3H85	Glyma.14G015700.1	2	1	0	0	2	0	0	0	2	0	1		0	1	0	0	0	2	0	0	0	0	1	2	2	0	0	0	1	2	0	0	0	2		0	0	0	0	0	1	2	0	0		0
	86	GmC3H86	Glyma.14G016300.1	1	0	0	0	0	0	0	0	0	0	0		0	0	0	0	0	9	0	0	0	0	0	0	1	1	0	0	1	0	0	1	1	1		0	0	0	0	1	1	0	0	0		1
	87	GmC3H87	Glyma.14G050000.1	3	0	0	1	0	0	0	0	0	1	0		0	0	0	0	0	7	0	0	0	0	0	0	4	10	0	1	0	1	0	0	0	0		0	0	0	3	0	0	1	0	0		1
	88	GmC3H88	Glyma.14G115100	1	0	0	1	1	0	0	1	2	1	0		1	0	2	0	0	1	0	0	0	0	0	1	1	0	0	0	1	3	0	0	0	0		0	0	1	1	0	1	0	0	0		2
	89	GmC3H89	Glyma.14G155900.1	0	1	0	2	0	0	0	0	0	2	0		0	1	0	0	1	3	0	0	1	2	2	1	0	2	0	0	0	1	0	0	0	1		0	0	0	0	0	0	0	0	0		0
	90	GmC3H90	Glyma.14G192200.1	2	0	0	3	0	0	0	1	0	3	0		0	0	0	1	0	1	0	0	1	0	0	5	2	4	0	0	0	1	0	0	0	1		0	0	1	1		1	0	0	0		3
	91	GmC3H91	Glyma.14G192900.	1	0	0	0	0	0	0	0	0	0	0		1	0	0	0	2	2	0	0	1	0	0	0	1	1	0	0	0	1	0	0	0	1		0	0	0	0	1	1	1	0	0		0
	92	GmC3H92	Glyma.14G194100.1	2	0	0	0	1	0	0	0	1	0	1		0	1	0	0	0	3	0	1	0	0	1	0	3	0	0	0	0	1	0	0	0	2		0	0	1	0	0	1	0	0	0		2
	93	GmC3H93	Glyma.14G213000.1	0	0	0	1	0	0	0	0	0	1	3		0	1	0	0	0	7	0	0	0	0	1	1	0	1	0	0	0	0	0	0	1	3		0	0	0	0	0	0	0	2	0		4
	94	GmC3H94	Glyma.15G076800.1	4	0	0	4	0	1	0	1	0	4	0		0	0	2	0	0	4	0	0	0	0	1	1	4	3	0	1	0	0	1	0	0	1		0	0	0	0	2	0	0	1	0		3
	95	GmC3H95	Glyma.15G095500.1	3	0	0	0	0	2	0	1	2	0	0		0	3	1	0	0	7	1	0	0	0	0	0	5	1	0	0	0	0	0	0	0	1		1	0	0	0	0	0	0	0	0		2
	96	GmC3H96	Glyma.15G128500.1	0	0	0	2	0	0	0	0	0	2	0		0	2	1	0	2	0	0	0	0	0	0	1	0	2	0	0	0	2	0	0	0	2		0	0	0	0	0	0	0	0	0		4
	97	GmC3H97	Glyma.15G174300.1	0	0	0	1	0	2	0	0	1	1	0		0	1	1	0	1	1	0	0	1	0	0	1	0	2	0	1	0	0	0	0	0	0		0	0	1	0	0	0	0	0	0		0
	98	GmC3H98	Glyma.15G174400.1	0	0	0	1	0	1	0	0	0	1	0		0	1	1	0	0	1	0	0	1	0	0	1	0	2	0	1	0	0	0	0	0	1		0	0	1	0	0	0	0	0	0		0
	99	GmC3H99	Glyma.15G174500.1	1	1	0	4	0	3	0	0	1	4	0		0	3	2	0	0	3	0	1	1	0	1	2	1	2	0	3	0	0	0	0	0	0		0	0	1	0	0	0	1	0	0		1
	100	GmC3H100	Glyma.15G174600.1	0	0	0	1	0	3	0	0	0	1	0		0	1	1	0	0	1	0	0	1	0	0	1	1	2	0	1	0	0	0	0	0	1		0	0	1	0	0	0	0	0	0		0
	101	GmC3H101	Glyma.15G174700.1	0	0	0	1	0	2	0	0	1	1	0		0	1	1	0	0	1	0	0	1	0	0	1	0	2	0	1	0	0	0	0	0	0		0	0	1	0	0	0	0	0	0		0
	102	GmC3H102	Glyma.15G174800.1	0	0	0	1	0	2	0	1	0	1	0		0	1	1	0	0	1	0	0	1	0	0	0	0	2	0	1	0	0	0	0	0	0		0	0	1	0	0	0	0	0	0		1
	103	GmC3H103	Glyma.15G174900.1	0	0	0	1	0	2	0	0	1	1	0		0	1	1	0	0	1	0	0	0	0	0	1	0	2	0	1	0	0	0	0	0	1		0	0	1	0	0	0	0	0	0		1
	104	GmC3H104	Glyma.15G175000.1	1	0	0	3	0	2	0	0	1	3	0		0	1	1	0	0	2	0	1	0	0	1	1	1	2	0	2	0	0	0	0	0	1		0	0	1	0	0	0	1	0	0		2
	105	GmC3H105	Glyma.15G175100.1	0	0	0	1	1	1	0	0	1	1	0		0	1	1	0	1	1	0	0	1	0	0	1	0	1	0	1	0	0	0	0	0	1		0	0	2	1	0	0	0	0	0		0
	106	GmC3H106	Glyma.15G175200.1	0	0	0	1	0	2	0	0	0	1	0		0	1	1	0	1	1	0	0	1	0	0	1	0	1	0	1	0	0	0	0	0	1		0	0	1	0	0	0	0	0	0		1
	107	GmC3H107	Glyma.15G175300.1	1	0	0	3	0	1	0	0	1	3	0		0	1	1	0	0	2	0	1	0	0	1	1	1	3	0	2	0	0	0	0	0	1		0	0	0	0	0	0	1	0	0		2
	108	GmC3H108	Glyma.15G175400.1	0	0	0	1	0	0	0	0	0	0	0		0	0	0	0	1	0	0	0	0	0	0	0	0	3	0	1	0	0	0	0	0	0		0	0	0	0	0	0	0	0	0		0
	109	GmC3H109	Glyma.15G175500.1	1	0	0	3	0	2	0	0	1	3	0		0	1	1	0	0	3	0	1	0	0	1	1	1	1	0	2	0	0	0	0	0	0		0	0	1	0	0	0	1	0	0		1
	110	GmC3H110	Glyma.15G217400.1	4	0	0	0	0	0	0	1	1	0	1		0	1	0	0	0	2	0	0	1	0	0	1	4	0	0	0	0	0	0	0	0	1		0	0	0	0	0	0	0	0	0		2
	111	GmC3H111	Glyma.15G244700.1	0	0	0	1	0	1	0	0	0	1	0		0	1	1	0	0	0	0	1	0	0	0	2	0	2	1	0	0	1	0	0	0	3		0	1	0	0	0	0	0	0	0		1
	112	GmC3H112	Glyma.15G272400.1	9	0	0	1	0	0	0	1	1	1	0		1	1	0	0	0	2	0	0	0	0	0	0	10	0	0	1	0	0	0	0	0	1		0	0	1	1	1	0	0	0	0		0
	113	GmC3H113	Glyma.15G273000.1	0	0	0	0	0	0	0	0	0	1	0		0	1	0	0	0	6	0	0	0	0	0	0	2	0	0	0	0	0	0	0	1	1		0	0	0	0	0	0	0	0	0		3
	114	GmC3H114	Glyma.15G274800.1	0	0	0	0	0	1	0	0	1	0	1		0	0	0	1	1	7	0	0	0	0	0	1	0	1	0	1	0	0	0	0	1	0		0	0	0	0	0	0	1	0	0		2
	115	GmC3H115	Glyma.16G010500.1	0	0	0	0	0	0	0	0	0	0	1		0	0	0	0	2	9	0	1	0	0	0	0	1	0	0	1	1	0	0	0	0	0		0	0	1	0	1	0	0	0	0		1
	116	GmC3H116	Glyma.16G132900.1	1	0	0	0	0	0	0	0	0	0	1		0	1	0	0	0	3	0	0	0	0	0	1	1	0	0	0	0	0	0	0	0	2		0	0	0	0	2	0	0	0	0		1
	117	GmC3H117	Glyma.16G199300.1	1	0	0	0	1	0	0	0	1	0	0		1	0	0	1	0	2	0	0	0	0	0	1	1	1	0	0	1	1	0	1	0	1		0	0	0	0	0	1	0	0	0		1
	118	GmC3H118	Glyma.17G024400.1	3	0	0	1	0	0	0	0	0	1	1		0	1	2	0	0	3	2	1	0	0	0	0	5	1	0	0	0	1	0	0	0	2		0	0	0	0	1	0	0	0	0		1
	119	GmC3H119	Glyma.17G054700.1	1	0	0	1	0	0	0	0	0	1	1		1	1	0	0	1	4	0	0	0	0	0	0	2	2	0	0	0	1	0	0	1	1		0	0	0	1	0	0	1	1	0		0
	120	GmC3H120	Glyma.17G116200.1	7	0	0	2	0	1	0	0	0	2	0		0	0	0	0	0	0	0	0	0	0	0	0	4	1	0	0	0	0	0	0	0	1		0	0	1	2	0	0	1	0	0		4
	121	GmC3H121	Glyma.17G116700.1	0	0	0	0	0	1	0	0	0	0	1		0	1	0	0	1	6	0	0	0	0	1	1	0	0	0	1	0	0	0	0	0	0		0	0	0	0	0	1	0	0	0		0
	122	GmC3H122	Glyma.17G126800.1	1	0	0	0	0	0	0	0	0	0	0		0	0	0	0	0	5	0	0	0	0	0	0	1	0	0	0	0	0	0	0	1	0		0	0	0	1	0	0	1	0	0		3
	123	GmC3H123	Glyma.18G062200.1	3	0	0	1	0	1	0	0	1	1	0		0	1	0	0	0	2	0	0	0	0	1	0	3	2	0	1	1	3	0	0	0	0		0	0	1	0	1	0	0	0	0		3
	124	GmC3H124	Glyma.18G091000.1	4	0	0	2	0	0	0	0	3	2	0		1	1	0	0	0	7	0	0	0	2	0	0	4	0	0	0	0	2	0	0	0	1		0	0	0	0	0	0	0	0	0		2
	125	GmC3H125	Glyma.18G092000.1	1	0	0	2	1	1	0	1	1	2	0		0	0	0	0	0	1	0	0	0	0	0	1	2	0	0	0	0	0	0	0	0	1		0	0	0	1	1	0	0	0	0		0
	126	GmC3H126	Glyma.18G241300.1	4	0	0	2	0	1	0	0	0	2	0		0	1	2	0	1	2	0	0	0	0	0	1	0	3	0	0	0	0	0	0	0	4		0	0	0	0	0	0	0	0	0		6
	127	GmC3H127	Glyma.18G288300.1	5	0	0	4	0	1	0	1	0	4	3		0	1	0	0	0	1	0	0	0	0	0	1	7	4	0	1	0	1	1	0	1	2		0	0	0	0	0	1	2	0	0		2
	128	GmC3H128	Glyma.19G004000.1	2	0	0	2	1	1	0	0	0	2	0		0	0	0	1	0	2	0	0	0	0	0	0	3	0	0	0	0	1	0	0	1	3		0	1	0	1	1	0	3	0	0		4
	129	GmC3H129	Glyma.19G138400.1	3	0	0	4	0	0	0	0	0	4	0		0	1	0	0	0	3	0	0	0	0	0	1	5	0	0	1	0	1	0	0	0	1		0	0	0	0	1	0	0	0	0		2
	130	GmC3H130	Glyma.19G141700.1	6	0	0	1	0	0	0	1	1	1	2		1	0	0	0	0	2	0	0	0	0	0	0	6	3	0	0	0	1	0	0	0	0		0	0	0	1	0	1	0	1	0		2
	131	GmC3H131	Glyma.19G147100.1	4	0	0	2	0	1	0	0	0	2	0		0	1	2	0	1	2	0	0	0	0	0	1	4	3	0	0	0	0	0	0	0	2		0	1	0	0	0	0	0	0	0		6
	132	GmC3H132	Glyma.19G177800.1	3	0	0	2	1	1	0	0	3	2	0		0	1	1	0	0	0	0	0	0	0	0	1	5	0	1	0	0	0	0	1	1	1		0	0	0	0	0	1	1	0	0		2
	133	GmC3H133	Glyma.19G191100.1	4	0	0	1	0	1	0	0	1	1	0		0	1	0	0	0	5	0	0	1	0	0	1	3	4	0	0	0	0	0	0	0	0		0	1	0	0	0	0	4	1	0		1
	134	GmC3H134	Glyma.20G006800.1	0	0	0	0	0	0	0	0	1	0	1		0	0	0	2	0	2	0	0	1	0	0	0	0	1	0	1	1	0	0	1	0	0		0	0	0	0	0	0	1	0	0		1
	135	GmC3H135	Glyma.20G050200.1	3	1	0	1	0	1	0	1	0	1	1		2	0	0	1	0	2	0	0	1	0	1	0	3	2	0	1	1	0	0	0	1	1		0	0	0	0	1	0	0	0	1		1
	136	GmC3H136	Glyma.20G093700.1	4	0	0	2	0	1	0	0	0	2	0		0	1	2	0	1	2	0	0	0	0	0	1	4	3	0	0	0	0	0	0	0	4		0	0	0	0	0	0	0	0	0		6
	137	GmC3H137	Glyma.20G121800.1	2	0	0	2	0	1	0	0	0	2	0		0	0	0	0	0	5	0	0	2	0	0	0	2	0	0	0	0	0	0	0	0	3		0	0	0	0	0	0	1	0	0		1
	138	GmC3H138	Glyma.20G219100.1	3	0	0	0	0	0	0	0	1	0	0		0	1	0	0	1	5	0	0	0	0	1	3	4	1	0	3	0	0	0	0	0	0		0	0	0	0	0	0	0	0	0		2
	139	GmC3H139	Glyma.20G247500.1	4	1	0	2	1	0	0	0	0	2	0		0	2	0	1	0	1	0	0	0	1	0	1	4	0	0	0	0	0	0	0	1	1		0	0	1	0	0	0	0	0	0		0
	140	GmC3H140	Glyma.U005100.1	4	0	0	2	0	1	0	0	0	2	0		0	1	2	0	1	2	0	0	0	0	0	1	4	3	0	0	0	0	0	0	0	2		0	1	0	0	0	0	0	0	0		6
[truncated: 11 more columns]

## Sheet: Table_S7
	Table S7. The detailed information of the putative miRNAs targeted soybean C3H-ZFP genes.
	Target_Acc.	miRNA_Acc.	Target_Acc.	Expectation	UPE$	miRNA_start	miRNA_end	Target_start	Target_end	miRNA_aligned_fragment	alignment	Target_aligned_fragment	Inhibition	Multiplicity
	GmC3H1	gma-miR1507c-3p	GmC3H1	3.5	-1	1	20	888	907	CCUCAUUCCAAACAUCAUCU	::::::::::.:::::	UUUUGAUGUUUGGGAUGAGA	Cleavage	1
	GmC3H1	gma-miR1507a	GmC3H1	4.5	-1	1	22	886	907	UCUCAUUCCAUACAUCGUCUGA	.::::: :::.::::::	UGUUUUGAUGUUUGGGAUGAGA	Translation	1
	GmC3H1	gma-miR1507b	GmC3H1	4.5	-1	1	21	887	907	UCUCAUUCCAUACAUCGUCUG	.::::: :::.::::::	GUUUUGAUGUUUGGGAUGAGA	Translation	1
	GmC3H1	gma-miR169n-3p	GmC3H1	5	-1	1	21	778	798	UGCCGGCAAGUUUCUCUUGGC	.:: :::::: ::.:::.	CAUAAUAGAAACGUGUCGGUC	Cleavage	1
	GmC3H1	gma-miR5036	GmC3H1	5	-1	1	22	669	690	AGAGGCCCUUGGGGAGGAGUAA	::.::.::.. :::.:::	CAUGUCUUCUCCGGCGGCUUCU	Cleavage	1
	GmC3H2	gma-miR399i	GmC3H2	4.5	-1	1	21	773	793	UGCCAAAGGAGAAUUGCCCUG	:::::.: : : :::::::::	CAGGGUAUUGCCCCUUUGGCA	Translation	1
	GmC3H2	gma-miR395d	GmC3H2	5	-1	1	21	904	924	UGAAGUGUUUGGGGGAACUUU	..::: ::..:::: .::::	GGAGUGCCUUCAAAAGCUUCU	Cleavage	1
	GmC3H2	gma-miR395e	GmC3H2	5	-1	1	21	904	924	UGAAGUGUUUGGGGGAACUUU	..::: ::..:::: .::::	GGAGUGCCUUCAAAAGCUUCU	Cleavage	1
	GmC3H2	gma-miR395f	GmC3H2	5	-1	1	21	904	924	UGAAGUGUUUGGGGGAACUUU	..::: ::..:::: .::::	GGAGUGCCUUCAAAAGCUUCU	Cleavage	1
	GmC3H2	gma-miR395g	GmC3H2	5	-1	1	21	904	924	UGAAGUGUUUGGGGGAACUUU	..::: ::..:::: .::::	GGAGUGCCUUCAAAAGCUUCU	Cleavage	1
	GmC3H2	gma-miR399a	GmC3H2	5	-1	1	21	773	793	UGCCAAAGGAGAGUUGCCCUG	:::::.: . : :::::::::	CAGGGUAUUGCCCCUUUGGCA	Translation	1
	GmC3H2	gma-miR399b	GmC3H2	5	-1	1	21	773	793	UGCCAAAGGAGAGUUGCCCUG	:::::.: . : :::::::::	CAGGGUAUUGCCCCUUUGGCA	Translation	1
	GmC3H2	gma-miR399c	GmC3H2	5	-1	1	21	773	793	UGCCAAAGGAGAGUUGCCCUG	:::::.: . : :::::::::	CAGGGUAUUGCCCCUUUGGCA	Translation	1
	GmC3H2	gma-miR399h	GmC3H2	5	-1	1	21	773	793	UGCCAAAGGAGAGUUGCCCUG	:::::.: . : :::::::::	CAGGGUAUUGCCCCUUUGGCA	Translation	1
	GmC3H2	gma-miR4375	GmC3H2	5	-1	1	24	665	688	UACCACUAGUGGUCGCGCCUGGCA	::.: .::: :.::::::	UUGGUGGUGGUGCCAGUGGUGGUA	Cleavage	1
	GmC3H2	gma-miR4378b	GmC3H2	5	-1	1	24	511	533	UAGAACUGUCUUAGAAUGUGCUAC	.:::: ::::: ::::.::	GGAAGGCAUUGUAAGA-AGUUUUA	Cleavage	1
	GmC3H2	gma-miR9740	GmC3H2	5	-1	1	21	454	474	UGUAGGUUCCAGUGAGGGAAA	::::: :: :::...::::	AUUCCCACAGUGGGGUCUACC	Cleavage	1
	GmC3H3	gma-miR2118a-5p	GmC3H3	4.5	-1	1	22	188	209	GGAGAUGGGAGGGUCGGUAAAG	:: : .:::::: ..:.:::::	CUCUCUCGACCCCUUCGUCUCC	Translation	1
	GmC3H3	gma-miR2118b-5p	GmC3H3	4.5	-1	1	22	188	209	GGAGAUGGGAGGGUCGGUAAAG	:: : .:::::: ..:.:::::	CUCUCUCGACCCCUUCGUCUCC	Translation	1
	GmC3H3	gma-miR4392	GmC3H3	4.5	-1	1	22	567	588	UCUGCGAAAAUGUGAUUUCGGA	:.: :::::::: : ::::	UGGGGACUCACAUUUGCACAGA	Cleavage	1
	GmC3H3	gma-miR5032	GmC3H3	4.5	-1	1	23	543	565	AGAGCCACUUUUGGGUUCCCUAU	::..:.::::: :::: ::	CGUUGGGGCUCAAAAUUGGCACU	Cleavage	1
	GmC3H3	gma-miR5041-3p	GmC3H3	4.5	-1	1	21	1866	1886	GUUGAGCAAGUUGAAGAUGAA	: .::.::::.:: ::::: :	UGUAUUUUCAGCUAGCUCAUC	Cleavage	1
	GmC3H3	gma-miR5559	GmC3H3	4.5	-1	1	21	1625	1645	UACUUGGUGAAUUGUUGGAUC	::.: :::::: ..:.:::	CUUCUACCAAUUCUUUAGGUA	Cleavage	1
	GmC3H3	gma-miR395a	GmC3H3	5	-1	1	21	1050	1070	CUGAAGUGUUUGGGGGAACUC	: ...::.:..:::::::	AGAUGUUUCCGAGUACUUCAG	Cleavage	1
	GmC3H3	gma-miR395b	GmC3H3	5	-1	1	21	1050	1070	CUGAAGUGUUUGGGGGAACUC	: ...::.:..:::::::	AGAUGUUUCCGAGUACUUCAG	Cleavage	1
	GmC3H3	gma-miR395c	GmC3H3	5	-1	1	21	1050	1070	CUGAAGUGUUUGGGGGAACUC	: ...::.:..:::::::	AGAUGUUUCCGAGUACUUCAG	Cleavage	1
	GmC3H3	gma-miR482b-5p	GmC3H3	5	-1	1	22	205	226	UAUGGGGGGAUUGGGAAGGAAU	:::::: ::::..::.: :	UCUCCUUCGCAAUUUCCUCCUU	Cleavage	1
	GmC3H3	gma-miR482d-5p	GmC3H3	5	-1	1	22	205	226	UAUGGGGGGAUUGGGAAGGAAU	:::::: ::::..::.: :	UCUCCUUCGCAAUUUCCUCCUU	Cleavage	1
	GmC3H3	gma-miR482e	GmC3H3	5	-1	1	21	206	226	UAUGGGGGGAUUGGGAAGGAA	:::::: ::::..::.: :	CUCCUUCGCAAUUUCCUCCUU	Cleavage	1
	GmC3H3	gma-miR9743	GmC3H3	5	-1	1	24	701	724	AGAGAGUGCUUUGAAGAAAAUGCC	: :::::::: .:..::.:.	GUAAGUUUCUUCAUGGUGCUUUUA	Translation	1
	GmC3H4	gma-miR4359a	GmC3H4	5	-1	1	24	648	671	AACGAAGUGACUCUAACAUCGGUU	: :.: ::::.:.: :::::: ::	ACCUGCUGUUGGGGCCACUUCUUU	Translation	1
	GmC3H4	gma-miR4415b-5p	GmC3H4	5	-1	1	24	298	321	AAGUUGUGAUGGGAAUCAAUGGCA	..:: ::: :::.:.::..::	AUUUAUGGAUACCCGUUACGGCUG	Cleavage	1
	GmC3H4	gma-miR4994-3p	GmC3H4	5	-1	1	21	840	860	UGAUAUCCUUGAGCUAAUACA	:: :::::::.. :::::::	UGGAUUAGCUUGUCGAUAUCA	Cleavage	1
	GmC3H4	gma-miR9748	GmC3H4	5	-1	1	22	551	572	GAAGGAAGUGUAGAGGGAUGAC	.:: . ::..:::::.:::	CGUAUGGUCCUGUACUUCUUUC	Cleavage	1
	GmC3H5	gma-miR5376	GmC3H5	4.5	-1	1	22	1196	1217	UGAAGAUUUGAAGAAUUUGGGA	::: ::::::.: ::::.	CAACAACGUCUUCAGACCUUCG	Cleavage	1
	GmC3H5	gma-miR319a	GmC3H5	5	-1	1	20	585	604	UUGGACUGAAGGGAGCUCCC	::::::.::: ::: ...:	AGGAGCUUCCUCCAGCUUGA	Cleavage	1
	GmC3H5	gma-miR319b	GmC3H5	5	-1	1	20	585	604	UUGGACUGAAGGGAGCUCCC	::::::.::: ::: ...:	AGGAGCUUCCUCCAGCUUGA	Cleavage	1
	GmC3H5	gma-miR319c	GmC3H5	5	-1	1	20	1287	1306	UUGGACUGAAAGGAGCUCCU	:: ::.:: ::.:::.::	UGGUACUUCUGUCGGUCUAA	Translation	1
	GmC3H5	gma-miR319e	GmC3H5	5	-1	1	20	585	604	UUGGACUGAAGGGAGCUCCC	::::::.::: ::: ...:	AGGAGCUUCCUCCAGCUUGA	Cleavage	1
	GmC3H5	gma-miR319g	GmC3H5	5	-1	1	22	583	604	UUGGACUGAAGGGAGCUCCUUC	:.:::::::.::: ::: ...:	GGAGGAGCUUCCUCCAGCUUGA	Cleavage	1
	GmC3H5	gma-miR319h	GmC3H5	5	-1	1	21	584	604	UUGGACUGAAGGGAGCUCCCU	::::::.::: ::: ...:	GAGGAGCUUCCUCCAGCUUGA	Cleavage	1
	GmC3H5	gma-miR319j	GmC3H5	5	-1	1	21	584	604	UUGGACUGAAGGGAGCUCCCU	::::::.::: ::: ...:	GAGGAGCUUCCUCCAGCUUGA	Cleavage	1
	GmC3H5	gma-miR319k	GmC3H5	5	-1	1	21	584	604	UUGGACUGAAGGGAGCUCCCU	::::::.::: ::: ...:	GAGGAGCUUCCUCCAGCUUGA	Cleavage	1
	GmC3H5	gma-miR319l	GmC3H5	5	-1	1	22	583	604	UUGGACUGAAGGGAGCUCCUUC	:.:::::::.::: ::: ...:	GGAGGAGCUUCCUCCAGCUUGA	Cleavage	1
	GmC3H5	gma-miR319m	GmC3H5	5	-1	1	21	584	604	UUGGACUGAAGGGAGCUCCCU	::::::.::: ::: ...:	GAGGAGCUUCCUCCAGCUUGA	Cleavage	1
	GmC3H5	gma-miR319q	GmC3H5	5	-1	1	21	583	603	UGGACUGAAGGGAGCUCCUUC	:.:::::::.::: ::: ...	GGAGGAGCUUCCUCCAGCUUG	Cleavage	1
	GmC3H5	gma-miR4348c	GmC3H5	5	-1	1	21	1073	1093	UGUUAAACUUGCAAGAUGACA	:: ::::::: :::.::	GCUCCACUUGCAAAUUUGACC	Cleavage	1
	GmC3H5	gma-miR4994-3p	GmC3H5	5	-1	1	21	939	959	UGAUAUCCUUGAGCUAAUACA	:: :::::::.. :::::::	UGGAUUAGCUUGUCGAUAUCA	Cleavage	1
	GmC3H5	gma-miR9748	GmC3H5	5	-1	1	22	650	671	GAAGGAAGUGUAGAGGGAUGAC	:.:: . ::..:::::.:::	CUUAUGGUCCUGUACUUCUUUC	Cleavage	1
	GmC3H6	gma-miR171o-5p	GmC3H6	3	-1	1	21	706	726	AGAUAUUGGUACGGUUCAAUC	:: .:::::..::::.:::	CUUUUGACCGUGUCAAUGUCU	Cleavage	1
	GmC3H6	gma-miR171c-5p	GmC3H6	3.5	-1	1	21	706	726	AGAUAUUGGUGCGGUUCAAUC	:: .::::...::::.:::	CUUUUGACCGUGUCAAUGUCU	Cleavage	1
	GmC3H6	gma-miR5669	GmC3H6	4.5	-1	1	22	157	178	CAAUGUAGUGUGGUAAGUGGUC	.:::::: ..:::.::..::	UGCCACUUCUUACAUUAUGUUC	Cleavage	1
	GmC3H6	gma-miR5038a	GmC3H6	5	-1	1	21	589	609	UGAGAAUUUGGCCUCUGUCCA	::::. :::::: :.:::	CAAACAGGAGCCAAACUUUCA	Cleavage	1
	GmC3H6	gma-miR5038b	GmC3H6	5	-1	1	21	589	609	UGAGAAUUUGGCCUCUGUCCA	::::. :::::: :.:::	CAAACAGGAGCCAAACUUUCA	Cleavage	1
	GmC3H6	gma-miR9761	GmC3H6	5	-1	1	21	812	832	UGAAGGUCUAGGAUAUUUUGU	:::. :::.:. :::::..	CAAAAGGAUCUUGCACCUUUG	Cleavage	1
	GmC3H7	gma-miR1508a	GmC3H7	4	-1	1	23	1181	1203	UCUAGAAAGGGAAAUAGCAGUUG	::.:.:::: ::::.:.:.	AUGGUGUUGUUUCACUUUUUGGG	Translation	1
	GmC3H7	gma-miR4350	GmC3H7	4	-1	1	22	28	49	UCAAAUGAUUUUGUGUCGUUGG	:.::::. ::::::: :::	AACAUGACAUUAAAUCAUGUGA	Cleavage	1
	GmC3H7	gma-miR1510a-3p	GmC3H7	4.5	-1	1	23	186	208	UUGUUGUUUUACCUAUUCCACCC	: :: ::::.:::::::	UGAGCGCAUUGGUAGAACAACAU	Cleavage	1
	GmC3H7	gma-miR4374b	GmC3H7	4.5	-1	1	22	1137	1158	UACUUUCAAAGACGUUGUUGAG	:.::. ::::::.::::.	UGAAGCAGGAUCUUUGGAAGUG	Cleavage	1
	GmC3H7	gma-miR1510b-3p	GmC3H7	5	-1	1	21	187	207	UGUUGUUUUACCUAUUCCACC	: :: ::::.:::::::	GAGCGCAUUGGUAGAACAACA	Cleavage	1
	GmC3H7	gma-miR156c	GmC3H7	5	-1	1	21	1079	1099	UUGACAGAAGAUAGAGAGCAC	: : :: ::::: .::::::	GGGAUCAAUAUCUGUUGUCAA	Cleavage	1
	GmC3H7	gma-miR156d	GmC3H7	5	-1	1	21	1079	1099	UUGACAGAAGAUAGAGAGCAC	: : :: ::::: .::::::	GGGAUCAAUAUCUGUUGUCAA	Cleavage	1
	GmC3H7	gma-miR156e	GmC3H7	5	-1	1	21	1079	1099	UUGACAGAAGAUAGAGAGCAC	: : :: ::::: .::::::	GGGAUCAAUAUCUGUUGUCAA	Cleavage	1
	GmC3H7	gma-miR156i	GmC3H7	5	-1	1	21	1079	1099	UUGACAGAAGAUAGAGAGCAC	: : :: ::::: .::::::	GGGAUCAAUAUCUGUUGUCAA	Cleavage	1
	GmC3H7	gma-miR156j	GmC3H7	5	-1	1	21	1079	1099	UUGACAGAAGAUAGAGAGCAC	: : :: ::::: .::::::	GGGAUCAAUAUCUGUUGUCAA	Cleavage	1
	GmC3H7	gma-miR156l	GmC3H7	5	-1	1	21	1079	1099	UUGACAGAAGAUAGAGAGCAC	: : :: ::::: .::::::	GGGAUCAAUAUCUGUUGUCAA	Cleavage	1
	GmC3H7	gma-miR156m	GmC3H7	5	-1	1	21	1079	1099	UUGACAGAAGAUAGAGAGCAC	: : :: ::::: .::::::	GGGAUCAAUAUCUGUUGUCAA	Cleavage	1
	GmC3H7	gma-miR5780b	GmC3H7	5	-1	1	22	149	170	UCUGAGUCCAUGAUAUAUUAAA	: :. ::::::::::. :: :	CUCAGAAUAUCAUGGAUACAAA	Cleavage	1
	GmC3H8	gma-miR393c-3p	GmC3H8	4.5	-1	1	21	676	696	AUCAUGCUAUCCCUUUGGAUU	::::: :.:.:::::::	ACGGCAAAGCGGUGGCAUGAU	Cleavage	1
	GmC3H8	gma-miR5041-5p	GmC3H8	4.5	-1	1	21	1178	1198	UUUCAUCUUCAACUUGCUCAA	:::: : ::::::::::	GAAAGCACGGUGAAGAUGAAU	Cleavage	1
	GmC3H8	gma-miR9730	GmC3H8	4.5	-1	1	22	1247	1268	CGAUUGCUGUCAUAACUGCUGC	.:: ::::.::::.:::	CAUAUAGAAAUGAUAGCAGUCG	Cleavage	1
	GmC3H8	gma-miR171j-5p	GmC3H8	5	-1	1	21	320	340	UAUUGGCCUGGUUCACUCAGA	:. :.:::.:::: :...:::	UUAGGGUGGACCAUGUUGAUA	Cleavage	1
	GmC3H8	gma-miR2109-5p	GmC3H8	5	-1	1	20	420	439	UGCGAGUGUCUUCGCCUCUG	:::::.::: .::::::	AAGAGGUGAAUGCACUCGGG	Translation	1
	GmC3H9	gma-miR166h-3p	GmC3H9	3	-1	1	21	697	717	UCUCGGACCAGGCUUCAUUCC	:.:::::::: ::.::::.	AAAGUGAAGCCUUGUUCGAGG	Cleavage	1
	GmC3H9	gma-miR166k	GmC3H9	3	-1	1	21	697	717	UCUCGGACCAGGCUUCAUUCC	:.:::::::: ::.::::.	AAAGUGAAGCCUUGUUCGAGG	Cleavage	1
	GmC3H9	gma-miR166u	GmC3H9	3	-1	1	20	698	717	UCUCGGACCAGGCUUCAUUC	:.:::::::: ::.::::.	AAGUGAAGCCUUGUUCGAGG	Cleavage	1
	GmC3H9	gma-miR9748	GmC3H9	3.5	-1	1	22	1721	1742	GAAGGAAGUGUAGAGGGAUGAC	:::: .:::. :::::::::	ACCAUCAUUCUGAACUUCCUUC	Translation	1
	GmC3H9	gma-miR4401a	GmC3H9	4	-1	1	24	120	143	ACAACGUCUUUGAAAGUAGGCAUU	.:. :::::::::.: :::	UCUAAUUGGUUUCAAAGAUGCUGU	Cleavage	1
	GmC3H9	gma-miR166a-3p	GmC3H9	4.5	-1	1	21	695	715	UCGGACCAGGCUUCAUUCCCC	:.:::::::: ::.:::	UCAAAGUGAAGCCUUGUUCGA	Cleavage	1
	GmC3H9	gma-miR166b	GmC3H9	4.5	-1	1	21	695	715	UCGGACCAGGCUUCAUUCCCC	:.:::::::: ::.:::	UCAAAGUGAAGCCUUGUUCGA	Cleavage	1
	GmC3H9	gma-miR166c-3p	GmC3H9	4.5	-1	1	21	695	715	UCGGACCAGGCUUCAUUCCCC	:.:::::::: ::.:::	UCAAAGUGAAGCCUUGUUCGA	Cleavage	1
	GmC3H9	gma-miR166d	GmC3H9	4.5	-1	1	21	695	715	UCGGACCAGGCUUCAUUCCCC	:.:::::::: ::.:::	UCAAAGUGAAGCCUUGUUCGA	Cleavage	1
	GmC3H9	gma-miR166e	GmC3H9	4.5	-1	1	21	695	715	UCGGACCAGGCUUCAUUCCCC	:.:::::::: ::.:::	UCAAAGUGAAGCCUUGUUCGA	Cleavage	1
	GmC3H9	gma-miR166f	GmC3H9	4.5	-1	1	21	695	715	UCGGACCAGGCUUCAUUCCCC	:.:::::::: ::.:::	UCAAAGUGAAGCCUUGUUCGA	Cleavage	1
	GmC3H9	gma-miR166g	GmC3H9	4.5	-1	1	21	695	715	UCGGACCAGGCUUCAUUCCCC	:.:::::::: ::.:::	UCAAAGUGAAGCCUUGUUCGA	Cleavage	1
	GmC3H9	gma-miR166i-3p	GmC3H9	4.5	-1	1	21	695	715	UCGGACCAGGCUUCAUUCCCC	:.:::::::: ::.:::	UCAAAGUGAAGCCUUGUUCGA	Cleavage	1
	GmC3H9	gma-miR166j-3p	GmC3H9	4.5	-1	1	21	695	715	UCGGACCAGGCUUCAUUCCCG	:.:::::::: ::.:::	UCAAAGUGAAGCCUUGUUCGA	Cleavage	1
	GmC3H9	gma-miR166n	GmC3H9	4.5	-1	1	21	695	715	UCGGACCAGGCUUCAUUCCCC	:.:::::::: ::.:::	UCAAAGUGAAGCCUUGUUCGA	Cleavage	1
	GmC3H9	gma-miR166o	GmC3H9	4.5	-1	1	21	695	715	UCGGACCAGGCUUCAUUCCCC	:.:::::::: ::.:::	UCAAAGUGAAGCCUUGUUCGA	Cleavage	1
	GmC3H9	gma-miR166p	GmC3H9	4.5	-1	1	20	696	715	UCGGACCAGGCUUCAUUCCC	:.:::::::: ::.:::	CAAAGUGAAGCCUUGUUCGA	Cleavage	1
	GmC3H9	gma-miR166q	GmC3H9	4.5	-1	1	20	696	715	UCGGACCAGGCUUCAUUCCC	:.:::::::: ::.:::	CAAAGUGAAGCCUUGUUCGA	Cleavage	1
	GmC3H9	gma-miR166r	GmC3H9	4.5	-1	1	20	696	715	UCGGACCAGGCUUCAUUCCC	:.:::::::: ::.:::	CAAAGUGAAGCCUUGUUCGA	Cleavage	1
	GmC3H9	gma-miR166s	GmC3H9	4.5	-1	1	20	696	715	UCGGACCAGGCUUCAUUCCC	:.:::::::: ::.:::	CAAAGUGAAGCCUUGUUCGA	Cleavage	1
	GmC3H9	gma-miR166t	GmC3H9	4.5	-1	1	20	696	715	UCGGACCAGGCUUCAUUCCC	:.:::::::: ::.:::	CAAAGUGAAGCCUUGUUCGA	Cleavage	1
	GmC3H9	gma-miR396a-5p	GmC3H9	4.5	-1	1	21	127	147	UUCCACAGCUUUCUUGAACUG	::::: .: :::::::::	GGUUUCAAAGAUGCUGUGGAA	Translation	1
	GmC3H9	gma-miR396b-5p	GmC3H9	4.5	-1	1	21	127	147	UUCCACAGCUUUCUUGAACUU	::::: .: :::::::::	GGUUUCAAAGAUGCUGUGGAA	Translation	1
	GmC3H9	gma-miR396c	GmC3H9	4.5	-1	1	21	127	147	UUCCACAGCUUUCUUGAACUU	::::: .: :::::::::	GGUUUCAAAGAUGCUGUGGAA	Translation	1
	GmC3H9	gma-miR396e	GmC3H9	4.5	-1	1	22	126	147	UUCCACAGCUUUCUUGAACUGU	::::: .: :::::::::	UGGUUUCAAAGAUGCUGUGGAA	Translation	1
	GmC3H9	gma-miR396i-5p	GmC3H9	4.5	-1	1	21	127	147	UUCCACAGCUUUCUUGAACUG	::::: .: :::::::::	GGUUUCAAAGAUGCUGUGGAA	Translation	1
	GmC3H9	gma-miR396k-5p	GmC3H9	4.5	-1	1	21	127	147	UUCCACAGCUUUCUUGAACUU	::::: .: :::::::::	GGUUUCAAAGAUGCUGUGGAA	Translation	1
	GmC3H9	gma-miR4407	GmC3H9	4.5	-1	1	22	1660	1681	CAGAGGAAGCAGCACUUGUACC	: :::: :.:::: :::.::	AAUCCAAGAGUUGCUGCCUUUG	Cleavage	1
	GmC3H9	gma-miR160a-3p	GmC3H9	5	-1	1	21	975	995	GCGUAUGAGGAGCCAAGCAUA	:::: :: :::..::.::	GGAGCUUCGCCCCUUGUAUGC	Translation	1
	GmC3H9	gma-miR2118a-5p	GmC3H9	5	-1	1	22	1313	1334	GGAGAUGGGAGGGUCGGUAAAG	::.: .:.::..: :::::	AGAUAUCUGCUCUUUCCUCUCC	Cleavage	1
	GmC3H9	gma-miR2118b-5p	GmC3H9	5	-1	1	22	1313	1334	GGAGAUGGGAGGGUCGGUAAAG	::.: .:.::..: :::::	AGAUAUCUGCUCUUUCCUCUCC	Cleavage	1
	GmC3H9	gma-miR396i-3p	GmC3H9	5	-1	1	21	1688	1708	GUUCAAUAAAGCUGUGGGAAG	::: ::::: :::::.:	GGAGCCAGAGCUUCAUUGAGC	Cleavage	1
	GmC3H9	gma-miR4364b	GmC3H9	5	-1	1	24	395	418	UAACAACAGCGGAAGAACCUUCUU	: : : ::.:::: :::::	UGCUUGAUGCAUCUGCUGAUGUUA	Cleavage	1
	GmC3H9	gma-miR4372a	GmC3H9	5	-1	1	24	803	826	UAAAAUCGUGACAUGUGACGGUCA	:::: : :::: ::: ::::	GCUGCGUCCCUUGUCCCGAGUUUA	Cleavage	1
	GmC3H9	gma-miR4414-3p	GmC3H9	5	-1	1	20	2032	2051	UCCAACGAUGCGGGAGCUGC	::. .::: :::: ::::::	GCGAUUCCAGCAUGGUUGGA	Cleavage	1
	GmC3H9	gma-miR5042-5p	GmC3H9	5	-1	1	22	771	791	UAUCUUGGAUCACAGCCCCAUU	:: : ::: ::::::::::. :	AAGGCGGC-GUGAUCCAAGGAA	Cleavage	1
	GmC3H9	gma-miR5678	GmC3H9	5	-1	1	21	29	51	UUCCAUGAUAAGAUC--UUUGAC	::::: :::.: ::::::::.	CUCAAAUUGAUUUGAUCAUGGAG	Translation	1
	GmC3H10	gma-miR4998	GmC3H10	4	-1	1	22	186	207	AGUUUCGUGACUACAACUUCUG	..::: :::.::.:.:.::::	UGGAAUGUGUGGUUAUGGAACU	Cleavage	1
	GmC3H10	gma-miR169n-5p	GmC3H10	4.5	-1	1	21	776	796	CAGCCAAGGGUGAUUUGCCGG	:::.:.::::.::: : ::	UGGGCGAGUCACUCUUUGGUG	Cleavage	1
	GmC3H10	gma-miR9760	GmC3H10	4.5	-1	1	21	469	489	UGGAUGAUGUAGUUUUGAUUG	:: ::..: :::::::::	GCAUGCAAGUUUCAUCAUCCA	Translation	1
	GmC3H10	gma-miR1516a-3p	GmC3H10	5	-1	1	21	962	982	CAAAAGAGCUUAUGGCUUGUA	.:::::..:: :::::: :	GGCAAGCUGUAUGCUCUUAUU	Translation	1
	GmC3H10	gma-miR4348c	GmC3H10	5	-1	1	21	446	466	UGUUAAACUUGCAAGAUGACA	.:::::.::::::....	CUGGGUCUUGUAAGUUUGGUG	Cleavage	1
	GmC3H10	gma-miR4402	GmC3H10	5	-1	1	24	172	195	ACAUAUUAUGGGUCUCAGACGGAC	:.::::: :.. :::.:::	UAUUAUUUGAGAACUGGAAUGUGU	Cleavage	1
	GmC3H10	gma-miR4406	GmC3H10	5	-1	1	24	730	753	AUUGAUUCUGAGAGAACCGGUGUA	: :::::.:::..:: .:::	CCGAACGGUUUUCUUGGAUCUAAU	Cleavage	1
	GmC3H11	gma-miR4993	GmC3H11	3.5	-1	1	21	1156	1176	GAGCGGCGGCGGUGGAGGAUG	:::::::.::..:: :::.	ACUCCUCCAUCGUUGCAGCUU	Cleavage	1
	GmC3H11	gma-miR171c-5p	GmC3H11	4.5	-1	1	21	1078	1098	AGAUAUUGGUGCGGUUCAAUC	: :: :::: :::: ::.:::	GUUUCAACCCCACCCAUGUCU	Cleavage	1
	GmC3H11	gma-miR4348c	GmC3H11	4.5	-1	1	21	1517	1537	UGUUAAACUUGCAAGAUGACA	::::::: ...::::.::	CCUCAUCUUUUGGGUUUGACU	Cleavage	1
	GmC3H11	gma-miR169h	GmC3H11	5	-1	1	21	1846	1865	GGCGAGACAUCUUGGCUCAUU	:::: :.:::::::::.	ACCGAGC-AGGAUGUCUCGUG	Cleavage	1
	GmC3H11	gma-miR169j-3p	GmC3H11	5	-1	1	21	1283	1303	UUUCGACGAGUUGUUCUUGGC	::: ::::::: :.:::.	AACAACAACAACUGAUUGAAG	Cleavage	1
	GmC3H11	gma-miR171k-5p	GmC3H11	5	-1	1	21	1361	1381	CGAUGUUGGUGAGGUUCAAUC	:::::.: .::.::: :.:	AUUUGAAUCCUACUAACCUUG	Cleavage	1
	GmC3H11	gma-miR171l	GmC3H11	5	-1	1	21	1361	1381	CGAUGUUGGUGAGGUUCAAUC	:::::.: .::.::: :.:	AUUUGAAUCCUACUAACCUUG	Cleavage	1
	GmC3H11	gma-miR172h-5p	GmC3H11	5	-1	1	21	1608	1628	GCAGCAGCAUCAAGAUUCACA	: .::: ::. ::::::::	CAUCGAUCGUGGAGCUGCUGC	Cleavage	1
	GmC3H11	gma-miR172i-5p	GmC3H11	5	-1	1	21	1608	1628	GCAGCAGCAUCAAGAUUCACA	: .::: ::. ::::::::	CAUCGAUCGUGGAGCUGCUGC	Cleavage	1
	GmC3H11	gma-miR172j	GmC3H11	5	-1	1	21	1608	1628	GCAGCAGCAUCAAGAUUCACA	: .::: ::. ::::::::	CAUCGAUCGUGGAGCUGCUGC	Cleavage	1
	GmC3H11	gma-miR2118a-5p	GmC3H11	5	-1	1	22	1398	1419	GGAGAUGGGAGGGUCGGUAAAG	: :.::::::::.:..: :.	AUCUGCCGACCCUUCUGUAUUA	Cleavage	1
	GmC3H11	gma-miR2118b-5p	GmC3H11	5	-1	1	22	1398	1419	GGAGAUGGGAGGGUCGGUAAAG	: :.::::::::.:..: :.	AUCUGCCGACCCUUCUGUAUUA	Cleavage	1
	GmC3H11	gma-miR5039	GmC3H11	5	-1	1	21	2	22	CCCUUUUUUAAUCGUUGCAUG	..::::..:::: ::::::	UGUGCAGUGAUUCAAAAAGUA	Cleavage	1
	GmC3H12	gma-miR5678	GmC3H12	5	-1	1	21	580	601	UUCCAUGAUAA-GAUCUUUGAC	:.::::::: ::::.::::..	AUUAAAGAUCGUUAUUAUGGGG	Translation	1
	GmC3H13	gma-miR1535a	GmC3H13	4.5	-1	1	19	17	35	CUUGUUUGUGGUGAUGUCU	:.:: :.:::: ::::::	CGGCACCGCCACCAACAAG	Cleavage	1
	GmC3H13	gma-miR1535b	GmC3H13	4.5	-1	1	21	15	35	CUUGUUUGUGGUGAUGUCUAG	:.:: :.:::: ::::::	AACGGCACCGCCACCAACAAG	Cleavage	1
	GmC3H13	gma-miR169d	GmC3H13	4.5	-1	1	23	559	581	UGAGCCAAGGAUGACUUGCCGGU	...::.::::::: ::::	AAACAUGGGUUAUCCUUGUCUCA	Cleavage	1
	GmC3H13	gma-miR169p	GmC3H13	4.5	-1	1	21	561	581	UGAGCCAAGGAUGACUUGCCG	...::.::::::: ::::	ACAUGGGUUAUCCUUGUCUCA	Cleavage	1
	GmC3H13	gma-miR169t	GmC3H13	4.5	-1	1	22	281	302	UAGCCAAGGAUGGACUUGCCUA	.::..: :..::.:::::::	AGGGUGAAUUUAUUCUUGGCUU	Cleavage	1
	GmC3H13	gma-miR169c	GmC3H13	5	-1	1	21	282	302	AAGCCAAGGAUGACUUGCCGA	:: :.::.::::::::	GGGUGAAUUUAUUCUUGGCUU	Cleavage	1
	GmC3H13	gma-miR169s	GmC3H13	5	-1	1	21	282	302	AAGCCAAGGAUGACUUGCCGG	:: :.::.::::::::	GGGUGAAUUUAUUCUUGGCUU	Cleavage	1
	GmC3H13	gma-miR5678	GmC3H13	5	-1	1	21	391	411	UUCCAUGAUAAGAUCUUUGAC	::.: ::.: ::..::::.	UACAGAAAUUUAAUUGUGGAG	Translation	1
	GmC3H14	gma-miR5038a	GmC3H14	4.5	-1	1	21	331	351	UGAGAAUUUGGCCUCUGUCCA	::: ::: :..:.::.:::	GAGACCGAGACUGAGUUUUCA	Cleavage	1
	GmC3H14	gma-miR5038b	GmC3H14	4.5	-1	1	21	331	351	UGAGAAUUUGGCCUCUGUCCA	::: ::: :..:.::.:::	GAGACCGAGACUGAGUUUUCA	Cleavage	1
	GmC3H15	gma-miR4393b	GmC3H15	4.5	-1	1	24	1018	1041	UUGAAAAGGGACAGCAGAGAAGCC	:::::::::.:::: ::	ACUGGCUCUGCUGUUCCUUCUCCU	Cleavage	1
	GmC3H15	gma-miR5376	GmC3H15	4.5	-1	1	22	1343	1364	UGAAGAUUUGAAGAAUUUGGGA	::...: : ::::::::::: :	UCUUGACUCCUUCAAAUCUUGA	Cleavage	1
	GmC3H15	gma-miR5762	GmC3H15	4.5	-1	1	21	1749	1769	UCAUAGGAGGAAUCAACUGGC	::::::::.: :.::. ::::	GCCAGUUGGUGCUUCUGAUGA	Translation	2
	GmC3H15	gma-miR1510a-3p	GmC3H15	5	-1	1	23	1764	1786	UUGUUGUUUUACCUAUUCCACCC	: :: :::::::::. .:: ::	UGAUGAAAUAGGUAAGCUAAGAA	Cleavage	1
	GmC3H15	gma-miR1510b-3p	GmC3H15	5	-1	1	21	1765	1785	UGUUGUUUUACCUAUUCCACC	: :: :::::::::. .:: :	GAUGAAAUAGGUAAGCUAAGA	Cleavage	1
	GmC3H15	gma-miR169n-3p	GmC3H15	5	-1	1	21	1475	1494	UGCCGGCAAGUUUCUCUUGGC	:::. : ::.::::..::::	ACCAGCA-AAGCUUGUUGGCA	Cleavage	1
	GmC3H15	gma-miR408a-5p	GmC3H15	5	-1	1	21	515	535	CAGGGGAACAGGCAGAGCAUG	::::: :::.::::: :::	CAUGCAAUGCUUGUUCACCUC	Cleavage	1
	GmC3H15	gma-miR408c-5p	GmC3H15	5	-1	1	21	515	535	CAGGGGAACAGGCAGAGCAUG	::::: :::.::::: :::	CAUGCAAUGCUUGUUCACCUC	Cleavage	1
	GmC3H15	gma-miR4392	GmC3H15	5	-1	1	22	1623	1644	UCUGCGAAAAUGUGAUUUCGGA	:::. ::: ::::::::	UGAGAAGCAACAAUUUCGCAGC	Translation	1
	GmC3H15	gma-miR5762	GmC3H15	5	-1	1	21	1917	1937	UCAUAGGAGGAAUCAACUGGC	::: ::. :::::: .:::	AGCAGCUGGAUCCUCCAGUGA	Cleavage	2
	GmC3H16	gma-miR5669	GmC3H16	4.5	-1	1	22	163	184	CAAUGUAGUGUGGUAAGUGGUC	.:::::: ...:::::..::	UGCCACUUCUUGCACUAUGUUC	Cleavage	1
	GmC3H16	gma-miR393b	GmC3H16	5	-1	1	21	555	575	UUUGGGAUCAUGCUAUCCCUU	.: ::.:.:..::: :.::::	GAAGGGUGGUGUGAACUCAAA	Cleavage	1
	GmC3H16	gma-miR9742	GmC3H16	5	-1	1	21	673	693	UGUGUUGUUUGUUUUGUAGCA	: : .::.:::..::::..	AUCAAGGAAGCAAGUAACAUG	Cleavage	1
	GmC3H17	gma-miR5669	GmC3H17	4	-1	1	22	163	184	CAAUGUAGUGUGGUAAGUGGUC	.:::::: :..:::::..::	UGCCACUUCCUGCACUAUGUUC	Cleavage	1
	GmC3H17	gma-miR393b	GmC3H17	5	-1	1	21	555	575	UUUGGGAUCAUGCUAUCCCUU	.: ::.:.:..::: :.::::	GAAGGGUGGUGUGAACUCAAA	Cleavage	1
	GmC3H17	gma-miR9742	GmC3H17	5	-1	1	21	673	693	UGUGUUGUUUGUUUUGUAGCA	: : .::.:::..::::..	AUCAAGGAAGCAAGUAACAUG	Cleavage	1
	GmC3H18	gma-miR1535a	GmC3H18	3.5	-1	1	19	1031	1049	CUUGUUUGUGGUGAUGUCU	:::::::: .:::::.::	AGACAUCAAUACAAAUAAA	Translation	1
	GmC3H18	gma-miR1535b	GmC3H18	3.5	-1	1	21	1029	1049	CUUGUUUGUGGUGAUGUCUAG	:::::::: .:::::.::	AAAGACAUCAAUACAAAUAAA	Translation	1
	GmC3H18	gma-miR9752	GmC3H18	5	-1	1	21	504	524	UGCUUCUUCUUUUCCCUGUUU	..::. : ..::::::::::	GGACGCAGUGGAGAAGAAGCA	Cleavage	2
	GmC3H18	gma-miR9752	GmC3H18	5	-1	1	21	165	185	UGCUUCUUCUUUUCCCUGUUU	:: : ::::::::.:: :	UGCCAAGAAAAAGAAGGAGGA	Cleavage	2
	GmC3H19	gma-miR5372	GmC3H19	5	-1	1	21	132	152	UUGUUCGAUAAAACUGUUGUG	::: ..::: :.:::::::	AACAUUGGUUCUGUCGAACAU	Translation	1
	GmC3H20	gma-miR5761a	GmC3H20	4	-1	1	21	408	428	UUUUGUGUCGUGAAGCUUUUG	.::. ::::: :.::::.::	GGAAGCCUUCAAGGCACAGAA	Translation	1
	GmC3H20	gma-miR5761b	GmC3H20	4	-1	1	21	408	428	UUUUGUGUCGUGAAGCUUUUG	.::. ::::: :.::::.::	GGAAGCCUUCAAGGCACAGAA	Translation	1
	GmC3H20	gma-miR4401a	GmC3H20	4.5	-1	1	24	1791	1814	ACAACGUCUUUGAAAGUAGGCAUU	::.: :::::::. ::::	UCUAAAUAUUCUCAAAGAUUUUGU	Cleavage	1
	GmC3H20	gma-miR4410	GmC3H20	4.5	-1	1	24	55	78	UAUGUUGAUCCGUAUGAGUCGUAC	:: :. ::::: ::::::.	AAGAAACACGAACGGAACAACAUG	Cleavage	1
	GmC3H20	gma-miR9737	GmC3H20	4.5	-1	1	22	383	404	UUGUGGCUGAAAUCACUGUUGC	::: :: .:::::::::..:	ACAAGUGUCGUUUCAGCCAUGA	Cleavage	1
	GmC3H20	gma-miR1514a-5p	GmC3H20	5	-1	1	21	1456	1475	UUCAUUUUUAAAAUAGGCAUU	: :::.::::::.::.. :::	ACUGCUUAUUUUGAAGG-GAA	Cleavage	1
	GmC3H20	gma-miR1535a	GmC3H20	5	-1	1	19	1338	1356	CUUGUUUGUGGUGAUGUCU	:::::.......::.:::	UGACAUUGUUGUGAAUAAG	Cleavage	1
	GmC3H20	gma-miR1535b	GmC3H20	5	-1	1	21	1336	1356	CUUGUUUGUGGUGAUGUCUAG	: :::::.......::.:::	AUUGACAUUGUUGUGAAUAAG	Cleavage	1
	GmC3H20	gma-miR9732	GmC3H20	5	-1	1	21	1060	1080	CAAGGGUAUGAUGUGCAAUCU	: .:::.:. ::. :::::::	AAGUUGUAUCUCGCACCCUUG	Cleavage	1
	GmC3H20	gma-miR9752	GmC3H20	5	-1	1	21	72	92	UGCUUCUUCUUUUCCCUGUUU	:::: ::: .::.::.:::	CAACAUGGACGAGGAGGAGCC	Cleavage	1
	GmC3H21	gma-miR2118a-3p	GmC3H21	3.5	-1	1	21	626	646	UUGCCGAUUCCACCCAUUCCU	:::. :::::::::::: .:	UGGAGAGGGUGGAAUCGGGGA	Cleavage	1
	GmC3H21	gma-miR2118b-3p	GmC3H21	3.5	-1	1	21	626	646	UUGCCGAUUCCACCCAUUCCU	:::. :::::::::::: .:	UGGAGAGGGUGGAAUCGGGGA	Cleavage	1
	GmC3H21	gma-miR482a-3p	GmC3H21	4	-1	1	24	625	648	UCUUCCCAAUUCCGCCCAUUCCUA	:::. :::.::::: :::.:::	AUGGAGAGGGUGGAAUCGGGGAGA	Cleavage	1
	GmC3H21	gma-miR482c-3p	GmC3H21	4	-1	1	21	626	646	UUCCCAAUUCCGCCCAUUCCU	:::. :::.::::: :::.:	UGGAGAGGGUGGAAUCGGGGA	Cleavage	1
	GmC3H21	gma-miR5783	GmC3H21	4.5	-1	1	22	419	440	GACGACGACGGGGAGGACGCGC	:: .:: .::::::::::	UGACGGAUUCAUCGUCGUCGUC	Cleavage	1
	GmC3H21	gma-miR4993	GmC3H21	5	-1	1	21	424	444	GAGCGGCGGCGGUGGAGGAUG	::.: .:..::.::.::.:.	GAUUCAUCGUCGUCGUCGUUU	Cleavage	1
	GmC3H21	gma-miR5380a	GmC3H21	5	-1	1	24	427	450	GAAAAUGAAUGAUGAGGAUGGGGA	:: .:.:: ::.::.::..::: :	UCAUCGUCGUCGUCGUUUGUUUCC	Cleavage	1
	GmC3H21	gma-miR5380b	GmC3H21	5	-1	1	24	427	450	GAAAAUGAAUGAUGAGGAUGGGGA	:: .:.:: ::.::.::..::: :	UCAUCGUCGUCGUCGUUUGUUUCC	Cleavage	1
	GmC3H21	gma-miR9742	GmC3H21	5	-1	1	21	265	285	UGUGUUGUUUGUUUUGUAGCA	::.:::.: ...:.::::.	AACUGCAAGAGGGGCGACACG	Translation	1
	GmC3H22	gma-miR1507c-3p	GmC3H22	3.5	-1	1	20	549	568	CCUCAUUCCAAACAUCAUCU	::::::: ::::::::. :	UGAUGAUGGUUGGAAUGGUG	Cleavage	1
	GmC3H22	gma-miR172g	GmC3H22	3.5	-1	1	20	325	344	GCAGCACCAUCAAGAUUCAC	.::::::.:::::.:::	GGUGAUCUUGGUGGUGUUGC	Cleavage	1
	GmC3H22	gma-miR159a-3p	GmC3H22	4	-1	1	21	2	21	UUUGGAUUGAAGGGAGCUCUA	:.:::: ::::: :::::.::	UGGAGC-CCCUUGAAUCCGAA	Cleavage	1
	GmC3H22	gma-miR159e-3p	GmC3H22	4	-1	1	21	2	21	UUUGGAUUGAAGGGAGCUCUA	:.:::: ::::: :::::.::	UGGAGC-CCCUUGAAUCCGAA	Cleavage	1
	GmC3H22	gma-miR171m	GmC3H22	4.5	-1	1	21	1654	1674	UUGAGCCGCGUCAAUAUCUCA	:.:.::::.:.:::: ::	GCUGGUGUUGAUGUGGCUGAA	Cleavage	1
	GmC3H22	gma-miR171n	GmC3H22	4.5	-1	1	21	1654	1674	UUGAGCCGCGUCAAUAUCUUA	:.:.::::.:.:::: ::	GCUGGUGUUGAUGUGGCUGAA	Cleavage	1
	GmC3H22	gma-miR171p	GmC3H22	4.5	-1	1	21	1654	1674	UUGAGCCGCGUCAAUAUCUUA	:.:.::::.:.:::: ::	GCUGGUGUUGAUGUGGCUGAA	Cleavage	1
	GmC3H22	gma-miR171t	GmC3H22	4.5	-1	1	21	1654	1674	UUGAGCCGCGUCAAUAUCUCA	:.:.::::.:.:::: ::	GCUGGUGUUGAUGUGGCUGAA	Cleavage	1
	GmC3H22	gma-miR172b-5p	GmC3H22	4.5	-1	1	20	325	344	GUAGCAUCAUCAAGAUUCAC	.::::::.::.::.:.:	GGUGAUCUUGGUGGUGUUGC	Cleavage	1
	GmC3H22	gma-miR2119	GmC3H22	4.5	-1	1	21	677	697	UCAAAGGGAGUUGUAGGGGAA	:.: ::::. ::::::::	GAGCUCAACAAUACCCUUUGA	Cleavage	1
	GmC3H22	gma-miR397a	GmC3H22	4.5	-1	1	21	126	146	UCAUUGAGUGCAGCGUUGAUG	.:..:.: ::::::...:::	GGUUGAUGAUGCACUUGGUGA	Cleavage	1
	GmC3H22	gma-miR397b-5p	GmC3H22	4.5	-1	1	21	126	146	UCAUUGAGUGCAGCGUUGAUG	.:..:.: ::::::...:::	GGUUGAUGAUGCACUUGGUGA	Cleavage	1
	GmC3H22	gma-miR5041-5p	GmC3H22	4.5	-1	1	21	644	664	UUUCAUCUUCAACUUGCUCAA	::::: .:::: :.:.:::.:	UUGAGGGAGUUAAGGGUGAGA	Translation	1
	GmC3H22	gma-miR9726	GmC3H22	4.5	-1	1	22	980	1001	UAUAGGCAUUAUUUUUUUCUUC	..::.:.::: :.::::: ::	UGGGAGAGAAAGAGUGCCUCUA	Translation	1
	GmC3H22	gma-miR171k-3p	GmC3H22	5	-1	1	21	1654	1674	UUGAGCCGCGCCAAUAUCACU	::.:.::: .:.:::: ::	GCUGGUGUUGAUGUGGCUGAA	Translation	1
	GmC3H22	gma-miR172h-5p	GmC3H22	5	-1	1	21	324	344	GCAGCAGCAUCAAGAUUCACA	:: .::::::.:: ::.:::	UGGUGAUCUUGGUGGUGUUGC	Cleavage	1
	GmC3H22	gma-miR172i-5p	GmC3H22	5	-1	1	21	324	344	GCAGCAGCAUCAAGAUUCACA	:: .::::::.:: ::.:::	UGGUGAUCUUGGUGGUGUUGC	Cleavage	1
	GmC3H22	gma-miR172j	GmC3H22	5	-1	1	21	324	344	GCAGCAGCAUCAAGAUUCACA	:: .::::::.:: ::.:::	UGGUGAUCUUGGUGGUGUUGC	Cleavage	1
	GmC3H22	gma-miR482c-5p	GmC3H22	5	-1	1	23	1046	1068	AUUUGUGGGAAUGGGCUGAUUGG	..::::: :::. :::.:::: :	UUAAUCAUCCCGAUCCUACAACU	Translation	1
	GmC3H22	gma-miR9734	GmC3H22	5	-1	1	24	96	119	UCGUGAAUGAGAUUUGUGUUGCUU	: ::.:::::: :::::	UCAACCCUCAGAUCUCAAUCACGU	Cleavage	1
	GmC3H22	gma-miR9749	GmC3H22	5	-1	1	21	636	656	UUAGCUUCUUUCACCUUUCCC	:::.: :: .:.:.::.:::	UGGAGAUGUUGAGGGAGUUAA	Cleavage	1
	GmC3H22	gma-miR9764	GmC3H22	5	-1	1	21	981	1001	UGGAUACACUCUUACUUUCUC	:.::.:: ::::::: ::.:	GGGAGAGAAAGAGUGCCUCUA	Cleavage	1
	GmC3H23	gma-miR1520o	GmC3H23	3.5	-1	1	24	1285	1307	UCAUCGUCCAAUCAGAAUGUGACA	::::: ::.::::..:::::	ACAGACAUU-UGGUUGGGUGAUGA	Cleavage	1
	GmC3H23	gma-miR408b-5p	GmC3H23	4	-1	1	20	1831	1850	CUGGGAACAGGCAGGGCACG	: :::. ::::::::.:::	CCUGCUAUGCCUGUUUCCAA	Cleavage	1
	GmC3H23	gma-miR166h-3p	GmC3H23	4.5	-1	1	21	112	132	UCUCGGACCAGGCUUCAUUCC	: : ::::::::: .:.::	AAAUUAAAGCCUGGUAUGGGA	Cleavage	1
	GmC3H23	gma-miR166k	GmC3H23	4.5	-1	1	21	112	132	UCUCGGACCAGGCUUCAUUCC	: : ::::::::: .:.::	AAAUUAAAGCCUGGUAUGGGA	Cleavage	1
	GmC3H23	gma-miR166u	GmC3H23	4.5	-1	1	20	113	132	UCUCGGACCAGGCUUCAUUC	: : ::::::::: .:.::	AAUUAAAGCCUGGUAUGGGA	Cleavage	1
	GmC3H23	gma-miR396a-3p	GmC3H23	4.5	-1	1	20	1343	1362	UUCAAUAAAGCUGUGGGAAG	::.. ::::: :::::::	GAUCUUCCAGCUGUAUUGAA	Cleavage	1
	GmC3H23	gma-miR396i-3p	GmC3H23	4.5	-1	1	21	1343	1363	GUUCAAUAAAGCUGUGGGAAG	::.. ::::: :::::::	GAUCUUCCAGCUGUAUUGAAG	Cleavage	1
	GmC3H23	gma-miR4413a	GmC3H23	4.5	-1	1	20	1472	1491	AAGAGAAUUGUAAGUCACUG	:::::: :: .::::::.:	CAGUGAGUUUUAAUUCUUUG	Translation	1
	GmC3H23	gma-miR5761a	GmC3H23	4.5	-1	1	21	1780	1800	UUUUGUGUCGUGAAGCUUUUG	::: . :::.::..::::.	UUAAAUUCUCAUGAUGCAAAG	Cleavage	1
	GmC3H23	gma-miR5761b	GmC3H23	4.5	-1	1	21	1780	1800	UUUUGUGUCGUGAAGCUUUUG	::: . :::.::..::::.	UUAAAUUCUCAUGAUGCAAAG	Cleavage	1
	GmC3H23	gma-miR2118a-3p	GmC3H23	5	-1	1	21	1548	1568	UUGCCGAUUCCACCCAUUCCU	:: :::::::::.: ..:	UUCAAAGGGUGGAAUUGUUGA	Cleavage	1
	GmC3H23	gma-miR2118b-3p	GmC3H23	5	-1	1	21	1548	1568	UUGCCGAUUCCACCCAUUCCU	:: :::::::::.: ..:	UUCAAAGGGUGGAAUUGUUGA	Cleavage	1
	GmC3H23	gma-miR4348a	GmC3H23	5	-1	1	22	636	657	AAACUUGUAAGAUGGUGACAUU	:::: : :::: :.:::::::	AAUGGGAGCAUCAUGCAAGUUU	Translation	1
	GmC3H23	gma-miR5041-5p	GmC3H23	5	-1	1	21	221	241	UUUCAUCUUCAACUUGCUCAA	: :: ...: :::.::::.::	UGGAAUGGGAUGAGGAUGGAA	Cleavage	1
	GmC3H23	gma-miR5677	GmC3H23	5	-1	1	21	1083	1102	UUUGGUCUUUAAUCAAGCUGA	:::: :.::.:.::: :::	AAAGCU-GGUUGAGGACAAAA	Cleavage	1
	GmC3H23	gma-miR5770a	GmC3H23	5	-1	1	21	771	791	UUAGGACUAUGGUUUGGACGA	: : :::::::.:::: :.:	UGGGCCAAACCGUAGUGGUGA	Cleavage	1
	GmC3H23	gma-miR5770b	GmC3H23	5	-1	1	21	771	791	UUAGGACUAUGGUUUGGACAA	: : :::::::.:::: :.:	UGGGCCAAACCGUAGUGGUGA	Cleavage	1
	GmC3H23	gma-miR5773	GmC3H23	5	-1	1	22	2186	2207	UUUUUAAAAGGUUCAGUUAGGU	.: ::. ::::::.::::	AAGAGAGUGGUCCUUUUGAAAA	Cleavage	1
	GmC3H24	gma-miR396f	GmC3H24	2.5	-1	1	25	1491	1515	AGCUUUCUUGAACUUCUUAUGCCUA	:::::::::...:.:::.:	UCAUUUUAAGAAGUUUGGGGAAGUU	Cleavage	1
	GmC3H24	gma-miR9767	GmC3H24	4	-1	1	24	1605	1628	AUGGAAUGGUUACUUAUGAAAAGA	: ::..::::.:.::..::	UGCGGUAAUGGGUAAUCGUUUUAU	Cleavage	1
	GmC3H24	gma-miR1535a	GmC3H24	4.5	-1	1	19	1665	1683	CUUGUUUGUGGUGAUGUCU	:::.: .::.::::....:	AGAUAGUACUACAAGUGGG	Cleavage	2
	GmC3H24	gma-miR1535b	GmC3H24	4.5	-1	1	21	1663	1683	CUUGUUUGUGGUGAUGUCUAG	:::.: .::.::::....:	AAAGAUAGUACUACAAGUGGG	Cleavage	2
	GmC3H24	gma-miR408a-3p	GmC3H24	4.5	-1	1	21	407	427	AUGCACUGCCUCUUCCCUGGC	:: .:::::::::::: : ::	GCAGGGGAAGAGGCAGGGAAU	Cleavage	1
	GmC3H24	gma-miR408b-3p	GmC3H24	4.5	-1	1	21	407	427	AUGCACUGCCUCUUCCCUGGC	:: .:::::::::::: : ::	GCAGGGGAAGAGGCAGGGAAU	Cleavage	1
	GmC3H24	gma-miR408c-3p	GmC3H24	4.5	-1	1	21	407	427	AUGCACUGCCUCUUCCCUGGC	:: .:::::::::::: : ::	GCAGGGGAAGAGGCAGGGAAU	Cleavage	1
	GmC3H24	gma-miR408d	GmC3H24	4.5	-1	1	20	407	426	UGCACUGCCUCUUCCCUGGC	:: .:::::::::::: : :	GCAGGGGAAGAGGCAGGGAA	Cleavage	1
	GmC3H24	gma-miR1535a	GmC3H24	5	-1	1	19	270	288	CUUGUUUGUGGUGAUGUCU	::.. :::::::.:.::	UGAUGCCACCACAGAUAAA	Cleavage	2
	GmC3H24	gma-miR1535b	GmC3H24	5	-1	1	21	268	288	CUUGUUUGUGGUGAUGUCUAG	::.. :::::::.:.::	AGUGAUGCCACCACAGAUAAA	Cleavage	2
	GmC3H24	gma-miR4348c	GmC3H24	5	-1	1	21	290	310	UGUUAAACUUGCAAGAUGACA	:. : :: :::::::.:.:	AAUUUUAUUUCAAGUUUGAUA	Cleavage	1
	GmC3H24	gma-miR4387b	GmC3H24	5	-1	1	24	2270	2293	AAGGUGUGAUGGCAUGACACUCUG	: ::.: .:::: ::::::	CUGCAUUUCGUAUCAUCCCACCUU	Cleavage	1
	GmC3H24	gma-miR4401b	GmC3H24	5	-1	1	21	1358	1378	UCAAAGACGUUGCUGAGGUAA	.:::..: :.: :::::::	AAGCCUUGGAAGCCUCUUUGA	Cleavage	1
	GmC3H24	gma-miR5670a	GmC3H24	5	-1	1	22	1674	1695	CAUCAUACCAUAUUUGCUUCAU	:::.... :::::.::::	UACAAGUGGGAAUGGUGUGAUU	Cleavage	1
	GmC3H25	gma-miR9749	GmC3H25	4	-1	1	21	1471	1491	UUAGCUUCUUUCACCUUUCCC	:::.: ::::.::::.: :	AAGAAGGCUGAAGGAAGUUUA	Cleavage	1
	GmC3H25	gma-miR1512a-3p	GmC3H25	4.5	-1	1	21	1533	1553	GCUUUAAGAAUUUCAGUUAUG	:.: ::::::::: ::.:	UUUGAGUGAAAUUCUCAAGGA	Cleavage	1
	GmC3H25	gma-miR9725	GmC3H25	4.5	-1	1	21	455	475	UUAAUUUUUUUGGAUCAGCAU	:::: ::::::.:: ::.	UAGCUGCUCCAAAGAAUUUGU	Cleavage	1
	GmC3H25	gma-miR2111a	GmC3H25	5	-1	1	21	1415	1435	GUCCUUGGGAUGCAGAUUACG	:: :::::::... :::::	AGUUCUCUGCAUUUUCAGGAC	Cleavage	1
	GmC3H25	gma-miR2111d	GmC3H25	5	-1	1	21	1415	1435	GUCCUUGGGAUGCAGAUUACG	:: :::::::... :::::	AGUUCUCUGCAUUUUCAGGAC	Cleavage	1
	GmC3H25	gma-miR319p	GmC3H25	5	-1	1	21	1353	1372	UUUUGGACUGAAGGGAGCUCC	: ::.:.:.:::: ::.::::	GCAGUUUCUUUCA-UCUAAAA	Cleavage	1
	GmC3H25	gma-miR396f	GmC3H25	5	-1	1	25	1455	1479	AGCUUUCUUGAACUUCUUAUGCCUA	: .::::: : :::::.:::	UAAAGAGGAGAAGAUGAAGAAGGCU	Translation	1
	GmC3H25	gma-miR403a	GmC3H25	5	-1	1	21	831	851	UUAGAUUCACGCACAAACUUG	: :::: :. :::::.:::	GUACUUUGGGUAUGAAUUUAA	Translation	1
	GmC3H25	gma-miR403b	GmC3H25	5	-1	1	21	831	851	UUAGAUUCACGCACAAACUUG	: :::: :. :::::.:::	GUACUUUGGGUAUGAAUUUAA	Translation	1
	GmC3H25	gma-miR828a	GmC3H25	5	-1	1	22	848	869	UCUUGCUCAAAUGAGUAUUCCA	:: :.::: :::::.: ::	UUAAAGAUUCAGUUGAGUAUGA	Translation	1
	GmC3H25	gma-miR828b	GmC3H25	5	-1	1	22	848	869	UCUUGCUCAAAUGAGUAUUCCA	:: :.::: :::::.: ::	UUAAAGAUUCAGUUGAGUAUGA	Translation	1
	GmC3H25	gma-miR9734	GmC3H25	5	-1	1	24	930	953	UCGUGAAUGAGAUUUGUGUUGCUU	.:.: ...:::.:::::.:	UUUAGAUAGGGGUCUUAUUCAUGC	Cleavage	1
	GmC3H25	gma-miR9740	GmC3H25	5	-1	1	21	272	292	UGUAGGUUCCAGUGAGGGAAA	:::.:.::: :::: :.:.::	UUUUCUUCAAUGGAUCUUGCA	Cleavage	1
	GmC3H25	gma-miR9753	GmC3H25	5	-1	1	24	986	1009	ACAAUUUGGGACUUAGGGCUACAA	:::: .:.::. :::.:.:::::	AUGUAUUCUUAGAUCCUAGAUUGU	Cleavage	1
	GmC3H25	gma-miR9756	GmC3H25	5	-1	1	22	925	946	UGAGAACUUUAUCCAAACAGAG	: ::: ::::..: :::.:	AGAUUUUUAGAUAGGGGUCUUA	Cleavage	1
	GmC3H26	gma-miR1520b	GmC3H26	4.5	-1	1	23	725	747	GUGACAGUCAUCAUUUAAUAAGA	:: .. ::::::::::::	GCCCCUUUGGGGAUGACUGUCAC	Cleavage	1
	GmC3H26	gma-miR5559	GmC3H26	4.5	-1	1	21	605	625	UACUUGGUGAAUUGUUGGAUC	::.::.::::.: :::::	CCUCUAAUAAUUUAGAAAGUA	Cleavage	1
	GmC3H27	gma-miR4348c	GmC3H27	4	-1	1	21	1319	1339	UGUUAAACUUGCAAGAUGACA	:: ::::.::::::.::	GACCAGCUUGUAAGUUUGACC	Cleavage	1
	GmC3H27	gma-miR4993	GmC3H27	4	-1	1	21	71	91	GAGCGGCGGCGGUGGAGGAUG	: ::.::: :::::::. :::	CUUCUUCCCCCGCCGCUCCUC	Cleavage	1
	GmC3H27	gma-miR5041-5p	GmC3H27	4	-1	1	21	148	168	UUUCAUCUUCAACUUGCUCAA	::::::::::.: ::::.	CAGAGCAAGUUGGAUUUGAAG	Cleavage	1
	GmC3H27	gma-miR1510b-3p	GmC3H27	4.5	-1	1	21	1417	1437	UGUUGUUUUACCUAUUCCACC	: :::.::::::..:: :::	GCUGGGAUAGGUGGAAGUACA	Cleavage	1
	GmC3H27	gma-miR172h-5p	GmC3H27	4.5	-1	1	21	291	311	GCAGCAGCAUCAAGAUUCACA	:::..: ::::::.:: ::.	AGUGGGUGUUGAUGUUGAUGU	Cleavage	1
	GmC3H27	gma-miR172i-5p	GmC3H27	4.5	-1	1	21	291	311	GCAGCAGCAUCAAGAUUCACA	:::..: ::::::.:: ::.	AGUGGGUGUUGAUGUUGAUGU	Cleavage	1
	GmC3H27	gma-miR172j	GmC3H27	4.5	-1	1	21	291	311	GCAGCAGCAUCAAGAUUCACA	:::..: ::::::.:: ::.	AGUGGGUGUUGAUGUUGAUGU	Cleavage	1
	GmC3H27	gma-miR1510a-3p	GmC3H27	5	-1	1	23	1416	1438	UUGUUGUUUUACCUAUUCCACCC	:: :::.::::::..:: :::.	GGCUGGGAUAGGUGGAAGUACAG	Cleavage	1
	GmC3H27	gma-miR172g	GmC3H27	5	-1	1	20	304	323	GCAGCACCAUCAAGAUUCAC	:: .:: ::::::::: ::	GUUGAUGUUGAUGGUGAUGG	Cleavage	1
	GmC3H27	gma-miR9725	GmC3H27	5	-1	1	21	896	916	UUAAUUUUUUUGGAUCAGCAU	:: :::::.:: :::::	GGUCUUCUCCAAGAACAUUAA	Cleavage	1
	GmC3H28	gma-miR396g	GmC3H28	4.5	-1	1	21	1625	1645	UUCUUGAACUUCUUAUGCAUC	:: : : ::::::::.:::..	GAAGGAGAAGAAGUUUAAGGG	Cleavage	1
	GmC3H28	gma-miR1512a-3p	GmC3H28	5	-1	1	21	585	605	GCUUUAAGAAUUUCAGUUAUG	:: ::.::::. :.::::	GUCAAGUGGAAUUUCUGAAGC	Cleavage	2
	GmC3H28	gma-miR1512a-3p	GmC3H28	5	-1	1	21	1695	1715	GCUUUAAGAAUUUCAGUUAUG	: : ::::::::: ::.:	UCUUAGUGAAAUUCUGAAGGA	Cleavage	2
	GmC3H28	gma-miR5765	GmC3H28	5	-1	1	24	1016	1039	CGAAACGUUGAGGUAUAUGUGGAC	: .. :.:.:.:::::: ::: .:	GAUUCCGUGUGCCUCAAGGUUAUG	Cleavage	1
	GmC3H28	gma-miR9752	GmC3H28	5	-1	1	21	1593	1613	UGCUUCUUCUUUUCCCUGUUU	.:::: ::.:: :.:.::::	GAACACUGAGAAUAGGGAGCA	Cleavage	1
	GmC3H29	gma-miR1521a	GmC3H29	5	-1	1	20	727	746	CUGUUAAUGGAAAAUGUUGA	::::::::::: : :.:.:	UCAACAUUUUCAAGUGAUAU	Cleavage	1
	GmC3H29	gma-miR2111a	GmC3H29	5	-1	1	21	56	76	GUCCUUGGGAUGCAGAUUACG	:::.::::::..: :::	CUGAAUUUGCAUCUUAUGGAG	Cleavage	1
	GmC3H29	gma-miR2111d	GmC3H29	5	-1	1	21	56	76	GUCCUUGGGAUGCAGAUUACG	:::.::::::..: :::	CUGAAUUUGCAUCUUAUGGAG	Cleavage	1
	GmC3H29	gma-miR390a-5p	GmC3H29	5	-1	1	21	262	282	AAGCUCAGGAGGGAUAGCGCC	:::.::::::.::::	AUGCAGAUCUCUCCUGGGCUU	Cleavage	1
	GmC3H29	gma-miR390b-5p	GmC3H29	5	-1	1	21	262	282	AAGCUCAGGAGGGAUAGCACC	:::.::::::.::::	AUGCAGAUCUCUCCUGGGCUU	Cleavage	1
	GmC3H29	gma-miR390d	GmC3H29	5	-1	1	21	262	282	AAGCUCAGGAGGGAUAGCACC	:::.::::::.::::	AUGCAGAUCUCUCCUGGGCUU	Cleavage	1
	GmC3H29	gma-miR390f	GmC3H29	5	-1	1	21	262	282	AAGCUCAGGAGGGAUAGCGCC	:::.::::::.::::	AUGCAGAUCUCUCCUGGGCUU	Cleavage	1
	GmC3H29	gma-miR390g	GmC3H29	5	-1	1	21	262	282	AAGCUCAGGAGGGAUAGCGCC	:::.::::::.::::	AUGCAGAUCUCUCCUGGGCUU	Cleavage	1
	GmC3H30	gma-miR5038a	GmC3H30	4.5	-1	1	21	877	897	UGAGAAUUUGGCCUCUGUCCA	::: ::: :..:.::.:::	GAGACCGAGACUGAGUUUUCA	Cleavage	1
	GmC3H30	gma-miR5038b	GmC3H30	4.5	-1	1	21	877	897	UGAGAAUUUGGCCUCUGUCCA	::: ::: :..:.::.:::	GAGACCGAGACUGAGUUUUCA	Cleavage	1
	GmC3H31	gma-miR482a-5p	GmC3H31	5	-1	1	22	214	235	AGAAUUUGUGGGAAUGGGCUGA	: :::::.::.:: .:::	UGCGACCAUUUCCGCAUGUUCG	Cleavage	1
	GmC3H32	gma-miR2118a-3p	GmC3H32	5	-1	1	21	644	664	UUGCCGAUUCCACCCAUUCCU	:::. :::::::::: : .:	UGGAGAGGGUGGAAUCUGGGA	Cleavage	1
	GmC3H32	gma-miR2118b-3p	GmC3H32	5	-1	1	21	644	664	UUGCCGAUUCCACCCAUUCCU	:::. :::::::::: : .:	UGGAGAGGGUGGAAUCUGGGA	Cleavage	1
	GmC3H32	gma-miR482c-3p	GmC3H32	5	-1	1	21	644	665	UUCCCA-AUUCCGCCCAUUCCU	:::. :::.::::: ::::::	UGGAGAGGGUGGAAUCUGGGAA	Cleavage	1
	GmC3H33	gma-miR1520o	GmC3H33	3.5	-1	1	24	1255	1277	UCAUCGUCCAAUCAGAAUGUGACA	::::: ::.::::..:::::	ACAGACAUU-UGGUUGGGUGAUGA	Cleavage	1
	GmC3H33	gma-miR396a-3p	GmC3H33	4.5	-1	1	20	1313	1332	UUCAAUAAAGCUGUGGGAAG	::.. ::::: :::::::	GAUCUUCCAGCUGUAUUGAA	Cleavage	1
	GmC3H33	gma-miR396i-3p	GmC3H33	4.5	-1	1	21	1313	1333	GUUCAAUAAAGCUGUGGGAAG	::.. ::::: :::::::	GAUCUUCCAGCUGUAUUGAAG	Cleavage	1
	GmC3H33	gma-miR5041-5p	GmC3H33	4.5	-1	1	21	194	214	UUUCAUCUUCAACUUGCUCAA	: :: ...: :::.:::::::	UGGAAUGGGAUGAGGAUGAAA	Cleavage	1
	GmC3H33	gma-miR5761a	GmC3H33	4.5	-1	1	21	1750	1770	UUUUGUGUCGUGAAGCUUUUG	::: . :::.::..::::.	UUAAAUUCUCAUGAUGCAAAG	Cleavage	1
	GmC3H33	gma-miR5761b	GmC3H33	4.5	-1	1	21	1750	1770	UUUUGUGUCGUGAAGCUUUUG	::: . :::.::..::::.	UUAAAUUCUCAUGAUGCAAAG	Cleavage	1
	GmC3H33	gma-miR1508b	GmC3H33	5	-1	1	21	1799	1819	UAGAAAGGGGAAUAGCAGUUG	.:::::: ::.::::: :	UGCUUGCUAUGCCUCUUUCCA	Translation	1
	GmC3H33	gma-miR4348a	GmC3H33	5	-1	1	22	612	633	AAACUUGUAAGAUGGUGACAUU	:::: : :::: :.:::::::	AAUGGGAGCAUCAUGCAAGUUU	Translation	1
	GmC3H33	gma-miR4366	GmC3H33	5	-1	1	22	1551	1572	CUACUUAGUAGAGAUUUGUUGG	::. ::.::::::::.:: :	ACAGGAAGUCUCUACUGAGAAA	Cleavage	1
	GmC3H33	gma-miR5674a	GmC3H33	5	-1	1	21	2319	2338	UAAUUGUGUUGUACAUUAUCA	:::.:: ::.:: ::::::.	AGAUGAU-UAUAAAACAAUUG	Cleavage	1
	GmC3H33	gma-miR5674b	GmC3H33	5	-1	1	21	2319	2338	UAAUUGUGUUGUACAUUAUCA	:::.:: ::.:: ::::::.	AGAUGAU-UAUAAAACAAUUG	Cleavage	1
	GmC3H33	gma-miR5677	GmC3H33	5	-1	1	21	1056	1075	UUUGGUCUUUAAUCAAGCUGA	:::: :.::.:.::: :::	AAAGCU-GGUUGAGGACAAAA	Cleavage	1
	GmC3H33	gma-miR5769	GmC3H33	5	-1	1	21	441	461	UGAGGGAAAUGAAGACGACGA	::: . ::::::.:.:::	CAGUCACUGUCAUUUUCUUCA	Cleavage	1
	GmC3H33	gma-miR9744	GmC3H33	5	-1	1	21	572	592	AAUGGAUAUGAGCUGCAUACA	::: ::::..:::. :::	CUGAUGAAGCUUGUAUUAAUU	Cleavage	1
	GmC3H34	gma-miR171m	GmC3H34	4.5	-1	1	21	1630	1650	UUGAGCCGCGUCAAUAUCUCA	:.:.::::.:.:::: ::	GCUGGUGUUGAUGUGGCUGAA	Cleavage	1
	GmC3H34	gma-miR171n	GmC3H34	4.5	-1	1	21	1630	1650	UUGAGCCGCGUCAAUAUCUUA	:.:.::::.:.:::: ::	GCUGGUGUUGAUGUGGCUGAA	Cleavage	1
	GmC3H34	gma-miR171p	GmC3H34	4.5	-1	1	21	1630	1650	UUGAGCCGCGUCAAUAUCUUA	:.:.::::.:.:::: ::	GCUGGUGUUGAUGUGGCUGAA	Cleavage	1
	GmC3H34	gma-miR171t	GmC3H34	4.5	-1	1	21	1630	1650	UUGAGCCGCGUCAAUAUCUCA	:.:.::::.:.:::: ::	GCUGGUGUUGAUGUGGCUGAA	Cleavage	1
	GmC3H34	gma-miR172g	GmC3H34	4.5	-1	1	20	328	347	GCAGCACCAUCAAGAUUCAC	.:: :::.:::::.:::	GGUGAUGUUGGUGGUGUUGC	Cleavage	2
	GmC3H34	gma-miR397a	GmC3H34	4.5	-1	1	21	126	146	UCAUUGAGUGCAGCGUUGAUG	..:..:.: ::::::...:::	UGUUGAUGAUGCACUUGGUGA	Cleavage	1
	GmC3H34	gma-miR397b-5p	GmC3H34	4.5	-1	1	21	126	146	UCAUUGAGUGCAGCGUUGAUG	..:..:.: ::::::...:::	UGUUGAUGAUGCACUUGGUGA	Cleavage	1
	GmC3H34	gma-miR171k-3p	GmC3H34	5	-1	1	21	1630	1650	UUGAGCCGCGCCAAUAUCACU	::.:.::: .:.:::: ::	GCUGGUGUUGAUGUGGCUGAA	Translation	1
	GmC3H34	gma-miR172g	GmC3H34	5	-1	1	20	274	293	GCAGCACCAUCAAGAUUCAC	::..: ::: ::::::::	UUGGGUGAUGAAGGUGCUGC	Cleavage	2
	GmC3H34	gma-miR5041-5p	GmC3H34	5	-1	1	21	154	174	UUUCAUCUUCAACUUGCUCAA	:: :::::::.: ::::.	CAGAACAAGUUGGAUUUGAAG	Cleavage	1
	GmC3H34	gma-miR9760	GmC3H34	5	-1	1	21	1419	1440	UGGAUGAUGUAGUUU-UGAUUG	.:::.. :::.: :::::::::	UAAUUGUAAAUUUCAUCAUCCA	Translation	1
	GmC3H35	gma-miR172b-5p	GmC3H35	3.5	-1	1	20	802	821	GUAGCAUCAUCAAGAUUCAC	:::::.::::::: ::: :	UUGAAUUUUGAUGAGGCUUC	Cleavage	1
	GmC3H35	gma-miR5766	GmC3H35	4	-1	1	21	832	852	UUGAGGCUGAGAAGAGGCAAG	:::. ::::: :::::::	UCUGCUGCUUCUAAGCCUCAU	Cleavage	1
	GmC3H35	gma-miR159b-3p	GmC3H35	5	-1	1	21	532	552	AUUGGAGUGAAGGGAGCUCCA	:: ...::::.::::::	CUCAGGGUUUUUCAUUCCAAU	Cleavage	1
	GmC3H35	gma-miR159c	GmC3H35	5	-1	1	21	532	552	AUUGGAGUGAAGGGAGCUCCG	:: ...::::.::::::	CUCAGGGUUUUUCAUUCCAAU	Cleavage	1
	GmC3H35	gma-miR159f-3p	GmC3H35	5	-1	1	21	532	552	AUUGGAGUGAAGGGAGCUCCA	:: ...::::.::::::	CUCAGGGUUUUUCAUUCCAAU	Cleavage	1
	GmC3H35	gma-miR4371a	GmC3H35	5	-1	1	24	655	677	AAGUGAUGACAUGACAAGCGAAGU	:: :.:.::: :::::: :::.::	ACCUUGUUUGGCAUGUC-UCAUUU	Cleavage	1
	GmC3H35	gma-miR4407	GmC3H35	5	-1	1	22	758	778	CAGAGGAAGCAGCACUUGUACC	:.::: : ::.::.:::::	AUAAUAAG-GAUGUUUUCUCUG	Cleavage	1
	GmC3H36	gma-miR9739	GmC3H36	4	-1	1	21	315	335	UUUGAAUGUCCAGAUACGUAC	:.:: :::::: :::..::	UGAUGUUUCUGGAAAUUUGAA	Cleavage	1
	GmC3H36	gma-miR1510b-3p	GmC3H36	4.5	-1	1	21	837	857	UGUUGUUUUACCUAUUCCACC	::::: :: :.:::::: :	UUUGGAAGAGUUGAAACAAGA	Translation	1
	GmC3H36	gma-miR395d	GmC3H36	5	-1	1	21	673	693	UGAAGUGUUUGGGGGAACUUU	:. ::..:.::.:::.:::	CAGCUUUUCUCAGACAUUUCU	Cleavage	1
	GmC3H36	gma-miR395e	GmC3H36	5	-1	1	21	673	693	UGAAGUGUUUGGGGGAACUUU	:. ::..:.::.:::.:::	CAGCUUUUCUCAGACAUUUCU	Cleavage	1
	GmC3H36	gma-miR395f	GmC3H36	5	-1	1	21	673	693	UGAAGUGUUUGGGGGAACUUU	:. ::..:.::.:::.:::	CAGCUUUUCUCAGACAUUUCU	Cleavage	1
	GmC3H36	gma-miR395g	GmC3H36	5	-1	1	21	673	693	UGAAGUGUUUGGGGGAACUUU	:. ::..:.::.:::.:::	CAGCUUUUCUCAGACAUUUCU	Cleavage	1
	GmC3H36	gma-miR5041-5p	GmC3H36	5	-1	1	21	353	373	UUUCAUCUUCAACUUGCUCAA	:: :.:::: :::: :.::	AAGAUCGAGUUAAAGAAGGAA	Translation	1
	GmC3H36	gma-miR9726	GmC3H36	5	-1	1	22	1093	1114	UAUAGGCAUUAUUUUUUUCUUC	: :: ..::::.:: .::::.	UAUGAUGGAAAUGAUAUCUAUG	Cleavage	1
	GmC3H36	gma-miR9740	GmC3H36	5	-1	1	21	903	923	UGUAGGUUCCAGUGAGGGAAA	..:::.::::::..::.	GCGUUCUCGCUGGAAUUUAUC	Cleavage	1
	GmC3H37	gma-miR393h	GmC3H37	4.5	-1	1	22	987	1008	UUCCAAAGGGAUCGCAUUGAUC	:: ::: : :: ..::::::::	GAGCAAGGAGAAUUCUUUGGAA	Translation	1
	GmC3H37	gma-miR393i	GmC3H37	4.5	-1	1	22	987	1008	UUCCAAAGGGAUCGCAUUGAUC	:: ::: : :: ..::::::::	GAGCAAGGAGAAUUCUUUGGAA	Translation	1
	GmC3H37	gma-miR393j	GmC3H37	4.5	-1	1	22	987	1008	UUCCAAAGGGAUCGCAUUGAUC	:: ::: : :: ..::::::::	GAGCAAGGAGAAUUCUUUGGAA	Translation	1
	GmC3H37	gma-miR393k	GmC3H37	4.5	-1	1	22	987	1008	UUCCAAAGGGAUCGCAUUGAUC	:: ::: : :: ..::::::::	GAGCAAGGAGAAUUCUUUGGAA	Translation	1
	GmC3H37	gma-miR5036	GmC3H37	4.5	-1	1	22	651	672	AGAGGCCCUUGGGGAGGAGUAA	:::::.::.. :::.:::	CAUGUCCUCUCCGGCGGCUUCU	Cleavage	1
	GmC3H37	gma-miR9742	GmC3H37	4.5	-1	1	21	409	429	UGUGUUGUUUGUUUUGUAGCA	::.:::.: :..:.::::.	AACUGCAAGAAAGGCGACACG	Translation	1
	GmC3H37	gma-miR169j-3p	GmC3H37	5	-1	1	21	988	1008	UUUCGACGAGUUGUUCUUGGC	::::.: ::.:: :.:.::	AGCAAGGAGAAUUCUUUGGAA	Cleavage	1
	GmC3H38	gma-miR4414-5p	GmC3H38	4.5	-1	1	20	451	470	AGCUGCUGACUCGUUGGCUC	::: : ::: :::.::::.:	GAGGCCACGUGUCGGCAGUU	Translation	1
	GmC3H39	gma-miR396a-3p	GmC3H39	4.5	-1	1	20	785	805	UUCAAUAAAGCUGUG-GGAAG	:::. ::::::::::: :.:	GUUCUACACAGCUUUAUGGGA	Cleavage	1
	GmC3H39	gma-miR396i-3p	GmC3H39	5	-1	1	21	785	806	GUUCAAUAAAGCUGUG-GGAAG	:::. ::::::::::: :.:.	GUUCUACACAGCUUUAUGGGAU	Cleavage	1
	GmC3H39	gma-miR4395	GmC3H39	5	-1	1	22	745	766	UGGAUAGGAGUAUGGGCUUGAG	:: ::. ::::.: :::::	ACAAACCCUCUACUUCCAUCCA	Cleavage	1
	GmC3H39	gma-miR5377	GmC3H39	5	-1	1	23	857	880	CUGAAGGAUCGA-UGUAGAAUGCU	.:::: :: :.:.::::::::	CUGGUUCUUCAAUUGGUCCUUCAG	Cleavage	1
	GmC3H40	gma-miR2109-5p	GmC3H40	4	-1	1	20	950	969	UGCGAGUGUCUUCGCCUCUG	.: .:::::.::...:.:::	UAAGGGCGAGGAUGUUUGCA	Cleavage	1
	GmC3H40	gma-miR4412-5p	GmC3H40	4.5	-1	1	21	952	972	UGUUGCGGGUAUCUUUGCCUC	.:::.:.:::....:::: :	AGGGCGAGGAUGUUUGCAAAA	Cleavage	1
	GmC3H40	gma-miR4340	GmC3H40	5	-1	1	22	352	373	UGCAGAGAUAGGGACGCGCUUA	.:::.: ::: ::.:: :::	ACGGCGUGCCCCGAUUUCCGCA	Translation	1
	GmC3H40	gma-miR482a-5p	GmC3H40	5	-1	1	22	214	235	AGAAUUUGUGGGAAUGGGCUGA	: :::::.::.:: .:::	UGCGACCAUUUCCGCAUGUUCG	Cleavage	1
	GmC3H41	gma-miR396g	GmC3H41	4.5	-1	1	21	1616	1636	UUCUUGAACUUCUUAUGCAUC	:: : : ::::::::.:::..	GAAGGAGAAGAAGUUUAAGGG	Cleavage	1
	GmC3H41	gma-miR1512a-3p	GmC3H41	5	-1	1	21	1686	1706	GCUUUAAGAAUUUCAGUUAUG	: : ::::::::: ::.:	UCUUAGUGAAAUUCUGAAGGA	Cleavage	1
	GmC3H41	gma-miR9752	GmC3H41	5	-1	1	21	1584	1604	UGCUUCUUCUUUUCCCUGUUU	.:::: ::.:: :.:.::::	GAACACCGAGAAUAGGGAGCA	Cleavage	1
	GmC3H42	gma-miR4384	GmC3H42	4.5	-1	1	24	618	641	AAUCAGACACUGCAUUCAAAGACG	:::::::::::::.::	AGAAAUUGAAUGCAGUGUUUGCCU	Cleavage	1
	GmC3H42	gma-miR4405	GmC3H42	4.5	-1	1	24	316	339	AUUCUAAGACGGUUAUCUGGGACC	:::.:: ::::: :::.::::	CUUCCUAGUGAACCGGCUUGGAAU	Cleavage	1
	GmC3H42	gma-miR5783	GmC3H42	4.5	-1	1	22	1077	1098	GACGACGACGGGGAGGACGCGC	.:: : ..:::::::.::.	CACUGUACAUUCCGUCGUUGUU	Cleavage	1
	GmC3H42	gma-miR1519	GmC3H42	5	-1	1	22	993	1014	UAAGUGUUGCAAAAUAGUCAUU	:.. .::::::.:::. ::	GCAGGUAGUUUUGCGACAUCUA	Cleavage	1
	GmC3H42	gma-miR5034	GmC3H42	5	-1	1	22	37	58	GGUACCCUUUCAGAUAGUCUCA	::: .:.:::::::::: : :	GGAGCUUGUCUGAAAGGGGAGC	Cleavage	1
	GmC3H42	gma-miR5777	GmC3H42	5	-1	1	22	257	278	CUAGCAAUAAUGUUGGAUGCAC	:::::: ::.. :.::::::	CUGCAUCAAAUGGUGUUGCUAC	Translation	1
	GmC3H43	gma-miR4388	GmC3H43	4.5	-1	1	24	1223	1246	AAUCUUAGGGACCAAAUUGACAGC	: : ::::::::: :::::	UGGAUGAUUUUGGUCCCGAAGAUA	Cleavage	1
	GmC3H43	gma-miR9742	GmC3H43	4.5	-1	1	21	829	849	UGUGUUGUUUGUUUUGUAGCA	::::::..::::: .:: :	AACUACAAGGCAAACUGCAAA	Cleavage	1
	GmC3H43	gma-miR4384	GmC3H43	5	-1	1	24	552	575	AAUCAGACACUGCAUUCAAAGACG	: ::.:::: :::.:: ::	AGAAGUAGAGUGCAAUGUUUGUUU	Translation	1
	GmC3H44	gma-miR1520p	GmC3H44	4	-1	1	24	247	270	AUGUUGUUAUUGGAUGAUGACGGU	::.::::::: .::: :::::::	ACUGUCAUCACUCAAAAACAACAA	Cleavage	1
	GmC3H44	gma-miR9759	GmC3H44	4	-1	1	21	869	889	UAUAAGCAAGUAGAAUUUAAU	::: . :::.::::::::::	AUUCUGCUCUGCUUGCUUAUA	Cleavage	1
	GmC3H44	gma-miR167k	GmC3H44	4.5	-1	1	22	1306	1327	UGAAGCUGCCAGCCUGAUCUUA	:.:::..: :::::::::.:	GAGGAUUGGAAUGGCAGCUUUA	Cleavage	1
	GmC3H44	gma-miR396f	GmC3H44	5	-1	1	25	1499	1523	AGCUUUCUUGAACUUCUUAUGCCUA	::::: ::::::::::	GAGAAGGAAGAAACUCAAGAAAGCA	Cleavage	1
	GmC3H44	gma-miR396g	GmC3H44	5	-1	1	21	1205	1225	UUCUUGAACUUCUUAUGCAUC	: .: :::::: ::::::	ACUCUAGAAGAAGGUCAAGAU	Cleavage	1
	GmC3H44	gma-miR4376a-3p	GmC3H44	5	-1	1	21	194	215	AGCAUCAUAUCUC-CUGCAUAG	:::::: :.:::::::: ::	GGAUGCAGAGGGAUAUGAUCCU	Cleavage	1
	GmC3H44	gma-miR9752	GmC3H44	5	-1	1	21	1524	1544	UGCUUCUUCUUUUCCCUGUUU	:::::: :: .:::: :.:::	AAACAGAGAUGAGAAAAGGCA	Cleavage	1
	GmC3H45	gma-miR159a-5p	GmC3H45	5	-1	1	21	1418	1437	GAGCUCCUUGAAGUCCAAUUG	:::::: . ::::::::.:.	AAAUUGG-UAUCAAGGAGUUU	Cleavage	1
	GmC3H45	gma-miR159e-5p	GmC3H45	5	-1	1	20	1419	1437	GAGCUCCUUGAAGUCCAAUU	:::::: . ::::::::.:.	AAUUGG-UAUCAAGGAGUUU	Cleavage	1
	GmC3H45	gma-miR2109-5p	GmC3H45	5	-1	1	20	420	439	UGCGAGUGUCUUCGCCUCUG	:::::.::: .::::::	AAGAGGUGAAUGCACUCGGG	Translation	1
	GmC3H46	gma-miR167h	GmC3H46	4.5	-1	1	24	973	996	AUCAUGCUGGCAGCUUCAACUGGU	: : :.::.::: ::.:::.:	AAAACUGGGAGUUGCAAGUAUGGU	Cleavage	1
	GmC3H46	gma-miR4348c	GmC3H46	4.5	-1	1	21	1403	1423	UGUUAAACUUGCAAGAUGACA	:: : :::::::::.::	GUGCAACCUGCAAGUUUGACC	Cleavage	1
	GmC3H46	gma-miR4993	GmC3H46	4.5	-1	1	21	212	232	GAGCGGCGGCGGUGGAGGAUG	: ::::::.::::: ::::	CCUCCUCCGCCGCCUCCGCGA	Cleavage	2
	GmC3H46	gma-miR4993	GmC3H46	4.5	-1	1	21	257	277	GAGCGGCGGCGGUGGAGGAUG	:: ::.:::::::::. :	UCGCCGCCGCCGCCGCCGUGC	Cleavage	2
	GmC3H46	gma-miR1525	GmC3H46	5	-1	1	21	644	664	UGGGUUAAUUAAGUUUUUAGU	: :. :::.::::: : ::::	AGUGCAAAUUUAAUCAUCCCA	Cleavage	1
	GmC3H47	gma-miR396f	GmC3H47	5	-1	1	25	482	506	AGCUUUCUUGAACUUCUUAUGCCUA	.::::::. ::::. ::.:.:	CUCAUAUAAGAGUUUCAGCAAGGUU	Cleavage	1
	GmC3H47	gma-miR4412-5p	GmC3H47	5	-1	1	21	281	301	UGUUGCGGGUAUCUUUGCCUC	:::::::.::::.. ::	UUUCCAAAGAUGCCCGUGCCA	Cleavage	1
	GmC3H47	gma-miR530b	GmC3H47	5	-1	1	21	661	681	UGCAUUUGCACCUGCACUUUA	: .. :::::::: ..::::.	UUGGCUGCAGGUGAGGAUGCG	Cleavage	1
	GmC3H47	gma-miR530c	GmC3H47	5	-1	1	21	661	681	UGCAUUUGCACCUGCACUUUA	: .. :::::::: ..::::.	UUGGCUGCAGGUGAGGAUGCG	Cleavage	1
	GmC3H47	gma-miR530d	GmC3H47	5	-1	1	21	661	681	UGCAUUUGCACCUGCACUUUA	: .. :::::::: ..::::.	UUGGCUGCAGGUGAGGAUGCG	Cleavage	1
	GmC3H47	gma-miR530e	GmC3H47	5	-1	1	21	661	681	UGCAUUUGCACCUGCACUUUA	: .. :::::::: ..::::.	UUGGCUGCAGGUGAGGAUGCG	Cleavage	1
	GmC3H48	gma-miR156f	GmC3H48	5	-1	1	22	86	107	UUGACAGAAGAGAGAGAGCACA	.::::::::: :: ::.:	GGGAUUCUCUCUCUGCUAUCGA	Cleavage	1
	GmC3H48	gma-miR171i-5p	GmC3H48	5	-1	1	20	1286	1305	AUAAGAAAGCAAUGCUCAAA	:::::::: :: :::::	GACGAGCAUUGGUUGCUUAU	Cleavage	1
	GmC3H48	gma-miR9725	GmC3H48	5	-1	1	21	1391	1411	UUAAUUUUUUUGGAUCAGCAU	: : :: : ..:.::::::::	AGGGUGCUAUGAGAAAAUUAA	Cleavage	1
	GmC3H49	gma-miR4993	GmC3H49	2	-1	1	21	59	79	GAGCGGCGGCGGUGGAGGAUG	: ::::::.:::::::::: :	CCUCCUCCGCCGCCGCCGCCC	Cleavage	1
	GmC3H49	gma-miR9761	GmC3H49	3	-1	1	21	442	462	UGAAGGUCUAGGAUAUUUUGU	.:::::: ::::.::::: ::	GCAAAAUCUCCUGGACCUCCA	Cleavage	1
	GmC3H49	gma-miR482c-3p	GmC3H49	4.5	-1	1	21	1704	1724	UUCCCAAUUCCGCCCAUUCCU	:::::.::.::::::.	UUUCAUGGGUGGGAUUGGGGU	Cleavage	1
	GmC3H49	gma-miR530a	GmC3H49	4.5	-1	1	20	1721	1740	UGCAUUUGCACCUGCACUUU	... :: :::::::::: ::	GGGUUGGAGGUGCAAAUCCA	Cleavage	1
	GmC3H49	gma-miR530b	GmC3H49	4.5	-1	1	21	1720	1740	UGCAUUUGCACCUGCACUUUA	... :: :::::::::: ::	GGGGUUGGAGGUGCAAAUCCA	Cleavage	1
	GmC3H49	gma-miR530c	GmC3H49	4.5	-1	1	21	1720	1740	UGCAUUUGCACCUGCACUUUA	... :: :::::::::: ::	GGGGUUGGAGGUGCAAAUCCA	Cleavage	1
	GmC3H49	gma-miR530d	GmC3H49	4.5	-1	1	21	1720	1740	UGCAUUUGCACCUGCACUUUA	... :: :::::::::: ::	GGGGUUGGAGGUGCAAAUCCA	Cleavage	1
	GmC3H49	gma-miR530e	GmC3H49	4.5	-1	1	21	1720	1740	UGCAUUUGCACCUGCACUUUA	... :: :::::::::: ::	GGGGUUGGAGGUGCAAAUCCA	Cleavage	1
	GmC3H49	gma-miR1507c-5p	GmC3H49	5	-1	1	21	87	107	GAGGUGUUUGGGAUGAGAGAA	: ::::::::. ::. :::	CCCCCUCAUCCCGCACGACUC	Cleavage	1
	GmC3H49	gma-miR482a-3p	GmC3H49	5	-1	1	24	978	1001	UCUUCCCAAUUCCGCCCAUUCCUA	:::: :::::::: :: :	UGUUGCUGGGGGGAAUUGGAAAUA	Cleavage	1
	GmC3H49	gma-miR5668	GmC3H49	5	-1	1	21	964	984	AGCAAUGGAAUUAUAGACUGC	: :. .:..:::..:::::	AAAAUUGGUGGUUCUGUUGCU	Cleavage	1
	GmC3H49	gma-miR5670b	GmC3H49	5	-1	1	22	1394	1415	CACAUCAUACCAUAUUUGCUUC	: :: ..: . :::::::::::	GUAGGGGACGAGGUAUGAUGUG	Cleavage	1
	GmC3H49	gma-miR9752	GmC3H49	5	-1	1	21	1234	1254	UGCUUCUUCUUUUCCCUGUUU	::::. : :.::::. :::::	AAACGUGAAGAAGAGAAAGCA	Cleavage	1
	GmC3H50	gma-miR390b-5p	GmC3H50	3	-1	1	21	487	507	AAGCUCAGGAGGGAUAGCACC	::.:.:.:::::: :::::	CUUGUUGUUCCUCCUAAGCUU	Cleavage	1
	GmC3H50	gma-miR390d	GmC3H50	3	-1	1	21	487	507	AAGCUCAGGAGGGAUAGCACC	::.:.:.:::::: :::::	CUUGUUGUUCCUCCUAAGCUU	Cleavage	1
	GmC3H50	gma-miR390a-5p	GmC3H50	3.5	-1	1	21	487	507	AAGCUCAGGAGGGAUAGCGCC	.:.:.:.:::::: :::::	CUUGUUGUUCCUCCUAAGCUU	Cleavage	1
	GmC3H50	gma-miR390f	GmC3H50	3.5	-1	1	21	487	507	AAGCUCAGGAGGGAUAGCGCC	.:.:.:.:::::: :::::	CUUGUUGUUCCUCCUAAGCUU	Cleavage	1
	GmC3H50	gma-miR390g	GmC3H50	3.5	-1	1	21	487	507	AAGCUCAGGAGGGAUAGCGCC	.:.:.:.:::::: :::::	CUUGUUGUUCCUCCUAAGCUU	Cleavage	1
	GmC3H50	gma-miR5033	GmC3H50	4	-1	1	21	831	851	GGCUGUACAAAAGGAAACUAC	::: ::::::::: :: ::	UGAGUGUCCUUUUGUUCAUCC	Cleavage	1
	GmC3H50	gma-miR5782	GmC3H50	4	-1	1	21	416	436	UAGCUGGUAGGAGAAGUUCAG	::.: :::.::.:::::.	UCAAAUUGCUCUUAUCAGCUG	Cleavage	1
	GmC3H50	gma-miR9725	GmC3H50	4	-1	1	21	5	25	UUAAUUUUUUUGGAUCAGCAU	: ::.::::.:.:::: ::	GCGGUGGUCCAGAGAAAUCAA	Cleavage	1
	GmC3H50	gma-miR390e	GmC3H50	4.5	-1	1	20	487	506	AGCUCAGGAGGGAUAGCGCC	.:.:.:.:::::: ::::	CUUGUUGUUCCUCCUAAGCU	Cleavage	1
	GmC3H50	gma-miR4371a	GmC3H50	5	-1	1	24	766	789	AAGUGAUGACAUGACAAGCGAAGU	:.:: :::::. :::.::	GAUGAGUUUCGCAUGUUUUCAUUU	Cleavage	1
	GmC3H50	gma-miR5376	GmC3H50	5	-1	1	22	1277	1298	UGAAGAUUUGAAGAAUUUGGGA	:::::: .: ::. ::::::	AGCCAAAUGUUCCAGCUCUUCA	Translation	1
	GmC3H50	gma-miR5780c	GmC3H50	5	-1	1	22	1364	1385	UUUAAUAUAUCAGGGACUUGGA	::: :..::::.:.::. :	CAGAAGACUUUGAUGUGUUGCA	Cleavage	1
	GmC3H51	gma-miR167h	GmC3H51	4.5	-1	1	24	493	516	AUCAUGCUGGCAGCUUCAACUGGU	: :::.. :::::::..::.	AGGAUUUGGGACUGCCAGUGUGGA	Cleavage	1
	GmC3H51	gma-miR167i	GmC3H51	5	-1	1	23	493	515	UCAUGCUGGCAGCUUCAACUGGU	: :::.. :::::::..::.	AGGAUUUGGGACUGCCAGUGUGG	Cleavage	1
	GmC3H51	gma-miR4348b	GmC3H51	5	-1	1	21	311	331	UCUUUUGAAUUUGACUAUUAG	:::: :...:::::...::	GUAAUUAUUGGAUUCAGGGGA	Cleavage	1
	GmC3H51	gma-miR4998	GmC3H51	5	-1	1	22	327	348	AGUUUCGUGACUACAACUUCUG	.:.:::::::::.:.:.:.	GGGGAGUUGUAGUUAUGGAGAG	Cleavage	1
	GmC3H52	gma-miR395h	GmC3H52	4.5	-1	1	21	299	319	AUGAAGUGUUUGGGAGAACUC	: :::::::: ::::::	UCACUAUCCCAAACCCUUCAU	Cleavage	1
	GmC3H52	gma-miR9766	GmC3H52	4.5	-1	1	21	1625	1645	UUUGAAGGGAAGGAAUGAAAC	: :..:::::::..:::: :	AUAUUGUUCCUUCUUUUCACA	Cleavage	1
	GmC3H52	gma-miR166m	GmC3H52	5	-1	1	20	674	693	CGGACCAGGCUUCAUUCCCC	:::: ::::::: :::.	UGGGAUGGAAGCCUUGUCUU	Cleavage	1
	GmC3H52	gma-miR171c-5p	GmC3H52	5	-1	1	21	1690	1710	AGAUAUUGGUGCGGUUCAAUC	: : : ::.:::.::.: :::	GCUAGUACUGCAUCAGUUUCU	Cleavage	1
	GmC3H52	gma-miR395i	GmC3H52	5	-1	1	21	299	319	AUGAAGUGUUUGGGGGAACUC	: .::::::: ::::::	UCACUAUCCCAAACCCUUCAU	Cleavage	1
	GmC3H52	gma-miR395j	GmC3H52	5	-1	1	21	299	319	AUGAAGUGUUUGGGGGAACUC	: .::::::: ::::::	UCACUAUCCCAAACCCUUCAU	Cleavage	1
	GmC3H52	gma-miR395k	GmC3H52	5	-1	1	21	299	319	AUGAAGUGUUUGGGGGAACUC	: .::::::: ::::::	UCACUAUCCCAAACCCUUCAU	Cleavage	1
	GmC3H52	gma-miR395l	GmC3H52	5	-1	1	21	299	319	AUGAAGUGUUUGGGGGAACUC	: .::::::: ::::::	UCACUAUCCCAAACCCUUCAU	Cleavage	1
	GmC3H52	gma-miR395m	GmC3H52	5	-1	1	21	299	319	AUGAAGUGUUUGGGGGAACUC	: .::::::: ::::::	UCACUAUCCCAAACCCUUCAU	Cleavage	1
	GmC3H52	gma-miR4354	GmC3H52	5	-1	1	22	409	430	CAAUUGGAUCGGUCCAACCGGC	::: :: : ::::::::::	AACGGAGGGUCAGAUCCAAUUG	Translation	1
	GmC3H52	gma-miR4414-5p	GmC3H52	5	-1	1	20	1516	1535	AGCUGCUGACUCGUUGGCUC	.::.::.:.::: ::: ::	AGGCUAAUGGGUCUGCAACU	Cleavage	1
	GmC3H52	gma-miR482b-5p	GmC3H52	5	-1	1	22	299	320	UAUGGGGGGAUUGGGAAGGAAU	:. :::::: :::..:::	UCACUAUCCCAAACCCUUCAUC	Translation	1
	GmC3H52	gma-miR482d-5p	GmC3H52	5	-1	1	22	299	320	UAUGGGGGGAUUGGGAAGGAAU	:. :::::: :::..:::	UCACUAUCCCAAACCCUUCAUC	Translation	1
	GmC3H52	gma-miR482e	GmC3H52	5	-1	1	21	300	320	UAUGGGGGGAUUGGGAAGGAA	:. :::::: :::..:::	CACUAUCCCAAACCCUUCAUC	Translation	1
	GmC3H52	gma-miR5380c	GmC3H52	5	-1	1	21	222	242	AUGAAUGGUGAAGAUGAAGAG	:::: ::::::: ::: :	UCCUUCUCCUUCACCCUUCCU	Cleavage	1
	GmC3H52	gma-miR9748	GmC3H52	5	-1	1	22	206	227	GAAGGAAGUGUAGAGGGAUGAC	:::::::: : ::::::	CCACACCCUCUACUCCUCCUUC	Cleavage	1
	GmC3H53	gma-miR172g	GmC3H53	4	-1	1	20	739	758	GCAGCACCAUCAAGAUUCAC	.:: :::.:::::::::	GCUGAUGUUGGUGGUGCUGC	Cleavage	1
	GmC3H53	gma-miR9766	GmC3H53	4.5	-1	1	21	1607	1627	UUUGAAGGGAAGGAAUGAAAC	: :..:::::::..:::: :	AUAUUGUUCCUUCUUUUCACA	Cleavage	1
	GmC3H53	gma-miR166m	GmC3H53	5	-1	1	20	653	672	CGGACCAGGCUUCAUUCCCC	:::: ::::::: :::.	UGGGAUGGAAGCCUUGUCUU	Cleavage	1
	GmC3H53	gma-miR171c-5p	GmC3H53	5	-1	1	21	1672	1692	AGAUAUUGGUGCGGUUCAAUC	: : : ::.:::.::.: :::	GCUAGUACUGCAUCAGUUUCU	Cleavage	1
	GmC3H53	gma-miR172b-5p	GmC3H53	5	-1	1	20	739	758	GUAGCAUCAUCAAGAUUCAC	.:: :::.::.::::.:	GCUGAUGUUGGUGGUGCUGC	Cleavage	1
	GmC3H53	gma-miR4414-5p	GmC3H53	5	-1	1	20	1498	1517	AGCUGCUGACUCGUUGGCUC	.::.::.:.::: ::: ::	AGGCUAAUGGGUCUGCAACU	Cleavage	1
	GmC3H53	gma-miR5369	GmC3H53	5	-1	1	19	869	887	UGAGAAAAGGAGGAUGUCA	::.: ::.::: :::.::	UGGCCUCUUCCAUUUUUCC	Cleavage	1
	GmC3H53	gma-miR5380c	GmC3H53	5	-1	1	21	222	242	AUGAAUGGUGAAGAUGAAGAG	:::: ::::::::: : :	UCCUUCUCCUUCACCAUACCU	Cleavage	1
	GmC3H54	gma-miR5780d	GmC3H54	3.5	-1	1	22	1222	1243	UGUUUUGAGUUUCUGAUAAAUU	:::::::::::::.: : :	UCAUUAUCAGAAACUCGACAGA	Cleavage	1
	GmC3H54	gma-miR1511	GmC3H54	4	-1	1	20	648	667	AACCAGGCUCUGAUACCAUG	::::: :::: :::::: :	AAUGGUUUCAGUGCCUGGGU	Cleavage	1
	GmC3H54	gma-miR1518	GmC3H54	4	-1	1	21	1018	1038	UGUGUUGUAAAGUGAAUAUCA	::::::: ::::..::.:	UUCUAUUCACGUUACGGCAUA	Translation	1
	GmC3H54	gma-miR1528	GmC3H54	5	-1	1	23	561	583	AUAGAUUAGAUCAAUAUAUUAGU	: : : : ::::.::::.:. ::	AAUCACAAAUUGGUCUAGUUCAU	Cleavage	1
	GmC3H54	gma-miR395a	GmC3H54	5	-1	1	21	353	373	CUGAAGUGUUUGGGGGAACUC	::::: :: ..::.:.::.::	GAGUUGCCAUGAAUAUUUUAG	Cleavage	1
	GmC3H54	gma-miR395b	GmC3H54	5	-1	1	21	353	373	CUGAAGUGUUUGGGGGAACUC	::::: :: ..::.:.::.::	GAGUUGCCAUGAAUAUUUUAG	Cleavage	1
	GmC3H54	gma-miR395c	GmC3H54	5	-1	1	21	353	373	CUGAAGUGUUUGGGGGAACUC	::::: :: ..::.:.::.::	GAGUUGCCAUGAAUAUUUUAG	Cleavage	1
	GmC3H54	gma-miR395d	GmC3H54	5	-1	1	21	352	372	UGAAGUGUUUGGGGGAACUUU	:.:::: :: ..::.:.::.:	AGAGUUGCCAUGAAUAUUUUA	Cleavage	1
	GmC3H54	gma-miR395e	GmC3H54	5	-1	1	21	352	372	UGAAGUGUUUGGGGGAACUUU	:.:::: :: ..::.:.::.:	AGAGUUGCCAUGAAUAUUUUA	Cleavage	1
	GmC3H54	gma-miR395f	GmC3H54	5	-1	1	21	352	372	UGAAGUGUUUGGGGGAACUUU	:.:::: :: ..::.:.::.:	AGAGUUGCCAUGAAUAUUUUA	Cleavage	1
	GmC3H54	gma-miR395g	GmC3H54	5	-1	1	21	352	372	UGAAGUGUUUGGGGGAACUUU	:.:::: :: ..::.:.::.:	AGAGUUGCCAUGAAUAUUUUA	Cleavage	1
	GmC3H54	gma-miR4348c	GmC3H54	5	-1	1	21	1049	1069	UGUUAAACUUGCAAGAUGACA	:: ::::::::::.:.	GUCCAAGUUGCAAGUUUGAUC	Cleavage	1
	GmC3H54	gma-miR5030	GmC3H54	5	-1	1	22	555	576	AGAACAAUUUGUGUUUUACCGG	.:: ::::::::: :::	GACAGGAAUCACAAAUUGGUCU	Cleavage	1
	GmC3H55	gma-miR319c	GmC3H55	5	-1	1	20	1215	1234	UUGGACUGAAAGGAGCUCCU	:: ::.:: ::.:::.::	UGGUACUUCUGUCGGUCUAA	Translation	1
	GmC3H56	gma-miR5376	GmC3H56	4.5	-1	1	22	1196	1217	UGAAGAUUUGAAGAAUUUGGGA	::: ::::::.: ::::.	CAACAACAUCUUCAGAGCUUCG	Cleavage	1
	GmC3H56	gma-miR4994-3p	GmC3H56	5	-1	1	21	939	959	UGAUAUCCUUGAGCUAAUACA	:: :::::::.. :::::::	UGGAUUAGCUUGUCGAUAUCA	Cleavage	1
	GmC3H56	gma-miR9730	GmC3H56	5	-1	1	22	185	206	CGAUUGCUGUCAUAACUGCUGC	::.: ::::..::::. .:	UGUGCGGAUAUGGUAGCAGGUG	Cleavage	1
	GmC3H56	gma-miR9748	GmC3H56	5	-1	1	22	650	671	GAAGGAAGUGUAGAGGGAUGAC	:.:: . ::..:::::.:::	CUUAUGGUCCUGUACUUCUUUC	Cleavage	1
	GmC3H57	gma-miR5035-5p	GmC3H57	3.5	-1	1	22	90	111	CUUCUAAACAUUUUUUCCCUUA	::: : ::::::::: :::::	CAAGAGCAAAAAUGUUCAGAAG	Cleavage	1
	GmC3H57	gma-miR1512a-3p	GmC3H57	5	-1	1	21	279	299	GCUUUAAGAAUUUCAGUUAUG	:: :::. ::.::::::.	AUUAUGUGAGUUUUUUAAAGU	Translation	1
	GmC3H57	gma-miR1535a	GmC3H57	5	-1	1	19	1049	1067	CUUGUUUGUGGUGAUGUCU	:::::::: . ::::.::	AGACAUCAAUCCAAAUAAA	Translation	1
	GmC3H57	gma-miR1535b	GmC3H57	5	-1	1	21	1047	1067	CUUGUUUGUGGUGAUGUCUAG	: :::::::: . ::::.::	CAAGACAUCAAUCCAAAUAAA	Translation	1
	GmC3H57	gma-miR4350	GmC3H57	5	-1	1	22	848	869	UCAAAUGAUUUUGUGUCGUUGG	.:.::..::.:: ::: :::	UGGAUGAUGCAGAAGCAUAUGA	Cleavage	1
	GmC3H57	gma-miR5773	GmC3H57	5	-1	1	22	278	299	UUUUUAAAAGGUUCAGUUAGGU	.:: :::...:::::::.	UAUUAUGUGAGUUUUUUAAAGU	Cleavage	1
	GmC3H57	gma-miR9726	GmC3H57	5	-1	1	22	745	766	UAUAGGCAUUAUUUUUUUCUUC	::::.:.:. .::::: :::	AUAGAAGAGAGAGAUGCCAAUA	Translation	1
	GmC3H57	gma-miR9752	GmC3H57	5	-1	1	21	168	188	UGCUUCUUCUUUUCCCUGUUU	:: : ::::::::.:: :	UGCCAAGAAAAAGAAGGAGGA	Cleavage	1
	GmC3H58	gma-miR1520b	GmC3H58	4.5	-1	1	23	590	611	GUGACAGUCAUCAUUUAAUAAGA	.::::::::::.:: :::.	CAAAGUUAAAUGAUGGCU-UCAU	Cleavage	1
	GmC3H58	gma-miR4376-5p	GmC3H58	4.5	-1	1	22	602	623	UACGCAGGAGAGAUGACGCUGU	:..:: ::::.:::.:::: :	AUGGCUUCAUUUCUUCUGCAUC	Cleavage	1
	GmC3H58	gma-miR4993	GmC3H58	4.5	-1	1	21	1760	1780	GAGCGGCGGCGGUGGAGGAUG	:. ::.:.:::::::::	CUGCUGCCGCUGCCGCCGCUG	Cleavage	1
	GmC3H58	gma-miR828a	GmC3H58	4.5	-1	1	22	1871	1892	UCUUGCUCAAAUGAGUAUUCCA	:: .::::::::::: :.	GAUCAUCUUCAUUUGAGCACGG	Cleavage	1
	GmC3H58	gma-miR828b	GmC3H58	4.5	-1	1	22	1871	1892	UCUUGCUCAAAUGAGUAUUCCA	:: .::::::::::: :.	GAUCAUCUUCAUUUGAGCACGG	Cleavage	1
	GmC3H58	gma-miR9732	GmC3H58	4.5	-1	1	21	1155	1175	CAAGGGUAUGAUGUGCAAUCU	:: :::..::: ::::::	CAAUGGCAUGUCACACCCUUC	Cleavage	1
	GmC3H58	gma-miR1514a-5p	GmC3H58	5	-1	1	21	1597	1617	UUCAUUUUUAAAAUAGGCAUU	..::::: ::::.....: ::	GGUGCCUCUUUUGGGGGUCAA	Cleavage	1
	GmC3H58	gma-miR1523a	GmC3H58	5	-1	1	20	1220	1238	AUGGGAUAAAUGUGAGCUCA	::: : :.::::::.:::	GGAG-UAAUAUUUAUUCCAG	Cleavage	1
	GmC3H58	gma-miR156g	GmC3H58	5	-1	1	20	1663	1682	ACAGAAGAUAGAGAGCACAG	:: :::::: . .::::::	AUGAGCUCUCGGAUUUCUGU	Translation	1
	GmC3H58	gma-miR169l-3p	GmC3H58	5	-1	1	22	1069	1090	CGGGCAAGUUGUUUUUGGCUAC	: ::::: .:::: :::::.:	GCAGCCAUGAACAUGUUGCCUG	Cleavage	1
	GmC3H58	gma-miR390b-5p	GmC3H58	5	-1	1	21	37	57	AAGCUCAGGAGGGAUAGCACC	::: : :.. :.:::::::	UUUGCAAGCUUGCUUGAGCUU	Translation	1
	GmC3H58	gma-miR390d	GmC3H58	5	-1	1	21	37	57	AAGCUCAGGAGGGAUAGCACC	::: : :.. :.:::::::	UUUGCAAGCUUGCUUGAGCUU	Translation	1
	GmC3H58	gma-miR5041-3p	GmC3H58	5	-1	1	21	2093	2113	GUUGAGCAAGUUGAAGAUGAA	:: : ::.:::: :::::	AACAAAUGCAGCUUGAUCAAC	Cleavage	1
	GmC3H58	gma-miR5380a	GmC3H58	5	-1	1	24	1407	1430	GAAAAUGAAUGAUGAGGAUGGGGA	:.: :::.: :: :: .::::::	UUCAAAUCUUGAUGAUCUAUUUUC	Translation	1
	GmC3H58	gma-miR5380b	GmC3H58	5	-1	1	24	1407	1430	GAAAAUGAAUGAUGAGGAUGGGGA	:.: :::.: :: :: .::::::	UUCAAAUCUUGAUGAUCUAUUUUC	Translation	1
	GmC3H58	gma-miR5762	GmC3H58	5	-1	1	21	2010	2030	UCAUAGGAGGAAUCAACUGGC	::: ::. :::::: .:::	AGCAGCUGGAUCCUCCAGUGA	Cleavage	1
	GmC3H59	gma-miR9739	GmC3H59	5	-1	1	21	72	91	UUUGAAUGUCCAGAUACGUAC	:::: :: ::.:::::::	ACACGU-UCAGGGCAUUCAAC	Cleavage	1
	GmC3H60	gma-miR395a	GmC3H60	3.5	-1	1	21	353	373	CUGAAGUGUUUGGGGGAACUC	::::: ::..:::.:.::.::	GAGUUGCCUUAAAUAUUUUAG	Cleavage	1
	GmC3H60	gma-miR395b	GmC3H60	3.5	-1	1	21	353	373	CUGAAGUGUUUGGGGGAACUC	::::: ::..:::.:.::.::	GAGUUGCCUUAAAUAUUUUAG	Cleavage	1
	GmC3H60	gma-miR395c	GmC3H60	3.5	-1	1	21	353	373	CUGAAGUGUUUGGGGGAACUC	::::: ::..:::.:.::.::	GAGUUGCCUUAAAUAUUUUAG	Cleavage	1
	GmC3H60	gma-miR395d	GmC3H60	3.5	-1	1	21	352	372	UGAAGUGUUUGGGGGAACUUU	:.:::: ::..:::.:.::.:	AGAGUUGCCUUAAAUAUUUUA	Cleavage	1
	GmC3H60	gma-miR395e	GmC3H60	3.5	-1	1	21	352	372	UGAAGUGUUUGGGGGAACUUU	:.:::: ::..:::.:.::.:	AGAGUUGCCUUAAAUAUUUUA	Cleavage	1
	GmC3H60	gma-miR395f	GmC3H60	3.5	-1	1	21	352	372	UGAAGUGUUUGGGGGAACUUU	:.:::: ::..:::.:.::.:	AGAGUUGCCUUAAAUAUUUUA	Cleavage	1
	GmC3H60	gma-miR395g	GmC3H60	3.5	-1	1	21	352	372	UGAAGUGUUUGGGGGAACUUU	:.:::: ::..:::.:.::.:	AGAGUUGCCUUAAAUAUUUUA	Cleavage	1
	GmC3H60	gma-miR9748	GmC3H60	4	-1	1	22	1076	1097	GAAGGAAGUGUAGAGGGAUGAC	: :: .::::.::. ::::::	AUAAUAUCUCUGCAUCUCCUUC	Cleavage	1
	GmC3H60	gma-miR1511	GmC3H60	4.5	-1	1	20	627	646	AACCAGGCUCUGAUACCAUG	.:::: :::: :::::: :	AGUGGUUUCAGUGCCUGGGU	Cleavage	1
	GmC3H60	gma-miR395i	GmC3H60	4.5	-1	1	21	353	373	AUGAAGUGUUUGGGGGAACUC	::::: ::..:::.:.::.:	GAGUUGCCUUAAAUAUUUUAG	Cleavage	1
	GmC3H60	gma-miR395j	GmC3H60	4.5	-1	1	21	353	373	AUGAAGUGUUUGGGGGAACUC	::::: ::..:::.:.::.:	GAGUUGCCUUAAAUAUUUUAG	Cleavage	1
	GmC3H60	gma-miR395k	GmC3H60	4.5	-1	1	21	353	373	AUGAAGUGUUUGGGGGAACUC	::::: ::..:::.:.::.:	GAGUUGCCUUAAAUAUUUUAG	Cleavage	1
	GmC3H60	gma-miR395l	GmC3H60	4.5	-1	1	21	353	373	AUGAAGUGUUUGGGGGAACUC	::::: ::..:::.:.::.:	GAGUUGCCUUAAAUAUUUUAG	Cleavage	1
	GmC3H60	gma-miR395m	GmC3H60	4.5	-1	1	21	353	373	AUGAAGUGUUUGGGGGAACUC	::::: ::..:::.:.::.:	GAGUUGCCUUAAAUAUUUUAG	Cleavage	1
	GmC3H60	gma-miR4348c	GmC3H60	4.5	-1	1	21	1034	1054	UGUUAAACUUGCAAGAUGACA	:: ::::::::::.::	GCCCAAGUUGCAAGUUUGACC	Cleavage	1
	GmC3H60	gma-miR5368	GmC3H60	4.5	-1	1	19	677	695	GGACAGUCUCAGGUAGACA	: :::::.: :::: ::::	UCUCUACUUCAGACAGUCC	Translation	1
	GmC3H60	gma-miR9736	GmC3H60	4.5	-1	1	21	987	1007	UGAAAGACAAACAAAGGUGGG	:::::::: :::::: .:	AGAACCUUUGUGUGUCUUCUA	Translation	1
	GmC3H60	gma-miR5776	GmC3H60	5	-1	1	21	1022	1042	AACUUGGGCUGAGCUUAGGUG	.:. :: .:..:::::::::	UAUGCAAAUUUGGCCCAAGUU	Cleavage	1
	GmC3H60	gma-miR9760	GmC3H60	5	-1	1	21	307	327	UGGAUGAUGUAGUUUUGAUUG	:: :::.: ::::::::	ACAUGCAAAUUUCAUCAUCCU	Translation	1
	GmC3H61	gma-miR838	GmC3H61	4	-1	1	21	839	859	UUUUCUUCUACUUCUUGCACA	::::.:: ::::.: ::.:::	UGUGUAAUAAGUGGCAGGAAA	Cleavage	1
	GmC3H61	gma-miR2938	GmC3H61	4.5	-1	1	21	742	762	GAUCUUUUGAGAGGGUUCCAG	:::::: .:::::::.:	CCUGAACCCGUUCAAAAGGUA	Cleavage	1
	GmC3H61	gma-miR397b	GmC3H61	4.5	-1	1	21	1005	1025	UCAUUGAGUGCAUCGUUGAUG	:: .: :::::::.: :::	UUUCCGCCAUGCACUUACUGA	Cleavage	1
	GmC3H61	gma-miR5644	GmC3H61	4.5	-1	1	20	918	937	GUGGGUUGCGGAUAACGGUA	: :: :::::: ::::::	CCCAGUGAUCCGCCACCCAC	Cleavage	1
	GmC3H61	gma-miR779.1	GmC3H61	4.5	-1	1	21	577	597	UUCUGCUAUGUUGCUGCUCAU	:: .: ::::.:.:..:::	GAGAAUAACAACGUGGUGGAA	Cleavage	1
	GmC3H61	gma-miR8167a	GmC3H61	5	-1	1	22	433	454	AGAUGUGGAGAUCGUGGGGAUG	..::.::. ::::::::.	GGCUUCCGCGGCCUCCACAUUG	Translation	1
	GmC3H61	gma-miR8167b	GmC3H61	5	-1	1	22	433	454	AGAUGUGGAGAUCGUGGGGAUG	..::.::. ::::::::.	GGCUUCCGCGGCCUCCACAUUG	Translation	1
	GmC3H61	gma-miR8167c	GmC3H61	5	-1	1	22	433	454	AGAUGUGGAGAUCGUGGGGAUG	..::.::. ::::::::.	GGCUUCCGCGGCCUCCACAUUG	Translation	1
	GmC3H61	gma-miR8167d	GmC3H61	5	-1	1	22	433	454	AGAUGUGGAGAUCGUGGGGAUG	..::.::. ::::::::.	GGCUUCCGCGGCCUCCACAUUG	Translation	1
	GmC3H61	gma-miR8167e	GmC3H61	5	-1	1	22	433	454	AGAUGUGGAGAUCGUGGGGAUG	..::.::. ::::::::.	GGCUUCCGCGGCCUCCACAUUG	Translation	1
	GmC3H61	gma-miR8167f	GmC3H61	5	-1	1	22	433	454	AGAUGUGGAGAUCGUGGGGAUG	..::.::. ::::::::.	GGCUUCCGCGGCCUCCACAUUG	Translation	1
	GmC3H61	gma-miR869.2	GmC3H61	5	-1	1	21	490	510	UCUGGUGUUGAGAUAGUUGAC	:::. :::::::.:.::	AACAAUAAUCUCAAUAUCAUG	Cleavage	1
	GmC3H62	gma-miR159a-3p	GmC3H62	4.5	-1	1	21	24	44	UUUGGAUUGAAGGGAGCUCUA	:. :::: ::::::::.. ::	UGAAGCUGCCUUCAAUUUCAA	Cleavage	1
	GmC3H62	gma-miR159e-3p	GmC3H62	4.5	-1	1	21	24	44	UUUGGAUUGAAGGGAGCUCUA	:. :::: ::::::::.. ::	UGAAGCUGCCUUCAAUUUCAA	Cleavage	1
	GmC3H62	gma-miR5669	GmC3H62	4.5	-1	1	22	160	181	CAAUGUAGUGUGGUAAGUGGUC	.:::::: :..::.::..::	UGCCACUUCCUGCAUUAUGUUC	Cleavage	1
	GmC3H62	gma-miR5761a	GmC3H62	4.5	-1	1	21	750	770	UUUUGUGUCGUGAAGCUUUUG	::::::::.:: :.::.::	GAAAAGCUUUACUUCGCAGAA	Cleavage	2
	GmC3H62	gma-miR5761b	GmC3H62	4.5	-1	1	21	750	770	UUUUGUGUCGUGAAGCUUUUG	::::::::.:: :.::.::	GAAAAGCUUUACUUCGCAGAA	Cleavage	2
	GmC3H62	gma-miR5761a	GmC3H62	5	-1	1	21	619	639	UUUUGUGUCGUGAAGCUUUUG	::.: :::.:::::..:	AUAAGGGAUCAUGACACGGAU	Cleavage	2
	GmC3H62	gma-miR5761b	GmC3H62	5	-1	1	21	619	639	UUUUGUGUCGUGAAGCUUUUG	::.: :::.:::::..:	AUAAGGGAUCAUGACACGGAU	Cleavage	2
	GmC3H63	gma-miR5032	GmC3H63	4.5	-1	1	23	561	583	AGAGCCACUUUUGGGUUCCCUAU	::..:.::::: :::: ::	CGUUGGGGCUCAAAAUUGGCACU	Cleavage	1
	GmC3H63	gma-miR5372	GmC3H63	4.5	-1	1	21	1037	1057	UUGUUCGAUAAAACUGUUGUG	:::::::: :::::: .:::	CACAACAGAUUUAUCUGACAU	Cleavage	1
	GmC3H63	gma-miR5559	GmC3H63	4.5	-1	1	21	1661	1681	UACUUGGUGAAUUGUUGGAUC	.::.: :::::: ..:.:::	CGUCUACCAAUUCUUUAGGUA	Cleavage	1
	GmC3H63	gma-miR1520d	GmC3H63	5	-1	1	22	71	92	AUCAGAACAUGACACGUGACAA	:::.: ::.:: :::: ::	AAAUCAUGGGUUAUCUUCUCAU	Cleavage	1
	GmC3H63	gma-miR395a	GmC3H63	5	-1	1	21	1086	1106	CUGAAGUGUUUGGGGGAACUC	: ...::.:..:::::::	AGAUGUUUCCGAGUACUUCAG	Cleavage	1
	GmC3H63	gma-miR395b	GmC3H63	5	-1	1	21	1086	1106	CUGAAGUGUUUGGGGGAACUC	: ...::.:..:::::::	AGAUGUUUCCGAGUACUUCAG	Cleavage	1
	GmC3H63	gma-miR395c	GmC3H63	5	-1	1	21	1086	1106	CUGAAGUGUUUGGGGGAACUC	: ...::.:..:::::::	AGAUGUUUCCGAGUACUUCAG	Cleavage	1
	GmC3H63	gma-miR4416b	GmC3H63	5	-1	1	21	334	354	UGGGUGAGAGAAACGCGUAUC	: ::: :: :::::::.:	UCUUCGCCUUCCUCUCACUCU	Translation	1
	GmC3H63	gma-miR9743	GmC3H63	5	-1	1	24	731	754	AGAGAGUGCUUUGAAGAAAAUGCC	: :::::::: .:..::.:.	GUAAGUUUCUUCAUGGUGCUUUUA	Translation	1
	GmC3H64	gma-miR4342	GmC3H64	4.5	-1	1	24	568	591	AAUCGACUUAGAAUGUAGGAUGGU	: .:: ::: :::: ::::.:.::	AAUAUACUAAAUUCCAAGUUGGUU	Translation	1
	GmC3H64	gma-miR5766	GmC3H64	5	-1	1	21	713	733	UUGAGGCUGAGAAGAGGCAAG	: :.: .:: ::::.:::::	AUGGUCCUUUGUCAGUCUCAA	Translation	1
	GmC3H65	gma-miR1514b-5p	GmC3H65	3.5	-1	1	21	577	597	UUCAUUUUUAAAAUAGACAUU	:::. ::::.::.:::::	UUUGUUACUUUUGAAGAUGAA	Cleavage	1
	GmC3H65	gma-miR1514a-5p	GmC3H65	4	-1	1	21	577	597	UUCAUUUUUAAAAUAGGCAUU	::.. ::::.::.:::::	UUUGUUACUUUUGAAGAUGAA	Cleavage	1
	GmC3H65	gma-miR396h	GmC3H65	4.5	-1	1	20	1121	1139	UCCACAGCUUUCUUGAACUG	::::: .::.:::: :::::	CAGUU-GAGGAAGCAGUGGA	Cleavage	1
	GmC3H65	gma-miR9726	GmC3H65	4.5	-1	1	22	688	709	UAUAGGCAUUAUUUUUUUCUUC	::: :.::::.::::::: .:.	GAAAAGAAAAGUAAUGCCAGUG	Cleavage	2
	GmC3H65	gma-miR1508c	GmC3H65	5	-1	1	21	926	946	UAGAAAGGGAAAUAGCAGUUG	::: :: :.::::.::: ::.	CAAAUGGUGUUUCUCUUCCUG	Cleavage	1
	GmC3H65	gma-miR172g	GmC3H65	5	-1	1	20	1300	1319	GCAGCACCAUCAAGAUUCAC	: :: :.:::.:::: .:::	GAGACUUUUGGUGGUAUUGC	Cleavage	1
	GmC3H65	gma-miR9726	GmC3H65	5	-1	1	22	1552	1573	UAUAGGCAUUAUUUUUUUCUUC	:: ::::: ::::::::: :	GAUGAAAAUAAUAAUGCCAAGG	Cleavage	2
	GmC3H66	gma-miR4401a	GmC3H66	4	-1	1	24	123	146	ACAACGUCUUUGAAAGUAGGCAUU	.:: : ::::::::::.: :::	UGUGACGUCUUUCAAAGAUGCUGU	Cleavage	1
	GmC3H66	gma-miR171r	GmC3H66	4.5	-1	1	21	528	548	CGAGCCGAAUCAAUACCACUC	:::::::::: ::::.:	AGAUGGUAUUGAUGAGGCUUG	Cleavage	1
	GmC3H66	gma-miR171s	GmC3H66	4.5	-1	1	21	528	548	CGAGCCGAAUCAAUACCACUC	:::::::::: ::::.:	AGAUGGUAUUGAUGAGGCUUG	Cleavage	1
	GmC3H66	gma-miR4343a	GmC3H66	4.5	-1	1	24	1782	1805	AAAAAACUUACGGAUCAAGUUGAU	: ::: ::.:::.: :::::	CAAAUCUUCUUCUGUAGGAUUUUU	Cleavage	1
	GmC3H66	gma-miR4386	GmC3H66	4.5	-1	1	24	1784	1807	UCGAAGGUUCUGGAGAGGACUGCA	::.::: .::.:..::.::	AAUCUUCUUCUGUAGGAUUUUUGA	Cleavage	1
	GmC3H66	gma-miR171b-3p	GmC3H66	5	-1	1	21	528	548	CGAGCCGAAUCAAUAUCACUC	::.::::::: ::::.:	AGAUGGUAUUGAUGAGGCUUG	Cleavage	1
	GmC3H66	gma-miR399d	GmC3H66	5	-1	1	21	1777	1797	UGCCAAAGGAGAUUUGCCCAG	: : ::::::::.::: :.:	CCGAGCAAAUCUUCUUCUGUA	Cleavage	1
	GmC3H66	gma-miR399e	GmC3H66	5	-1	1	21	1777	1797	UGCCAAAGGAGAUUUGCCCAG	: : ::::::::.::: :.:	CCGAGCAAAUCUUCUUCUGUA	Cleavage	1
	GmC3H66	gma-miR399f	GmC3H66	5	-1	1	21	1777	1797	UGCCAAAGGAGAUUUGCCCAG	: : ::::::::.::: :.:	CCGAGCAAAUCUUCUUCUGUA	Cleavage	1
	GmC3H66	gma-miR399g	GmC3H66	5	-1	1	21	1777	1797	UGCCAAAGGAGAUUUGCCCAG	: : ::::::::.::: :.:	CCGAGCAAAUCUUCUUCUGUA	Cleavage	1
	GmC3H66	gma-miR4408	GmC3H66	5	-1	1	24	1553	1576	UAACAACAUUGGAUGAGGGUUGGA	.:::::::.::. :::: :	GAUCGCCCUCAUUCAGGGUUGAUC	Cleavage	1
	GmC3H66	gma-miR5042-5p	GmC3H66	5	-1	1	22	794	815	UAUCUUGGAUCACAGCCCCAUU	: :: :: ::::::::::.	CAAGGCGCCGUGAUCCAAGGAG	Cleavage	1
	GmC3H66	gma-miR862b	GmC3H66	5	-1	1	19	376	394	GCUGGAUGUCUUUGAAGGA	::: :..::: :::: :::	UCCCUUGAAGUCAUCAAGC	Cleavage	1
	GmC3H66	gma-miR9725	GmC3H66	5	-1	1	21	197	217	UUAAUUUUUUUGGAUCAGCAU	:.::. .::::..::::.	GGGUUGGCUCAAAGGAAUUGU	Cleavage	1
	GmC3H67	gma-miR5380c	GmC3H67	4.5	-1	1	21	222	242	AUGAAUGGUGAAGAUGAAGAG	: :: ::::::: :::::	UCCCUCUCCUUCACCCUUCAU	Cleavage	1
	GmC3H67	gma-miR9766	GmC3H67	4.5	-1	1	21	1607	1627	UUUGAAGGGAAGGAAUGAAAC	: :..:::::::..:::: :	AUCUUGUUCCUUCUUUUCACA	Cleavage	1
	GmC3H67	gma-miR166m	GmC3H67	5	-1	1	20	668	687	CGGACCAGGCUUCAUUCCCC	:::: ::::::: :::.	UGGGAUGGAAGCCUUGUCUU	Cleavage	1
	GmC3H67	gma-miR4380a	GmC3H67	5	-1	1	24	1685	1708	CGGAUUGUUGAUCCGUAUGUGCAU	:. . ::: :.::::::.:: :	CAGUUUCUACUGGUCAACAGUCAG	Cleavage	1
	GmC3H67	gma-miR4397-5p	GmC3H67	5	-1	1	22	268	289	CAUCGUUGACGCUGACUGUACG	: : ::::.::::..:.:	UCAAGACUCAGUGUCAGUGGUA	Cleavage	1
	GmC3H67	gma-miR4414-5p	GmC3H67	5	-1	1	20	1498	1517	AGCUGCUGACUCGUUGGCUC	.::.::.:.::: ::: ::	AGGCUAAUGGGUCUGCAACU	Cleavage	1
	GmC3H67	gma-miR5035-5p	GmC3H67	5	-1	1	22	1801	1822	CUUCUAAACAUUUUUUCCCUUA	: ::.::::::::::.	GAUUUGCAAGAAUGUUUAGAGC	Cleavage	1
	GmC3H68	gma-miR5380c	GmC3H68	4	-1	1	21	222	242	AUGAAUGGUGAAGAUGAAGAG	:::: ::::::: ::.::	UCCUUCUCCUUCACCCUUUAU	Cleavage	1
	GmC3H68	gma-miR9766	GmC3H68	4.5	-1	1	21	1625	1645	UUUGAAGGGAAGGAAUGAAAC	: :..:::::::..:::: :	AUCUUGUUCCUUCUUUUCACA	Cleavage	1
	GmC3H68	gma-miR166m	GmC3H68	5	-1	1	20	689	708	CGGACCAGGCUUCAUUCCCC	:::: ::::::: :::.	UGGGAUGGAAGCCUUGUCUU	Cleavage	1
	GmC3H68	gma-miR4998	GmC3H68	5	-1	1	22	1794	1815	AGUUUCGUGACUACAACUUCUG	.:: : ::::::.:::. :	GCAGAGCUCUAGUCAUGAAGAU	Cleavage	1
	GmC3H69	gma-miR5651	GmC3H69	4.5	-1	1	21	606	626	UUGUGCGGUUCAAAUAGUAAC	:::: : :::::: .::::	ACUACUUUCUGAACCUUACAA	Cleavage	1
	GmC3H69	gma-miR835-5p	GmC3H69	4.5	-1	1	20	1	20	UUCUUGCAUAUGUUCUUUAU	::.:.:.:.:: ::.:.:::	AUGAGGGAUAUUUGUAGGAA	Cleavage	1
	GmC3H69	gma-miR853	GmC3H69	4.5	-1	1	22	219	240	UCCCCUCUUUAGCUUGGAGAAG	:::: ::.:.:: .::::.	CAGCUCCCAGUUGAAUGGGGGG	Cleavage	1
	GmC3H70	gma-miR1514b-5p	GmC3H70	3.5	-1	1	21	562	582	UUCAUUUUUAAAAUAGACAUU	:::. ::::.::.:::::	UUUGUUACUUUUGAAGAUGAA	Cleavage	1
	GmC3H70	gma-miR1514a-5p	GmC3H70	4	-1	1	21	562	582	UUCAUUUUUAAAAUAGGCAUU	::.. ::::.::.:::::	UUUGUUACUUUUGAAGAUGAA	Cleavage	1
	GmC3H70	gma-miR169l-3p	GmC3H70	4.5	-1	1	22	1722	1743	CGGGCAAGUUGUUUUUGGCUAC	.: ::..:::::.: :::.:	UGGGACAGGAACAAUUGGCCUG	Cleavage	1
	GmC3H70	gma-miR396h	GmC3H70	4.5	-1	1	20	1115	1133	UCCACAGCUUUCUUGAACUG	::::: .::.:::: :::::	CAGUU-GAGGAAGCAGUGGA	Cleavage	1
	GmC3H70	gma-miR172b-5p	GmC3H70	5	-1	1	20	1276	1295	GUAGCAUCAUCAAGAUUCAC	: :::: ::: :::::::.	GGGAAUGUUGUUGAUGCUGA	Translation	1
	GmC3H70	gma-miR9726	GmC3H70	5	-1	1	22	1546	1567	UAUAGGCAUUAUUUUUUUCUUC	:: ::::: ::::::::: :	GAUGAAAAUAAUAAUGCCAAGG	Cleavage	1
	GmC3H71	gma-miR5674a	GmC3H71	4	-1	1	21	774	794	UAAUUGUGUUGUACAUUAUCA	:::::::. :.:::::: :	ACAUAAUGUGGAGCACAAUGA	Translation	1
	GmC3H71	gma-miR5674b	GmC3H71	4	-1	1	21	774	794	UAAUUGUGUUGUACAUUAUCA	:::::::. :.:::::: :	ACAUAAUGUGGAGCACAAUGA	Translation	1
	GmC3H71	gma-miR1510b-3p	GmC3H71	4.5	-1	1	21	837	857	UGUUGUUUUACCUAUUCCACC	::::: :: :::::::. :	UUUGGAAGAGUUAAAACAGGA	Translation	1
	GmC3H71	gma-miR1507c-5p	GmC3H71	5	-1	1	21	672	692	GAGGUGUUUGGGAUGAGAGAA	::..::.::.:::..::	UCAGCUUGUCUCAGACAUUUC	Cleavage	1
	GmC3H71	gma-miR5041-5p	GmC3H71	5	-1	1	21	353	373	UUUCAUCUUCAACUUGCUCAA	:. :::::: :::: :.::	AAGGUCAAGUUAAAGAAGGAA	Translation	1
	GmC3H71	gma-miR9725	GmC3H71	5	-1	1	21	830	850	UUAAUUUUUUUGGAUCAGCAU	::: :: :....::.:.::::	AUGAUGCUUUGGAAGAGUUAA	Cleavage	1
	GmC3H71	gma-miR9739	GmC3H71	5	-1	1	21	315	335	UUUGAAUGUCCAGAUACGUAC	:. : :::::: :::..::	UGAUAUUUCUGGAAAUUUGAA	Cleavage	1
	GmC3H71	gma-miR9740	GmC3H71	5	-1	1	21	903	923	UGUAGGUUCCAGUGAGGGAAA	..:::.::::::..::.	GCGUUCUCGCUGGAAUUUAUC	Cleavage	1
	GmC3H72	gma-miR172b-5p	GmC3H72	4	-1	1	20	832	851	GUAGCAUCAUCAAGAUUCAC	:::::.:::.::: ::: :	UUGAAUUUUGGUGAGGCUUC	Cleavage	2
	GmC3H72	gma-miR5766	GmC3H72	4	-1	1	21	859	879	UUGAGGCUGAGAAGAGGCAAG	:::. ::::: :::::::	UCUGCUGCUUCUAAGCCUCAC	Cleavage	1
	GmC3H72	gma-miR172b-5p	GmC3H72	4.5	-1	1	20	1012	1031	GUAGCAUCAUCAAGAUUCAC	: :. : :::::::::.::.	GGGGUUGUUGAUGAUGUUAU	Cleavage	2
	GmC3H72	gma-miR1508a	GmC3H72	5	-1	1	23	731	753	UCUAGAAAGGGAAAUAGCAGUUG	:: :: ::::: ::::::.	CUUCUCCUUCUUCCCCUUCUAGG	Cleavage	1
	GmC3H72	gma-miR171h	GmC3H72	5	-1	1	21	689	709	AUUGAGACGAGCCGAAUCAAU	: .:::::: .:::::: :	CCUUGUUCGGCAUGUCUCAUU	Translation	1
	GmC3H72	gma-miR5033	GmC3H72	5	-1	1	21	312	332	GGCUGUACAAAAGGAAACUAC	: : ::: :::::::: ::	AGACUGUCCAUUUGUACAUCC	Cleavage	1
	GmC3H73	gma-miR9752	GmC3H73	5	-1	1	21	816	836	UGCUUCUUCUUUUCCCUGUUU	.::::::::.:.:.: .: ::	GAACAGGGAGAGGGAAGACCA	Cleavage	2
	GmC3H73	gma-miR9752	GmC3H73	5	-1	1	21	573	592	UGCUUCUUCUUUUCCCUGUUU	:::: :.::: :::::::	GCACAGC-AGAAGCAGAAGCA	Cleavage	2
	GmC3H74	gma-miR4362	GmC3H74	4.5	-1	1	22	949	970	CCUUAGGACAGACGUCAUGUAG	.: :::.::.: ::.:.:::	UGGCUUGAUGUUUCUCUUGAGG	Cleavage	1
	GmC3H74	gma-miR4390	GmC3H74	4.5	-1	1	24	184	206	UCGUACUCGUCGGGUAUCGGGUAU	:::: .:.:::::: ::::	UCCAACGAU-UCUGACGAGGACGA	Cleavage	1
	GmC3H74	gma-miR4407	GmC3H74	4.5	-1	1	22	635	656	CAGAGGAAGCAGCACUUGUACC	:::: ::.::.:: .:.::	ACAACAACUGUUGUUUGUUUUG	Cleavage	1
	GmC3H75	gma-miR5033	GmC3H75	4	-1	1	21	762	782	GGCUGUACAAAAGGAAACUAC	::: ::::::::: :: ::	UGAGUGUCCUUUUGUUCAUCC	Cleavage	1
	GmC3H75	gma-miR319a	GmC3H75	4.5	-1	1	20	1928	1947	UUGGACUGAAGGGAGCUCCC	:: :::.::: .::::::	CUGAUCUCUCUUGGGUCCAA	Cleavage	2
	GmC3H75	gma-miR319b	GmC3H75	4.5	-1	1	20	1928	1947	UUGGACUGAAGGGAGCUCCC	:: :::.::: .::::::	CUGAUCUCUCUUGGGUCCAA	Cleavage	2
	GmC3H75	gma-miR319e	GmC3H75	4.5	-1	1	20	1928	1947	UUGGACUGAAGGGAGCUCCC	:: :::.::: .::::::	CUGAUCUCUCUUGGGUCCAA	Cleavage	2
	GmC3H75	gma-miR319g	GmC3H75	4.5	-1	1	22	1926	1947	UUGGACUGAAGGGAGCUCCUUC	:: :::.::: .::::::	GCCUGAUCUCUCUUGGGUCCAA	Cleavage	2
	GmC3H75	gma-miR319h	GmC3H75	4.5	-1	1	21	1927	1947	UUGGACUGAAGGGAGCUCCCU	:: :::.::: .::::::	CCUGAUCUCUCUUGGGUCCAA	Cleavage	2
	GmC3H75	gma-miR319j	GmC3H75	4.5	-1	1	21	1927	1947	UUGGACUGAAGGGAGCUCCCU	:: :::.::: .::::::	CCUGAUCUCUCUUGGGUCCAA	Cleavage	2
	GmC3H75	gma-miR319k	GmC3H75	4.5	-1	1	21	1927	1947	UUGGACUGAAGGGAGCUCCCU	:: :::.::: .::::::	CCUGAUCUCUCUUGGGUCCAA	Cleavage	2
	GmC3H75	gma-miR319l	GmC3H75	4.5	-1	1	22	1926	1947	UUGGACUGAAGGGAGCUCCUUC	:: :::.::: .::::::	GCCUGAUCUCUCUUGGGUCCAA	Cleavage	2
	GmC3H75	gma-miR319m	GmC3H75	4.5	-1	1	21	1927	1947	UUGGACUGAAGGGAGCUCCCU	:: :::.::: .::::::	CCUGAUCUCUCUUGGGUCCAA	Cleavage	2
	GmC3H75	gma-miR159a-3p	GmC3H75	5	-1	1	21	1928	1948	UUUGGAUUGAAGGGAGCUCUA	:: :::.::: ..:::::	CUGAUCUCUCUUGGGUCCAAU	Cleavage	1
	GmC3H75	gma-miR159a-5p	GmC3H75	5	-1	1	21	68	90	GAGCUCCUUGAAGUC--CAAUUG	:::: :.:::::::: :::.	AUAUUGAAGGCUUCAAGGUGCUU	Cleavage	1
	GmC3H75	gma-miR159b-3p	GmC3H75	5	-1	1	21	1928	1948	AUUGGAGUGAAGGGAGCUCCA	:: :::.::: . ::::::	CUGAUCUCUCUUGGGUCCAAU	Cleavage	1
	GmC3H75	gma-miR159c	GmC3H75	5	-1	1	21	1928	1948	AUUGGAGUGAAGGGAGCUCCG	: :: :::.::: . ::::::	CUGAUCUCUCUUGGGUCCAAU	Cleavage	1
	GmC3H75	gma-miR159e-3p	GmC3H75	5	-1	1	21	1928	1948	UUUGGAUUGAAGGGAGCUCUA	:: :::.::: ..:::::	CUGAUCUCUCUUGGGUCCAAU	Cleavage	1
	GmC3H75	gma-miR159e-5p	GmC3H75	5	-1	1	20	69	90	GAGCUCCUUGAAGUC--CAAUU	:::: :.:::::::: :::.	UAUUGAAGGCUUCAAGGUGCUU	Cleavage	1
	GmC3H75	gma-miR159f-3p	GmC3H75	5	-1	1	21	1928	1948	AUUGGAGUGAAGGGAGCUCCA	:: :::.::: . ::::::	CUGAUCUCUCUUGGGUCCAAU	Cleavage	1
	GmC3H75	gma-miR319a	GmC3H75	5	-1	1	20	1234	1253	UUGGACUGAAGGGAGCUCCC	:: ::: .::::::::.:.	GGAAGCAAUCUUCAGUCUAG	Cleavage	2
	GmC3H75	gma-miR319b	GmC3H75	5	-1	1	20	1234	1253	UUGGACUGAAGGGAGCUCCC	:: ::: .::::::::.:.	GGAAGCAAUCUUCAGUCUAG	Cleavage	2
	GmC3H75	gma-miR319e	GmC3H75	5	-1	1	20	1234	1253	UUGGACUGAAGGGAGCUCCC	:: ::: .::::::::.:.	GGAAGCAAUCUUCAGUCUAG	Cleavage	2
	GmC3H75	gma-miR319g	GmC3H75	5	-1	1	22	1232	1253	UUGGACUGAAGGGAGCUCCUUC	:.: ::: .::::::::.:.	CAGGAAGCAAUCUUCAGUCUAG	Cleavage	2
	GmC3H75	gma-miR319h	GmC3H75	5	-1	1	21	1233	1253	UUGGACUGAAGGGAGCUCCCU	::: ::: .::::::::.:.	AGGAAGCAAUCUUCAGUCUAG	Cleavage	2
	GmC3H75	gma-miR319j	GmC3H75	5	-1	1	21	1233	1253	UUGGACUGAAGGGAGCUCCCU	::: ::: .::::::::.:.	AGGAAGCAAUCUUCAGUCUAG	Cleavage	2
	GmC3H75	gma-miR319k	GmC3H75	5	-1	1	21	1233	1253	UUGGACUGAAGGGAGCUCCCU	::: ::: .::::::::.:.	AGGAAGCAAUCUUCAGUCUAG	Cleavage	2
	GmC3H75	gma-miR319l	GmC3H75	5	-1	1	22	1232	1253	UUGGACUGAAGGGAGCUCCUUC	:.: ::: .::::::::.:.	CAGGAAGCAAUCUUCAGUCUAG	Cleavage	2
	GmC3H75	gma-miR319m	GmC3H75	5	-1	1	21	1233	1253	UUGGACUGAAGGGAGCUCCCU	::: ::: .::::::::.:.	AGGAAGCAAUCUUCAGUCUAG	Cleavage	2
	GmC3H75	gma-miR390b-5p	GmC3H75	5	-1	1	21	406	426	AAGCUCAGGAGGGAUAGCACC	::::.:.::::: ::::	AUUGCUGUUCCUCCGAAGCUG	Cleavage	1
	GmC3H75	gma-miR390d	GmC3H75	5	-1	1	21	406	426	AAGCUCAGGAGGGAUAGCACC	::::.:.::::: ::::	AUUGCUGUUCCUCCGAAGCUG	Cleavage	1
	GmC3H75	gma-miR4376-5p	GmC3H75	5	-1	1	22	1923	1944	UACGCAGGAGAGAUGACGCUGU	: ::: : :::::::.:: ::	AGAGCCUGAUCUCUCUUGGGUC	Cleavage	1
	GmC3H75	gma-miR5376	GmC3H75	5	-1	1	22	1205	1226	UGAAGAUUUGAAGAAUUUGGGA	:::::: . :::. ::::::	AGCCAAAUGUGUCAGCUCUUCA	Cleavage	1
	GmC3H75	gma-miR5761a	GmC3H75	5	-1	1	21	418	438	UUUUGUGUCGUGAAGCUUUUG	: .::::: :: :...:::::	CCGAAGCUGCAAGGUGCAAAA	Translation	1
	GmC3H75	gma-miR5761b	GmC3H75	5	-1	1	21	418	438	UUUUGUGUCGUGAAGCUUUUG	: .::::: :: :...:::::	CCGAAGCUGCAAGGUGCAAAA	Translation	1
	GmC3H75	gma-miR5782	GmC3H75	5	-1	1	21	335	355	UAGCUGGUAGGAGAAGUUCAG	:. ::::..::.:.:::.	UGAAGAUUCUUUUAUCGGCUG	Cleavage	1
	GmC3H76	gma-miR5775	GmC3H76	3	-1	1	21	5131	5151	AUAAGCUCUUUUGAGAGCUUC	.:::. ::::::::::::	UUGGCUUCCAAAAGAGCUUAC	Cleavage	1
	GmC3H76	gma-miR4993	GmC3H76	3.5	-1	1	21	394	414	GAGCGGCGGCGGUGGAGGAUG	: ::. ::.::::: ::::::	CCUCUCCCGCCGCCCCCGCUC	Cleavage	1
	GmC3H76	gma-miR9752	GmC3H76	3.5	-1	1	21	933	953	UGCUUCUUCUUUUCCCUGUUU	::::::..:::.:: ::.:	UUACAGGGGGAAGGAGCAGUA	Cleavage	2
	GmC3H76	gma-miR1514a-5p	GmC3H76	4	-1	1	21	3855	3875	UUCAUUUUUAAAAUAGGCAUU	:: ::: ::: ::.:::::::	AAAGCCAAUUCUAGAAAUGAA	Translation	1
	GmC3H76	gma-miR172a	GmC3H76	4	-1	1	21	694	714	AGAAUCUUGAUGAUGCUGCAU	: ::.::.:::: :.::::	GAGAAGUAUUAUCAUGGUUCU	Cleavage	1
	GmC3H76	gma-miR172b-3p	GmC3H76	4	-1	1	21	694	714	AGAAUCUUGAUGAUGCUGCAU	: ::.::.:::: :.::::	GAGAAGUAUUAUCAUGGUUCU	Cleavage	1
	GmC3H76	gma-miR172f	GmC3H76	4	-1	1	20	695	714	AGAAUCUUGAUGAUGCUGCA	: ::.::.:::: :.::::	AGAAGUAUUAUCAUGGUUCU	Cleavage	1
	GmC3H76	gma-miR172h-3p	GmC3H76	4	-1	1	21	694	714	AGAAUCUUGAUGAUGCUGCAU	: ::.::.:::: :.::::	GAGAAGUAUUAUCAUGGUUCU	Cleavage	1
	GmC3H76	gma-miR5766	GmC3H76	4	-1	1	21	1312	1332	UUGAGGCUGAGAAGAGGCAAG	:: .:::::::.:.:::.	GAUGGUUCUUCUCGGUCUCGC	Cleavage	1
	GmC3H76	gma-miR1520l	GmC3H76	4.5	-1	1	24	647	670	AAUCAGAACAUGACACGUGAUAGU	:::: ::: : :::::.::	AGAUGCACGAGUCUUCUUCUGGUU	Translation	1
	GmC3H76	gma-miR1535a	GmC3H76	4.5	-1	1	19	3321	3339	CUUGUUUGUGGUGAUGUCU	:: .::::.:::::.::	UGAAGUCACUACAAAUAAU	Cleavage	1
	GmC3H76	gma-miR1535b	GmC3H76	4.5	-1	1	21	3319	3339	CUUGUUUGUGGUGAUGUCUAG	:: .::::.:::::.::	GAUGAAGUCACUACAAAUAAU	Cleavage	1
	GmC3H76	gma-miR172c	GmC3H76	4.5	-1	1	21	694	714	GGAAUCUUGAUGAUGCUGCAG	: ::.::.:::: :.:::.	GAGAAGUAUUAUCAUGGUUCU	Cleavage	1
	GmC3H76	gma-miR172d	GmC3H76	4.5	-1	1	24	691	714	GGAAUCUUGAUGAUGCUGCAGCAG	: ::.::.:::: :.:::.	AGUGAGAAGUAUUAUCAUGGUUCU	Cleavage	1
	GmC3H76	gma-miR172e	GmC3H76	4.5	-1	1	24	691	714	GGAAUCUUGAUGAUGCUGCAGCAG	: ::.::.:::: :.:::.	AGUGAGAAGUAUUAUCAUGGUUCU	Cleavage	1
	GmC3H76	gma-miR172i-3p	GmC3H76	4.5	-1	1	21	694	714	GGAAUCUUGAUGAUGCUGCAU	: ::.::.:::: :.:::.	GAGAAGUAUUAUCAUGGUUCU	Cleavage	1
	GmC3H76	gma-miR172l	GmC3H76	4.5	-1	1	21	694	714	GGAAUCUUGAUGAUGCUGCAU	: ::.::.:::: :.:::.	GAGAAGUAUUAUCAUGGUUCU	Cleavage	1
	GmC3H76	gma-miR4348b	GmC3H76	4.5	-1	1	21	1786	1806	UCUUUUGAAUUUGACUAUUAG	:.:: ::..::..:::::	AAAGUAUCCAGGUUUGAAAGA	Cleavage	1
	GmC3H76	gma-miR862a	GmC3H76	4.5	-1	1	22	3730	3751	UGCUGGAUGUCUUUGAAGGAAU	..::::::::::::.. :	ACCUUUUCAAAGACAUCUGCCU	Cleavage	1
	GmC3H76	gma-miR862b	GmC3H76	4.5	-1	1	19	3732	3750	GCUGGAUGUCUUUGAAGGA	..::::::::::::.. :	CUUUUCAAAGACAUCUGCC	Cleavage	1
	GmC3H76	gma-miR9748	GmC3H76	4.5	-1	1	22	131	152	GAAGGAAGUGUAGAGGGAUGAC	::::.::: :.: ::.:::	CAAAUCCUUCUCCGCCUCUUUC	Translation	1
	GmC3H76	gma-miR9752	GmC3H76	4.5	-1	1	21	2635	2655	UGCUUCUUCUUUUCCCUGUUU	::: :::::::..:..:.	UUACAUGGAAAAGGGGGGGUU	Cleavage	2
	GmC3H76	gma-miR1507c-5p	GmC3H76	5	-1	1	21	5999	6019	GAGGUGUUUGGGAUGAGAGAA	.:: :::. ::: ::::::	AGUUCACAUUGCAAUCACCUC	Translation	1
	GmC3H76	gma-miR1510a-3p	GmC3H76	5	-1	1	23	3981	4003	UUGUUGUUUUACCUAUUCCACCC	:: :::: :.:::.: :::	UUUGGGCAUAGAUGAAAUACCAA	Cleavage	1
	GmC3H76	gma-miR1514b-5p	GmC3H76	5	-1	1	21	3855	3875	UUCAUUUUUAAAAUAGACAUU	:: : : ::: ::.:::::::	AAAGCCAAUUCUAGAAAUGAA	Translation	1
	GmC3H76	gma-miR1520m	GmC3H76	5	-1	1	24	647	670	AAUCAGAACAUGACAUGUGACAAU	:::. ::: : :::::.::	AGAUGCACGAGUCUUCUUCUGGUU	Translation	1
	GmC3H76	gma-miR172b-5p	GmC3H76	5	-1	1	20	1300	1319	GUAGCAUCAUCAAGAUUCAC	:::: ::::::::: : :	AAGAAUGUUGAUGAUGGUUC	Cleavage	1
	GmC3H76	gma-miR172k	GmC3H76	5	-1	1	21	694	714	UGAAUCUUGAUGAUGCUGCAU	: ::.::.:::: :.:::	GAGAAGUAUUAUCAUGGUUCU	Cleavage	1
	GmC3H76	gma-miR319c	GmC3H76	5	-1	1	20	2947	2966	UUGGACUGAAAGGAGCUCCU	.::.: ::.::: ::::.:	GGGGGAUCUUUUGAGUCUAU	Cleavage	1
	GmC3H76	gma-miR319q	GmC3H76	5	-1	1	21	2945	2965	UGGACUGAAGGGAGCUCCUUC	.::.: ::..:: ::::.:	CUGGGGGAUCUUUUGAGUCUA	Cleavage	1
	GmC3H76	gma-miR395i	GmC3H76	5	-1	1	21	3504	3526	AUGAAGUGUUUGGG--GGAACUC	:::: :..:::.:::::::	UGAUUCCAACUUAAAUACUUCAU	Cleavage	1
	GmC3H76	gma-miR395j	GmC3H76	5	-1	1	21	3504	3526	AUGAAGUGUUUGGG--GGAACUC	:::: :..:::.:::::::	UGAUUCCAACUUAAAUACUUCAU	Cleavage	1
	GmC3H76	gma-miR395k	GmC3H76	5	-1	1	21	3504	3526	AUGAAGUGUUUGGG--GGAACUC	:::: :..:::.:::::::	UGAUUCCAACUUAAAUACUUCAU	Cleavage	1
	GmC3H76	gma-miR395l	GmC3H76	5	-1	1	21	3504	3526	AUGAAGUGUUUGGG--GGAACUC	:::: :..:::.:::::::	UGAUUCCAACUUAAAUACUUCAU	Cleavage	1
	GmC3H76	gma-miR395m	GmC3H76	5	-1	1	21	3504	3526	AUGAAGUGUUUGGG--GGAACUC	:::: :..:::.:::::::	UGAUUCCAACUUAAAUACUUCAU	Cleavage	1
	GmC3H76	gma-miR4377	GmC3H76	5	-1	1	24	3301	3324	UACGUCAUCGCUGAAUGGAAGACG	:::: :::.:.:::.: :	UCCUGUCCAGCCAGUGGUGAUGAA	Cleavage	1
	GmC3H76	gma-miR4392	GmC3H76	5	-1	1	22	2003	2024	UCUGCGAAAAUGUGAUUUCGGA	:::.: :.:::: ::.::	GUGGAAGUAAUAUUUCCGUAGU	Cleavage	1
	GmC3H76	gma-miR4416c	GmC3H76	5	-1	1	21	2064	2084	CUGGGUGAGAGAAACACGUAU	: :::: ::: :::::..:	UGAAGUGUCUCUAUCACCUGG	Cleavage	1
	GmC3H76	gma-miR5379	GmC3H76	5	-1	1	24	3259	3282	AUGAAAAUCAUUCAUUAUGAUAUC	: : .::.: ::::::::: : :	CACAAUAUGAAGAAUGAUUUGCUU	Cleavage	1
	GmC3H76	gma-miR5671a	GmC3H76	5	-1	1	21	4710	4730	CAUGGAAGUGAAUCGGGUGAC	:.:::. : :...:::::::	UUUACCUCAAUUGUUUCCAUG	Cleavage	1
	GmC3H76	gma-miR5671b	GmC3H76	5	-1	1	22	1579	1600	UACCCGAAUUUGCUUCCAUGAU	:: ::::: ::::.:: :.	AAAAUUGAAGCUAAUUUGGAUG	Translation	1
	GmC3H76	gma-miR5780d	GmC3H76	5	-1	1	22	5210	5231	UGUUUUGAGUUUCUGAUAAAUU	:. ::::::::.:: ::::.	AGCUUAUCAGAGACCCAAAGAG	Cleavage	2
	GmC3H76	gma-miR5780d	GmC3H76	5	-1	1	22	4676	4697	UGUUUUGAGUUUCUGAUAAAUU	:: :. :::..::::: ::::	AAAAUGACAGGGACUCACAACA	Cleavage	2
	GmC3H76	gma-miR9729	GmC3H76	5	-1	1	24	1879	1902	GUAAUGAGUAGAAACAUUUAGAAG	::::: ::::.. ::: ::	GAUGCAAAUGAUUCUGUCCAUGAC	Cleavage	1
	GmC3H77	gma-miR1507c-5p	GmC3H77	5	-1	1	21	1314	1333	GAGGUGUUUGGGAUGAGAGAA	::: :::::::. :::::	GGCUC-CAUCCCAGCCACCUG	Cleavage	1
	GmC3H77	gma-miR5678	GmC3H77	5	-1	1	21	580	601	UUCCAUGAUAA-GAUCUUUGAC	:.::::::: ::::.::::..	AUUAAAGAUCGUUAUUAUGGGG	Translation	1
	GmC3H77	gma-miR5772	GmC3H77	5	-1	1	24	1360	1383	AGAAUGUGAGUUAGAGUGAGCAUC	:::. :: :. ::::::::	GCAAAUCAUCCUUAUCCACAUUCU	Cleavage	1
	GmC3H77	gma-miR5775	GmC3H77	5	-1	1	21	775	795	AUAAGCUCUUUUGAGAGCUUC	.:.:::: :: :.::::.:	AUGGUUCUCCAACGGGCUUGU	Cleavage	1
	GmC3H78	gma-miR4376a-3p	GmC3H78	3	-1	1	21	877	897	AGCAUCAUAUCUCCUGCAUAG	: :: . ::::::::::::.:	CAAUAUUGGAGAUAUGAUGUU	Cleavage	1
	GmC3H78	gma-miR5782	GmC3H78	4	-1	1	21	230	250	UAGCUGGUAGGAGAAGUUCAG	::::::::::.: ::::	CCAAACUUCUCCUGCAAGCUU	Cleavage	1
	GmC3H78	gma-miR9745	GmC3H78	4.5	-1	1	24	937	960	AGAAUUAAAUUUGGACCGUAUAAC	:..: :.:::::::. ::::	AAAUUGUGUUUCAAAUUUGUUUCU	Cleavage	1
	GmC3H78	gma-miR4341	GmC3H78	5	-1	1	24	980	1003	UGUGUUGAAAGUUUAACAUGACGG	: :: ::.::::.:::..	GAGAGAAGUGCAAUUUUCGACAUG	Cleavage	1
	GmC3H78	gma-miR4408	GmC3H78	5	-1	1	24	635	658	UAACAACAUUGGAUGAGGGUUGGA	: :::: : :::::::::: :.	GCGAACCAUAUUCCAAUGUUGAUG	Cleavage	1
	GmC3H78	gma-miR4409	GmC3H78	5	-1	1	22	1237	1258	UAACAAGUGGGUUUGUUGACUG	: : : : :...:::::::::.	CUGGCUAAAGGUCCACUUGUUG	Cleavage	1
	GmC3H78	gma-miR5376	GmC3H78	5	-1	1	22	1750	1771	UGAAGAUUUGAAGAAUUUGGGA	::::: :: ::.:.::::	AUGAAAAUUGUUGAAGUUUUCA	Translation	1
	GmC3H79	gma-miR4350	GmC3H79	5	-1	1	22	845	866	UCAAAUGAUUUUGUGUCGUUGG	.:.::..::.:: ::: :::	UGGAUGAUGCAGAAGCAUAUGA	Cleavage	1
	GmC3H79	gma-miR9725	GmC3H79	5	-1	1	21	1010	1030	UUAAUUUUUUUGGAUCAGCAU	: ::: ..:.::.::::..	UGGAUGAGUUAGAAGAAUUGG	Cleavage	1
	GmC3H79	gma-miR9726	GmC3H79	5	-1	1	22	742	763	UAUAGGCAUUAUUUUUUUCUUC	::::.:.:. .::::: :::	AUAGAAGAGAGAGAUGCCAAUA	Translation	1
	GmC3H80	gma-miR5033	GmC3H80	4	-1	1	21	762	782	GGCUGUACAAAAGGAAACUAC	::: ::::::::: :: ::	UGAGUGUCCUUUUGUUCAUCC	Cleavage	1
	GmC3H80	gma-miR319a	GmC3H80	4.5	-1	1	20	1919	1938	UUGGACUGAAGGGAGCUCCC	:: :::.::: .::::::	CUGAUCUCUCUUGGGUCCAA	Cleavage	1
	GmC3H80	gma-miR319b	GmC3H80	4.5	-1	1	20	1919	1938	UUGGACUGAAGGGAGCUCCC	:: :::.::: .::::::	CUGAUCUCUCUUGGGUCCAA	Cleavage	1
	GmC3H80	gma-miR319e	GmC3H80	4.5	-1	1	20	1919	1938	UUGGACUGAAGGGAGCUCCC	:: :::.::: .::::::	CUGAUCUCUCUUGGGUCCAA	Cleavage	1
	GmC3H80	gma-miR319g	GmC3H80	4.5	-1	1	22	1917	1938	UUGGACUGAAGGGAGCUCCUUC	:: :::.::: .::::::	GCCUGAUCUCUCUUGGGUCCAA	Cleavage	1
	GmC3H80	gma-miR319h	GmC3H80	4.5	-1	1	21	1918	1938	UUGGACUGAAGGGAGCUCCCU	:: :::.::: .::::::	CCUGAUCUCUCUUGGGUCCAA	Cleavage	1
	GmC3H80	gma-miR319j	GmC3H80	4.5	-1	1	21	1918	1938	UUGGACUGAAGGGAGCUCCCU	:: :::.::: .::::::	CCUGAUCUCUCUUGGGUCCAA	Cleavage	1
	GmC3H80	gma-miR319k	GmC3H80	4.5	-1	1	21	1918	1938	UUGGACUGAAGGGAGCUCCCU	:: :::.::: .::::::	CCUGAUCUCUCUUGGGUCCAA	Cleavage	1
	GmC3H80	gma-miR319l	GmC3H80	4.5	-1	1	22	1917	1938	UUGGACUGAAGGGAGCUCCUUC	:: :::.::: .::::::	GCCUGAUCUCUCUUGGGUCCAA	Cleavage	1
	GmC3H80	gma-miR319m	GmC3H80	4.5	-1	1	21	1918	1938	UUGGACUGAAGGGAGCUCCCU	:: :::.::: .::::::	CCUGAUCUCUCUUGGGUCCAA	Cleavage	1
	GmC3H80	gma-miR159a-3p	GmC3H80	5	-1	1	21	1919	1939	UUUGGAUUGAAGGGAGCUCUA	:: :::.::: ..:::::	CUGAUCUCUCUUGGGUCCAAU	Cleavage	1
	GmC3H80	gma-miR159b-3p	GmC3H80	5	-1	1	21	1919	1939	AUUGGAGUGAAGGGAGCUCCA	:: :::.::: . ::::::	CUGAUCUCUCUUGGGUCCAAU	Cleavage	1
	GmC3H80	gma-miR159c	GmC3H80	5	-1	1	21	1919	1939	AUUGGAGUGAAGGGAGCUCCG	: :: :::.::: . ::::::	CUGAUCUCUCUUGGGUCCAAU	Cleavage	1
	GmC3H80	gma-miR159e-3p	GmC3H80	5	-1	1	21	1919	1939	UUUGGAUUGAAGGGAGCUCUA	:: :::.::: ..:::::	CUGAUCUCUCUUGGGUCCAAU	Cleavage	1
	GmC3H80	gma-miR159f-3p	GmC3H80	5	-1	1	21	1919	1939	AUUGGAGUGAAGGGAGCUCCA	:: :::.::: . ::::::	CUGAUCUCUCUUGGGUCCAAU	Cleavage	1
	GmC3H80	gma-miR390b-5p	GmC3H80	5	-1	1	21	406	426	AAGCUCAGGAGGGAUAGCACC	::::.:.::::: ::::	AUUGCUGUUCCUCCCAAGCUG	Cleavage	1
	GmC3H80	gma-miR390d	GmC3H80	5	-1	1	21	406	426	AAGCUCAGGAGGGAUAGCACC	::::.:.::::: ::::	AUUGCUGUUCCUCCCAAGCUG	Cleavage	1
	GmC3H80	gma-miR4376-5p	GmC3H80	5	-1	1	22	1914	1935	UACGCAGGAGAGAUGACGCUGU	: ::: : :::::::.:: ::	AGAGCCUGAUCUCUCUUGGGUC	Cleavage	1
	GmC3H81	gma-miR1508b	GmC3H81	5	-1	1	21	755	775	UAGAAAGGGGAAUAGCAGUUG	::. ::::.:::..: ::::.	CAGGUGCUGUUCUUCCUUCUG	Cleavage	1
	GmC3H81	gma-miR171o-5p	GmC3H81	5	-1	1	21	556	576	AGAUAUUGGUACGGUUCAAUC	:: . :.::::::.:: ::	CCUUUGCCUGUACCAGUACCU	Cleavage	1
	GmC3H81	gma-miR5373	GmC3H81	5	-1	1	21	945	965	UCUCUUGAUUCUAGAUGAUGU	..::.::::. :: ::.:.::	GUAUUAUCUGAAAACAGGGGA	Translation	1
	GmC3H82	gma-miR160a-5p	GmC3H82	4	-1	1	21	1013	1033	UGCCUGGCUCCCUGUAUGCCA	: :::::: ::::::::.	GAGGAUACAGUGAGCCAGGUU	Translation	1
	GmC3H82	gma-miR160b	GmC3H82	4	-1	1	20	1014	1033	UGCCUGGCUCCCUGUAUGCC	: :::::: ::::::::.	AGGAUACAGUGAGCCAGGUU	Translation	1
	GmC3H82	gma-miR160c	GmC3H82	4	-1	1	20	1014	1033	UGCCUGGCUCCCUGUAUGCC	: :::::: ::::::::.	AGGAUACAGUGAGCCAGGUU	Translation	1
	GmC3H82	gma-miR160d	GmC3H82	4	-1	1	20	1014	1033	UGCCUGGCUCCCUGUAUGCC	: :::::: ::::::::.	AGGAUACAGUGAGCCAGGUU	Translation	1
	GmC3H82	gma-miR160e	GmC3H82	4	-1	1	20	1014	1033	UGCCUGGCUCCCUGUAUGCC	: :::::: ::::::::.	AGGAUACAGUGAGCCAGGUU	Translation	1
	GmC3H82	gma-miR160f	GmC3H82	4	-1	1	21	1013	1033	UGCCUGGCUCCCUGUAUGCCA	: :::::: ::::::::.	GAGGAUACAGUGAGCCAGGUU	Translation	1
	GmC3H82	gma-miR9752	GmC3H82	4	-1	1	21	589	609	UGCUUCUUCUUUUCCCUGUUU	:::: : :. ::::::::::	CAACAAGAAGCAGAAGAAGCA	Translation	14
	GmC3H82	gma-miR4364b	GmC3H82	4.5	-1	1	24	2144	2167	UAACAACAGCGGAAGAACCUUCUU	: : ::: :::.::::: :::.	CAUAUGGUGAUUCUGCUGUAGUUG	Cleavage	1
	GmC3H82	gma-miR5041-5p	GmC3H82	4.5	-1	1	21	1426	1446	UUUCAUCUUCAACUUGCUCAA	::: ::::::: .::.::	AAGAGACAGUUGAAAGUGGAA	Cleavage	1
	GmC3H82	gma-miR9732	GmC3H82	4.5	-1	1	21	2333	2353	CAAGGGUAUGAUGUGCAAUCU	:: : .:: ::::::.:::	GCAUGGGGCAACAUACCUUUG	Translation	1
	GmC3H82	gma-miR9752	GmC3H82	4.5	-1	1	21	554	575	UGCUUCUUCUUUUCC-CUGUUU	:.:::: :::..:::::::: :	AGACAGUGGAGGAGAAGAAGGA	Cleavage	14
	GmC3H82	gma-miR9752	GmC3H82	4.5	-1	1	21	379	399	UGCUUCUUCUUUUCCCUGUUU	.:. ::::..:.::::::: :	GAGGAGGGGGAGGAAGAAGAA	Cleavage	14
	GmC3H82	gma-miR9752	GmC3H82	4.5	-1	1	21	412	432	UGCUUCUUCUUUUCCCUGUUU	.:. ::::..:.::::::: :	GAGGAGGGGGAGGAAGAAGAA	Cleavage	14
	GmC3H82	gma-miR9752	GmC3H82	4.5	-1	1	21	178	198	UGCUUCUUCUUUUCCCUGUUU	.:: ::: :.:::.::::: :	GAAGAGGUAGAAGGAGAAGAA	Cleavage	14
	GmC3H82	gma-miR1510a-3p	GmC3H82	5	-1	1	23	173	195	UUGUUGUUUUACCUAUUCCACCC	:: :::: :::::.:: .: ::	AGGAGGAAGAGGUAGAAGGAGAA	Cleavage	1
	GmC3H82	gma-miR1514a-3p	GmC3H82	5	-1	1	21	2316	2336	AUGCCUAUUUUAAAAUGAAAA	: ::: ::::::.:::::	CUAUCAAGGUAAAAUGGGCAU	Cleavage	1
	GmC3H82	gma-miR1514b-3p	GmC3H82	5	-1	1	21	2316	2336	AUGCCUAUUUUAAAAUGAAAA	: ::: ::::::.:::::	CUAUCAAGGUAAAAUGGGCAU	Cleavage	1
	GmC3H82	gma-miR1530	GmC3H82	5	-1	1	21	2214	2234	UUUUCACAUAAAUUAAAAUAU	:: ::: :: ::::::::	UCAUAAUAAAUUUUGUGAAAA	Cleavage	1
	GmC3H82	gma-miR2118a-5p	GmC3H82	5	-1	1	22	6	27	GGAGAUGGGAGGGUCGGUAAAG	::::..:::::.:: ::	GCUCCCCGAUUCUCCCGUCGCC	Cleavage	1
	GmC3H82	gma-miR2118b-5p	GmC3H82	5	-1	1	22	6	27	GGAGAUGGGAGGGUCGGUAAAG	::::..:::::.:: ::	GCUCCCCGAUUCUCCCGUCGCC	Cleavage	1
	GmC3H82	gma-miR4352a	GmC3H82	5	-1	1	24	2008	2031	AUUUCUAGGACAUACUACGACGGU	.::: :: ::::.::.::	AUGAAUGUAUCAUCUCCUGGAGAU	Translation	1
	GmC3H82	gma-miR4382	GmC3H82	5	-1	1	22	2619	2640	UAUGUUAACUGAUUUCAUGGAU	: .:: :::::::::.:::	AGUCAAAAAAUCAGUUGACAAG	Cleavage	1
	GmC3H82	gma-miR4388	GmC3H82	5	-1	1	24	1543	1566	AAUCUUAGGGACCAAAUUGACAGC	: ::: :::::.:: .::: :	AGGGACAACUUGGUUCCAGAGAAU	Cleavage	1
	GmC3H82	gma-miR482b-5p	GmC3H82	5	-1	1	22	3	24	UAUGGGGGGAUUGGGAAGGAAU	:: :::.::.:.:::.:	GUCGCUCCCCGAUUCUCCCGUC	Cleavage	1
	GmC3H82	gma-miR482d-5p	GmC3H82	5	-1	1	22	3	24	UAUGGGGGGAUUGGGAAGGAAU	:: :::.::.:.:::.:	GUCGCUCCCCGAUUCUCCCGUC	Cleavage	1
	GmC3H82	gma-miR482e	GmC3H82	5	-1	1	21	4	24	UAUGGGGGGAUUGGGAAGGAA	:: :::.::.:.:::.:	UCGCUCCCCGAUUCUCCCGUC	Cleavage	1
	GmC3H82	gma-miR5042-5p	GmC3H82	5	-1	1	22	1261	1282	UAUCUUGGAUCACAGCCCCAUU	::: :::: :::. :::::.	CCUGGUGCUGAGAUUAAAGAUG	Cleavage	1
	GmC3H82	gma-miR5373	GmC3H82	5	-1	1	21	903	923	UCUCUUGAUUCUAGAUGAUGU	:::: : ::::::::::	GAGCCAUCCAAAAUCAAGAGA	Translation	1
	GmC3H82	gma-miR9742	GmC3H82	5	-1	1	21	617	637	UGUGUUGUUUGUUUUGUAGCA	: :::::: ::::::::	AACAACAAAAAAAACAACAAC	Translation	2
	GmC3H82	gma-miR9742	GmC3H82	5	-1	1	21	1221	1241	UGUGUUGUUUGUUUUGUAGCA	:...:::::::..:::.	UAAUGUGAAACAAAUGACAUC	Cleavage	2
	GmC3H82	gma-miR9752	GmC3H82	5	-1	1	21	442	462	UGCUUCUUCUUUUCCCUGUUU	.:. ::: ..:::::::::.	GAGGAGGAGGAAGAAGAAGUC	Cleavage	14
	GmC3H82	gma-miR9752	GmC3H82	5	-1	1	21	478	498	UGCUUCUUCUUUUCCCUGUUU	.:. ::: ..:::::::::.	GAGGAGGAGGAAGAAGAAGUC	Cleavage	14
	GmC3H82	gma-miR9752	GmC3H82	5	-1	1	21	223	243	UGCUUCUUCUUUUCCCUGUUU	.:: ::: :.:.:::::.: :	GAAGAGGAAGAGGAAGAGGAA	Cleavage	14
	GmC3H82	gma-miR9752	GmC3H82	5	-1	1	21	262	282	UGCUUCUUCUUUUCCCUGUUU	.:: ::: :.:.:::::.: :	GAAGAGGAAGAGGAAGAGGAA	Cleavage	14
	GmC3H82	gma-miR9752	GmC3H82	5	-1	1	21	346	366	UGCUUCUUCUUUUCCCUGUUU	.:. ::: :.:.::::::: :	GAGGAGGAAGAGGAAGAAGAA	Cleavage	14
	GmC3H82	gma-miR9752	GmC3H82	5	-1	1	21	58	78	UGCUUCUUCUUUUCCCUGUUU	.:: : : :.::::::::: :	GAAGAAGAAGAAGAAGAAGAA	Cleavage	14
	GmC3H82	gma-miR9752	GmC3H82	5	-1	1	21	79	99	UGCUUCUUCUUUUCCCUGUUU	.:: : : :.::::::::: :	GAAGAAGAAGAAGAAGAAGAA	Cleavage	14
	GmC3H82	gma-miR9752	GmC3H82	5	-1	1	21	100	120	UGCUUCUUCUUUUCCCUGUUU	.:: : : :.::::::::: :	GAAGAAGAAGAAGAAGAAGAA	Cleavage	14
	GmC3H82	gma-miR9752	GmC3H82	5	-1	1	21	295	315	UGCUUCUUCUUUUCCCUGUUU	: : ::: ..:.::::::: :	AUAGAGGUGGAGGAAGAAGAA	Cleavage	14
	GmC3H83	gma-miR1520p	GmC3H83	5	-1	1	24	27	50	AUGUUGUUAUUGGAUGAUGACGGU	:::::: .:::..::::	CGCAGAAUCAUCAGAUAGUAACAA	Cleavage	1
	GmC3H83	gma-miR9742	GmC3H83	5	-1	1	21	179	199	UGUGUUGUUUGUUUUGUAGCA	: :: ::::::::::. ..:	UCCUUCAAAACAAACGCUGCC	Cleavage	1
	GmC3H84	gma-miR1507c-5p	GmC3H84	5	-1	1	21	1326	1345	GAGGUGUUUGGGAUGAGAGAA	::: :::::::.:::::	GGCUC-CAUCCCAGACACCAG	Cleavage	1
	GmC3H84	gma-miR5678	GmC3H84	5	-1	1	21	580	601	UUCCAUGAUAA-GAUCUUUGAC	:.::::::: ::::.::::..	AUUAAAGAUCGUUAUUAUGGGG	Translation	1
	GmC3H84	gma-miR5775	GmC3H84	5	-1	1	21	775	795	AUAAGCUCUUUUGAGAGCUUC	.:.:::: :: :.::::.:	AUGGUUCUCCAACGGGCUUGU	Cleavage	1
	GmC3H85	gma-miR4380a	GmC3H85	4.5	-1	1	24	305	328	CGGAUUGUUGAUCCGUAUGUGCAU	: : .:: ::::: ::::::.:	CUCCCUAUUGGGAUCCACAAUCUG	Cleavage	1
	GmC3H85	gma-miR4993	GmC3H85	4.5	-1	1	21	1402	1422	GAGCGGCGGCGGUGGAGGAUG	.::.: ::: ::.::::.:.	AGUCUUGCACAGCUGCCGUUU	Translation	1
	GmC3H85	gma-miR5669	GmC3H85	4.5	-1	1	22	1261	1282	CAAUGUAGUGUGGUAAGUGGUC	...:.: :::::::::..: :	UGUUAUUCACCACACUAUGUAG	Cleavage	1
	GmC3H85	gma-miR5667-3p	GmC3H85	5	-1	1	21	1046	1066	AAACAGAUCUAAAUGGAUUCC	:: :::::.:: :::::	UCAACACAUUUGGACCUGUUG	Cleavage	1
	GmC3H85	gma-miR9740	GmC3H85	5	-1	1	21	304	323	UGUAGGUUCCAGUGAGGGAAA	::::: :.:::.:.: :::	CCUCCCU-AUUGGGAUCCACA	Cleavage	1
	GmC3H85	gma-miR9741	GmC3H85	5	-1	1	24	1430	1453	AAUGUGUUGAACUGAGUGAAGACA	: ::. .:::::::: : ::::	AAUAUUUCUUCAGUUCACCUCAUU	Cleavage	1
	GmC3H85	gma-miR9758	GmC3H85	5	-1	1	21	851	871	UGUUUAGUCAUGCAAGUUUAG	:::::: ::::.::::	AGCUUCUUGCACGACUGAACA	Translation	1
	GmC3H86	gma-miR4993	GmC3H86	4	-1	1	21	1195	1215	GAGCGGCGGCGGUGGAGGAUG	::: :::.::..:: ::::	ACUCCACCAUCGUUGCAGCUC	Cleavage	1
	GmC3H86	gma-miR171c-5p	GmC3H86	4.5	-1	1	21	1114	1134	AGAUAUUGGUGCGGUUCAAUC	: :: :::: :::: ::.:::	GUUUCAACCCCACCCAUGUCU	Cleavage	1
	GmC3H86	gma-miR4348b	GmC3H86	4.5	-1	1	21	53	73	UCUUUUGAAUUUGACUAUUAG	:::::: : :::::.:::	AGAAUAGUAACAUUCAGAAGC	Translation	1
	GmC3H86	gma-miR1531-5p	GmC3H86	5	-1	1	24	479	502	AUAUGGACGAAGAGAUAGGUAAAU	..:. .::::.::::: ::	CUGCCUUUGAUUCUUUGUCCAAAU	Cleavage	1
	GmC3H86	gma-miR171k-5p	GmC3H86	5	-1	1	21	1391	1411	CGAUGUUGGUGAGGUUCAAUC	:::::.: .::.::: :.:	AUUUGAAUCCUACUAACCUUG	Cleavage	1
	GmC3H86	gma-miR171l	GmC3H86	5	-1	1	21	1391	1411	CGAUGUUGGUGAGGUUCAAUC	:::::.: .::.::: :.:	AUUUGAAUCCUACUAACCUUG	Cleavage	1
	GmC3H86	gma-miR2118a-5p	GmC3H86	5	-1	1	22	1425	1446	GGAGAUGGGAGGGUCGGUAAAG	: :.:.::::::.:..: :..	AUCUGCUGACCCUUCUGUAUUU	Cleavage	1
	GmC3H86	gma-miR2118b-5p	GmC3H86	5	-1	1	22	1425	1446	GGAGAUGGGAGGGUCGGUAAAG	: :.:.::::::.:..: :..	AUCUGCUGACCCUUCUGUAUUU	Cleavage	1
	GmC3H86	gma-miR4379	GmC3H86	5	-1	1	24	1715	1738	UAGAGUGUAUACUGUGAGAGGCCU	:.:::..::: .::. :::::	ACUCUUCUUGCAGGGUAUCCUCUA	Translation	1
	GmC3H86	gma-miR4415a-3p	GmC3H86	5	-1	1	21	1945	1965	UUGAUUCUCAUCACAACAUGG	.:: : ::: :::::: :::	AUAUUUGGUGCUGAGAAGCAA	Translation	1
	GmC3H86	gma-miR4415b-3p	GmC3H86	5	-1	1	21	1945	1965	UUGAUUCUCAUCACAACAUGG	.:: : ::: :::::: :::	AUAUUUGGUGCUGAGAAGCAA	Translation	1
	GmC3H87	gma-miR9760	GmC3H87	4.5	-1	1	21	451	471	UGGAUGAUGUAGUUUUGAUUG	:: ::..: :::::::::	GCAUGCAAGUUUCAUCAUCCA	Translation	1
	GmC3H87	gma-miR1516a-3p	GmC3H87	5	-1	1	21	947	967	CAAAAGAGCUUAUGGCUUGUA	.:::::..:: :::::: :	GGCAAGCUGUAUGCUCUUAUU	Translation	1
	GmC3H87	gma-miR1520p	GmC3H87	5	-1	1	24	1128	1151	AUGUUGUUAUUGGAUGAUGACGGU	::.::: :.:.::::::	UUCUAAAUUAUCAAGUGACAACAA	Cleavage	1
	GmC3H87	gma-miR4348c	GmC3H87	5	-1	1	21	428	448	UGUUAAACUUGCAAGAUGACA	.:::::.::::::....	CUGGGUCUUGUAAGUUUGGUG	Cleavage	1
	GmC3H87	gma-miR4406	GmC3H87	5	-1	1	24	715	738	AUUGAUUCUGAGAGAACCGGUGUA	: :::::.:::..:: .:::	CUGAACGGUUUUCUUGGAUCUAAU	Cleavage	1
	GmC3H88	gma-miR159a-5p	GmC3H88	5	-1	1	21	1418	1437	GAGCUCCUUGAAGUCCAAUUG	:::::: . ::::::::.:.	AAAUUGG-UAUCAAGGAGUUU	Cleavage	1
	GmC3H88	gma-miR159e-5p	GmC3H88	5	-1	1	20	1419	1437	GAGCUCCUUGAAGUCCAAUU	:::::: . ::::::::.:.	AAUUGG-UAUCAAGGAGUUU	Cleavage	1
	GmC3H88	gma-miR171j-5p	GmC3H88	5	-1	1	21	320	340	UAUUGGCCUGGUUCACUCAGA	:. :.:::.:::: :...:::	UUAGGGUGGACCAUGUUGAUA	Cleavage	1
	GmC3H89	gma-miR5775	GmC3H89	3	-1	1	21	5044	5064	AUAAGCUCUUUUGAGAGCUUC	.:::. ::::::::::::	UUGGCUUCCAAAAGAGCUUAC	Cleavage	1
	GmC3H89	gma-miR9752	GmC3H89	3	-1	1	21	915	935	UGCUUCUUCUUUUCCCUGUUU	::::::.::::.:: ::.:	UUACAGGGGAAAGGAGCAGUA	Cleavage	2
	GmC3H89	gma-miR395h	GmC3H89	4	-1	1	21	3414	3436	AUGAAGUGUUUGGG--AGAACUC	.::::: :..:::.:::::::	UGGUUCUGACUUAAAUACUUCAU	Cleavage	1
	GmC3H89	gma-miR4371a	GmC3H89	4	-1	1	24	2255	2278	AAGUGAUGACAUGACAAGCGAAGU	: : :: ::::::::::::. :	UGUCCCCUGGUCAUGUCAUCAUAU	Cleavage	1
	GmC3H89	gma-miR5780d	GmC3H89	4	-1	1	22	5123	5144	UGUUUUGAGUUUCUGAUAAAUU	:. ::::::::.:: ::::. :	AGCUUAUCAGAGACCCAAAGAA	Cleavage	1
	GmC3H89	gma-miR395i	GmC3H89	4.5	-1	1	21	3414	3436	AUGAAGUGUUUGGG--GGAACUC	.::::. :..:::.:::::::	UGGUUCUGACUUAAAUACUUCAU	Cleavage	1
	GmC3H89	gma-miR395j	GmC3H89	4.5	-1	1	21	3414	3436	AUGAAGUGUUUGGG--GGAACUC	.::::. :..:::.:::::::	UGGUUCUGACUUAAAUACUUCAU	Cleavage	1
	GmC3H89	gma-miR395k	GmC3H89	4.5	-1	1	21	3414	3436	AUGAAGUGUUUGGG--GGAACUC	.::::. :..:::.:::::::	UGGUUCUGACUUAAAUACUUCAU	Cleavage	1
	GmC3H89	gma-miR395l	GmC3H89	4.5	-1	1	21	3414	3436	AUGAAGUGUUUGGG--GGAACUC	.::::. :..:::.:::::::	UGGUUCUGACUUAAAUACUUCAU	Cleavage	1
	GmC3H89	gma-miR395m	GmC3H89	4.5	-1	1	21	3414	3436	AUGAAGUGUUUGGG--GGAACUC	.::::. :..:::.:::::::	UGGUUCUGACUUAAAUACUUCAU	Cleavage	1
	GmC3H89	gma-miR4415b-5p	GmC3H89	4.5	-1	1	24	333	356	AAGUUGUGAUGGGAAUCAAUGGCA	: :.. :::::.: :::.:.:.::	UCCUGAUGAUUUCGAUCGCGAUUU	Translation	1
	GmC3H89	gma-miR1510a-3p	GmC3H89	5	-1	1	23	3894	3916	UUGUUGUUUUACCUAUUCCACCC	:: :::: :.:::.: :::	UUUGGGCAUAGAUGAAAUACCAA	Cleavage	1
	GmC3H89	gma-miR1535a	GmC3H89	5	-1	1	19	3225	3243	CUUGUUUGUGGUGAUGUCU	:: .::::.::::..::	UGAAGUCACUACAAGUAAU	Cleavage	1
	GmC3H89	gma-miR1535b	GmC3H89	5	-1	1	21	3223	3243	CUUGUUUGUGGUGAUGUCUAG	:: .::::.::::..::	GAUGAAGUCACUACAAGUAAU	Cleavage	1
	GmC3H89	gma-miR172b-5p	GmC3H89	5	-1	1	20	1285	1304	GUAGCAUCAUCAAGAUUCAC	:::: ::::::::: : :	AAGAAUGUUGAUGAUGGUUC	Cleavage	1
	GmC3H89	gma-miR2109-5p	GmC3H89	5	-1	1	20	1028	1047	UGCGAGUGUCUUCGCCUCUG	:: ::::::::.:. :.:..	CAAAGGCGAAGGCGAUUGUG	Cleavage	1
	GmC3H89	gma-miR4361	GmC3H89	5	-1	1	24	3517	3539	CCGGAAGAGACUUACGGAUCAACU	:::: ::::.:::::: :	GAACCAUCCC-AAGUUUCUUCCAG	Cleavage	1
	GmC3H89	gma-miR4387b	GmC3H89	5	-1	1	24	2258	2281	AAGGUGUGAUGGCAUGACACUCUG	::::::.:::::.:.:	CCCCUGGUCAUGUCAUCAUAUCCC	Cleavage	1
	GmC3H89	gma-miR4403	GmC3H89	5	-1	1	24	1050	1073	ACGGACACCGAACACGACACGGAC	::: :::.:::::: ::	GCCACCUUCGAGUUUGGUGUCGGU	Cleavage	1
	GmC3H89	gma-miR4416c	GmC3H89	5	-1	1	21	2004	2024	CUGGGUGAGAGAAACACGUAU	: :::: ::: :::::..:	UGAAGUGUCUCUAUCACCUGG	Cleavage	1
	GmC3H89	gma-miR5379	GmC3H89	5	-1	1	24	3163	3186	AUGAAAAUCAUUCAUUAUGAUAUC	: : .::.: ::::::::: : :	CACAAUAUGAAGAAUGAUUUGCUU	Cleavage	1
	GmC3H89	gma-miR5671b	GmC3H89	5	-1	1	22	1564	1585	UACCCGAAUUUGCUUCCAUGAU	:: ::::: ::::.:: :.	AAAAUUGAAGCUAAUUUGGAUG	Translation	1
	GmC3H89	gma-miR862a	GmC3H89	5	-1	1	22	3640	3661	UGCUGGAUGUCUUUGAAGGAAU	..:::::::.::::.. :	ACCUUUUCAAAGGCAUCUGCCU	Cleavage	1
	GmC3H89	gma-miR862b	GmC3H89	5	-1	1	19	3642	3660	GCUGGAUGUCUUUGAAGGA	..:::::::.::::.. :	CUUUUCAAAGGCAUCUGCC	Cleavage	1
	GmC3H89	gma-miR9724	GmC3H89	5	-1	1	22	5662	5683	UAGAGAUAGUGUCAAAAUAGAA	.:::::::.. ::::. ::.	CGUUAUUUUGGUUCUAUUCCUG	Translation	1
	GmC3H89	gma-miR9747	GmC3H89	5	-1	1	22	930	951	CAUGCGAUGAUUUAAAUACUUU	:::::::...:::: : .::	GCAGUAUUUGGGUCAUGGGGUG	Cleavage	1
	GmC3H89	gma-miR9752	GmC3H89	5	-1	1	21	4875	4895	UGCUUCUUCUUUUCCCUGUUU	:.: ::: :.::::. .::::	AGAGAGGAAGAAGAGAGAGCA	Cleavage	2
	GmC3H90	gma-miR1508a	GmC3H90	4	-1	1	23	1022	1044	UCUAGAAAGGGAAAUAGCAGUUG	::.:.:::: ::::.:.:.	AUGGUGUUGUUUCACUUUUUGGG	Translation	1
	GmC3H90	gma-miR4374b	GmC3H90	4.5	-1	1	22	978	999	UACUUUCAAAGACGUUGUUGAG	:..:. :::::::::::.	UGAAGUAGGAUCUUUGAAAGUG	Cleavage	1
	GmC3H90	gma-miR1515a	GmC3H90	5	-1	1	22	790	811	UCAUUUUGCGUGCAAUGAUCUG	: :: .:::: :.::::.:::	CUGACUAUUGGAUGCAAGAUGC	Cleavage	1
	GmC3H90	gma-miR1515b	GmC3H90	5	-1	1	22	790	811	UCAUUUUGCGUGCAAUGAUCUG	: :: .:::: :.::::.:::	CUGACUAUUGGAUGCAAGAUGC	Cleavage	1
	GmC3H90	gma-miR1520p	GmC3H90	5	-1	1	24	194	217	AUGUUGUUAUUGGAUGAUGACGGU	.:: .:.::: .:::.:::	CUAAAUAUAGUUCAAAGACAGCAU	Cleavage	1
	GmC3H90	gma-miR4350	GmC3H90	5	-1	1	22	1151	1172	UCAAAUGAUUUUGUGUCGUUGG	:: ::..... :::::::::	AGAAAGAUGUGGCAUCAUUUGA	Translation	1
	GmC3H91	gma-miR2109-5p	GmC3H91	3.5	-1	1	20	420	439	UGCGAGUGUCUUCGCCUCUG	:::::.::: .::::::..	AAGAGGUGAAUGCACUCGUG	Translation	1
	GmC3H91	gma-miR393c-3p	GmC3H91	4.5	-1	1	21	676	696	AUCAUGCUAUCCCUUUGGAUU	::::: :.:.:::::::	AUGACAAAGCGGUGGCAUGAU	Cleavage	1
	GmC3H91	gma-miR171j-5p	GmC3H91	5	-1	1	21	320	340	UAUUGGCCUGGUUCACUCAGA	:. :.:::.:::: :...:::	UUAGGGUGGACCAUGUUGAUA	Cleavage	1
	GmC3H91	gma-miR5667-5p	GmC3H91	5	-1	1	21	804	824	AAUCCAUUCAGAUCUGUUUCG	::: ::: :::::: :::	UAAAAGAGAACUGAAUAGAUC	Cleavage	1
	GmC3H92	gma-miR166h-3p	GmC3H92	3	-1	1	21	694	714	UCUCGGACCAGGCUUCAUUCC	:.:::::::: ::.::::.	AAAGUGAAGCCUUGUUCGAGG	Cleavage	1
	GmC3H92	gma-miR166k	GmC3H92	3	-1	1	21	694	714	UCUCGGACCAGGCUUCAUUCC	:.:::::::: ::.::::.	AAAGUGAAGCCUUGUUCGAGG	Cleavage	1
	GmC3H92	gma-miR166u	GmC3H92	3	-1	1	20	695	714	UCUCGGACCAGGCUUCAUUC	:.:::::::: ::.::::.	AAGUGAAGCCUUGUUCGAGG	Cleavage	1
	GmC3H92	gma-miR4407	GmC3H92	4	-1	1	22	1654	1675	CAGAGGAAGCAGCACUUGUACC	: :::: :::::: :::.::	AAUCCAAGAGCUGCUGCCUUUG	Cleavage	1
	GmC3H92	gma-miR166a-3p	GmC3H92	4.5	-1	1	21	692	712	UCGGACCAGGCUUCAUUCCCC	:.:::::::: ::.:::	UCAAAGUGAAGCCUUGUUCGA	Cleavage	1
	GmC3H92	gma-miR166b	GmC3H92	4.5	-1	1	21	692	712	UCGGACCAGGCUUCAUUCCCC	:.:::::::: ::.:::	UCAAAGUGAAGCCUUGUUCGA	Cleavage	1
	GmC3H92	gma-miR166c-3p	GmC3H92	4.5	-1	1	21	692	712	UCGGACCAGGCUUCAUUCCCC	:.:::::::: ::.:::	UCAAAGUGAAGCCUUGUUCGA	Cleavage	1
	GmC3H92	gma-miR166d	GmC3H92	4.5	-1	1	21	692	712	UCGGACCAGGCUUCAUUCCCC	:.:::::::: ::.:::	UCAAAGUGAAGCCUUGUUCGA	Cleavage	1
	GmC3H92	gma-miR166e	GmC3H92	4.5	-1	1	21	692	712	UCGGACCAGGCUUCAUUCCCC	:.:::::::: ::.:::	UCAAAGUGAAGCCUUGUUCGA	Cleavage	1
	GmC3H92	gma-miR166f	GmC3H92	4.5	-1	1	21	692	712	UCGGACCAGGCUUCAUUCCCC	:.:::::::: ::.:::	UCAAAGUGAAGCCUUGUUCGA	Cleavage	1
	GmC3H92	gma-miR166g	GmC3H92	4.5	-1	1	21	692	712	UCGGACCAGGCUUCAUUCCCC	:.:::::::: ::.:::	UCAAAGUGAAGCCUUGUUCGA	Cleavage	1
	GmC3H92	gma-miR166i-3p	GmC3H92	4.5	-1	1	21	692	712	UCGGACCAGGCUUCAUUCCCC	:.:::::::: ::.:::	UCAAAGUGAAGCCUUGUUCGA	Cleavage	1
	GmC3H92	gma-miR166j-3p	GmC3H92	4.5	-1	1	21	692	712	UCGGACCAGGCUUCAUUCCCG	:.:::::::: ::.:::	UCAAAGUGAAGCCUUGUUCGA	Cleavage	1
	GmC3H92	gma-miR166n	GmC3H92	4.5	-1	1	21	692	712	UCGGACCAGGCUUCAUUCCCC	:.:::::::: ::.:::	UCAAAGUGAAGCCUUGUUCGA	Cleavage	1
	GmC3H92	gma-miR166o	GmC3H92	4.5	-1	1	21	692	712	UCGGACCAGGCUUCAUUCCCC	:.:::::::: ::.:::	UCAAAGUGAAGCCUUGUUCGA	Cleavage	1
	GmC3H92	gma-miR166p	GmC3H92	4.5	-1	1	20	693	712	UCGGACCAGGCUUCAUUCCC	:.:::::::: ::.:::	CAAAGUGAAGCCUUGUUCGA	Cleavage	1
	GmC3H92	gma-miR166q	GmC3H92	4.5	-1	1	20	693	712	UCGGACCAGGCUUCAUUCCC	:.:::::::: ::.:::	CAAAGUGAAGCCUUGUUCGA	Cleavage	1
	GmC3H92	gma-miR166r	GmC3H92	4.5	-1	1	20	693	712	UCGGACCAGGCUUCAUUCCC	:.:::::::: ::.:::	CAAAGUGAAGCCUUGUUCGA	Cleavage	1
	GmC3H92	gma-miR166s	GmC3H92	4.5	-1	1	20	693	712	UCGGACCAGGCUUCAUUCCC	:.:::::::: ::.:::	CAAAGUGAAGCCUUGUUCGA	Cleavage	1
	GmC3H92	gma-miR166t	GmC3H92	4.5	-1	1	20	693	712	UCGGACCAGGCUUCAUUCCC	:.:::::::: ::.:::	CAAAGUGAAGCCUUGUUCGA	Cleavage	1
	GmC3H92	gma-miR156c	GmC3H92	5	-1	1	21	466	486	UUGACAGAAGAUAGAGAGCAC	.::::::::: :::::	ACCAAUUCUAUCUUCAGUCAA	Cleavage	1
	GmC3H92	gma-miR156d	GmC3H92	5	-1	1	21	466	486	UUGACAGAAGAUAGAGAGCAC	.::::::::: :::::	ACCAAUUCUAUCUUCAGUCAA	Cleavage	1
	GmC3H92	gma-miR156e	GmC3H92	5	-1	1	21	466	486	UUGACAGAAGAUAGAGAGCAC	.::::::::: :::::	ACCAAUUCUAUCUUCAGUCAA	Cleavage	1
	GmC3H92	gma-miR156i	GmC3H92	5	-1	1	21	466	486	UUGACAGAAGAUAGAGAGCAC	.::::::::: :::::	ACCAAUUCUAUCUUCAGUCAA	Cleavage	1
	GmC3H92	gma-miR156j	GmC3H92	5	-1	1	21	466	486	UUGACAGAAGAUAGAGAGCAC	.::::::::: :::::	ACCAAUUCUAUCUUCAGUCAA	Cleavage	1
	GmC3H92	gma-miR156l	GmC3H92	5	-1	1	21	466	486	UUGACAGAAGAUAGAGAGCAC	.::::::::: :::::	ACCAAUUCUAUCUUCAGUCAA	Cleavage	1
	GmC3H92	gma-miR156m	GmC3H92	5	-1	1	21	466	486	UUGACAGAAGAUAGAGAGCAC	.::::::::: :::::	ACCAAUUCUAUCUUCAGUCAA	Cleavage	1
	GmC3H92	gma-miR159a-3p	GmC3H92	5	-1	1	21	1641	1661	UUUGGAUUGAAGGGAGCUCUA	: .:.: :::: :::::::.	CACGGUUGCCUUGAAUCCAAG	Cleavage	1
	GmC3H92	gma-miR159e-3p	GmC3H92	5	-1	1	21	1641	1661	UUUGGAUUGAAGGGAGCUCUA	: .:.: :::: :::::::.	CACGGUUGCCUUGAAUCCAAG	Cleavage	1
	GmC3H92	gma-miR160a-3p	GmC3H92	5	-1	1	21	972	992	GCGUAUGAGGAGCCAAGCAUA	:::: :: :::..::.::	GGAGCUUCGCCCCUUGUAUGC	Translation	1
	GmC3H92	gma-miR171h	GmC3H92	5	-1	1	21	112	132	AUUGAGACGAGCCGAAUCAAU	:::: .::.: ::.::::	GAUGAUCUGGUUAGUUUCAAA	Cleavage	1
	GmC3H92	gma-miR2118a-5p	GmC3H92	5	-1	1	22	1310	1331	GGAGAUGGGAGGGUCGGUAAAG	::.: .:.::..: :::::	AGAUAUCUGCUCUUUCCUCUCC	Cleavage	1
	GmC3H92	gma-miR2118b-5p	GmC3H92	5	-1	1	22	1310	1331	GGAGAUGGGAGGGUCGGUAAAG	::.: .:.::..: :::::	AGAUAUCUGCUCUUUCCUCUCC	Cleavage	1
	GmC3H92	gma-miR396i-3p	GmC3H92	5	-1	1	21	1682	1702	GUUCAAUAAAGCUGUGGGAAG	::: ::::: :::::.:	GGAGCCAGAGCUUCAUUGAGC	Cleavage	1
	GmC3H92	gma-miR396j	GmC3H92	5	-1	1	21	1636	1656	AUUCAAGAUAGCUGUGGAAAA	::::.:.:. :::::::	GCAGCCACGGUUGCCUUGAAU	Cleavage	1
	GmC3H92	gma-miR4364b	GmC3H92	5	-1	1	24	392	415	UAACAACAGCGGAAGAACCUUCUU	: : : ::.:::: :::::	UGCUUGAUGCAUCUGCUGAUGUUA	Cleavage	1
	GmC3H92	gma-miR4401a	GmC3H92	5	-1	1	24	117	140	ACAACGUCUUUGAAAGUAGGCAUU	:: .:: :::::::::.: ::	UCUGGUUAGUUUCAAAGAUGCGGU	Cleavage	1
	GmC3H92	gma-miR5042-5p	GmC3H92	5	-1	1	22	768	788	UAUCUUGGAUCACAGCCCCAUU	:: : ::: ::::::::::. :	AAGGCGGC-GUGAUCCAAGGAA	Cleavage	1
	GmC3H92	gma-miR9754	GmC3H92	5	-1	1	22	25	46	UGACCACAUUAGACUGAAAGUA	.: ::: :.:..: ::::::	CCUUCUCAAUUUGGUUUGGUCA	Cleavage	1
	GmC3H93	gma-miR156f	GmC3H93	4	-1	1	22	1640	1661	UUGACAGAAGAGAGAGAGCACA	::.:::.::::.:: :::	UAAACUUUCUUUCUUUUGGCAA	Cleavage	1
	GmC3H93	gma-miR156p	GmC3H93	4	-1	1	21	1641	1661	UUGACAGAAGAAAGGGAGCAC	::..:::::::.:: :::	AAACUUUCUUUCUUUUGGCAA	Cleavage	1
	GmC3H93	gma-miR156t	GmC3H93	4	-1	1	21	1641	1661	UUGACAGAAGAAAGGGAGCAC	::..:::::::.:: :::	AAACUUUCUUUCUUUUGGCAA	Cleavage	1
	GmC3H93	gma-miR4395	GmC3H93	4.5	-1	1	22	1340	1361	UGGAUAGGAGUAUGGGCUUGAG	::: : :. :::::::.::::	AUCAUGGCUCUACUCCUGUCCA	Cleavage	1
	GmC3H93	gma-miR1510b-3p	GmC3H93	5	-1	1	21	1684	1705	UGUUGUUUUACCUAUUC-CACC	::: ::::::: :::::...:	AGUGUGAAUAGGGAAAACGGUA	Translation	1
	GmC3H93	gma-miR156b	GmC3H93	5	-1	1	21	1640	1660	UGACAGAAGAGAGAGAGCACA	::.:::.::::.:: ::	UAAACUUUCUUUCUUUUGGCA	Cleavage	1
	GmC3H93	gma-miR156c	GmC3H93	5	-1	1	21	1641	1661	UUGACAGAAGAUAGAGAGCAC	::.::: ::::.:: :::	AAACUUUCUUUCUUUUGGCAA	Cleavage	1
	GmC3H93	gma-miR156d	GmC3H93	5	-1	1	21	1641	1661	UUGACAGAAGAUAGAGAGCAC	::.::: ::::.:: :::	AAACUUUCUUUCUUUUGGCAA	Cleavage	1
	GmC3H93	gma-miR156e	GmC3H93	5	-1	1	21	1641	1661	UUGACAGAAGAUAGAGAGCAC	::.::: ::::.:: :::	AAACUUUCUUUCUUUUGGCAA	Cleavage	1
	GmC3H93	gma-miR156i	GmC3H93	5	-1	1	21	1641	1661	UUGACAGAAGAUAGAGAGCAC	::.::: ::::.:: :::	AAACUUUCUUUCUUUUGGCAA	Cleavage	1
	GmC3H93	gma-miR156j	GmC3H93	5	-1	1	21	1641	1661	UUGACAGAAGAUAGAGAGCAC	::.::: ::::.:: :::	AAACUUUCUUUCUUUUGGCAA	Cleavage	1
	GmC3H93	gma-miR156k	GmC3H93	5	-1	1	21	1641	1661	UUGACAGAAGAGAGUGAGCAC	::. ::.::::.:: :::	AAACUUUCUUUCUUUUGGCAA	Cleavage	1
	GmC3H93	gma-miR156l	GmC3H93	5	-1	1	21	1641	1661	UUGACAGAAGAUAGAGAGCAC	::.::: ::::.:: :::	AAACUUUCUUUCUUUUGGCAA	Cleavage	1
	GmC3H93	gma-miR156m	GmC3H93	5	-1	1	21	1641	1661	UUGACAGAAGAUAGAGAGCAC	::.::: ::::.:: :::	AAACUUUCUUUCUUUUGGCAA	Cleavage	1
	GmC3H93	gma-miR156o	GmC3H93	5	-1	1	21	1641	1661	UUGACAGAAGAGAGUGAGCAC	::. ::.::::.:: :::	AAACUUUCUUUCUUUUGGCAA	Cleavage	1
	GmC3H93	gma-miR5773	GmC3H93	5	-1	1	22	1826	1847	UUUUUAAAAGGUUCAGUUAGGU	:.:::::::. .::: ..:::	UCUUAACUGAGAUUUUAGGAAA	Translation	1
	GmC3H93	gma-miR5780d	GmC3H93	5	-1	1	22	1574	1594	UGUUUUGAGUUUCUGAUAAAUU	:::: :: ::::::::::::	CAUUUCACA-AAACUCAAAACA	Cleavage	1
	GmC3H93	gma-miR9752	GmC3H93	5	-1	1	21	870	890	UGCUUCUUCUUUUCCCUGUUU	::: ::::::: ::::.	UGCCAGUAAAAAGAAUAAGCG	Cleavage	1
	GmC3H94	gma-miR5373	GmC3H94	3.5	-1	1	21	786	806	UCUCUUGAUUCUAGAUGAUGU	: .::::: : ::::::::::	AAGUCAUCCAAAAUCAAGAGA	Translation	1
	GmC3H94	gma-miR9732	GmC3H94	4	-1	1	21	2213	2233	CAAGGGUAUGAUGUGCAAUCU	:: : ::: ::::::.:::	GCAUGGGACAACAUACCUUUG	Translation	1
	GmC3H94	gma-miR9752	GmC3H94	4	-1	1	21	184	204	UGCUUCUUCUUUUCCCUGUUU	.::: :: :.:.::.::::.:	GAACUGGAAGAGGAGGAAGUA	Cleavage	7
	GmC3H94	gma-miR9752	GmC3H94	4	-1	1	21	226	246	UGCUUCUUCUUUUCCCUGUUU	.::: :: :.:.::.::::.:	GAACUGGAAGAGGAGGAAGUA	Cleavage	7
	GmC3H94	gma-miR4364b	GmC3H94	4.5	-1	1	24	2033	2056	UAACAACAGCGGAAGAACCUUCUU	: : ::: :::.::::: :::.	CAUAUGGUGAUUCUGCUGUAGUUG	Cleavage	1
	GmC3H94	gma-miR9742	GmC3H94	4.5	-1	1	21	1104	1124	UGUGUUGUUUGUUUUGUAGCA	:: :.:.:::::::..:::.	UGAUGCGAAACAAAUGACAUC	Cleavage	1
	GmC3H94	gma-miR9752	GmC3H94	4.5	-1	1	21	409	429	UGCUUCUUCUUUUCCCUGUUU	.:: ::: :.:::::::.: :	GAAGAGGAAGAAGAAGAGGAA	Cleavage	7
	GmC3H94	gma-miR9752	GmC3H94	4.5	-1	1	21	127	147	UGCUUCUUCUUUUCCCUGUUU	::: :.:::::::::..	GUCGAGGAAGAAGAAGAAGUG	Cleavage	7
	GmC3H94	gma-miR1510a-3p	GmC3H94	5	-1	1	23	458	480	UUGUUGUUUUACCUAUUCCACCC	:: : :. ::: :.:.::::::	AGGAGAAGAAGGAAGAGCAACAA	Translation	1
	GmC3H94	gma-miR1514a-3p	GmC3H94	5	-1	1	21	2196	2216	AUGCCUAUUUUAAAAUGAAAA	:: ::: ::::::.:::::	UUAUCAAGGUAAAAUGGGCAU	Cleavage	1
	GmC3H94	gma-miR1514b-3p	GmC3H94	5	-1	1	21	2196	2216	AUGCCUAUUUUAAAAUGAAAA	:: ::: ::::::.:::::	UUAUCAAGGUAAAAUGGGCAU	Cleavage	1
	GmC3H94	gma-miR1530	GmC3H94	5	-1	1	21	2103	2123	UUUUCACAUAAAUUAAAAUAU	:: ::: :: ::::::::	UCAUAAUAAAUUUUGUGAAAA	Cleavage	1
	GmC3H94	gma-miR156c	GmC3H94	5	-1	1	21	2088	2108	UUGACAGAAGAUAGAGAGCAC	:.::: :::::::: .::	AAGUUCUGUAUCUUCUCAUAA	Cleavage	1
	GmC3H94	gma-miR156d	GmC3H94	5	-1	1	21	2088	2108	UUGACAGAAGAUAGAGAGCAC	:.::: :::::::: .::	AAGUUCUGUAUCUUCUCAUAA	Cleavage	1
	GmC3H94	gma-miR156e	GmC3H94	5	-1	1	21	2088	2108	UUGACAGAAGAUAGAGAGCAC	:.::: :::::::: .::	AAGUUCUGUAUCUUCUCAUAA	Cleavage	1
	GmC3H94	gma-miR156i	GmC3H94	5	-1	1	21	2088	2108	UUGACAGAAGAUAGAGAGCAC	:.::: :::::::: .::	AAGUUCUGUAUCUUCUCAUAA	Cleavage	1
	GmC3H94	gma-miR156j	GmC3H94	5	-1	1	21	2088	2108	UUGACAGAAGAUAGAGAGCAC	:.::: :::::::: .::	AAGUUCUGUAUCUUCUCAUAA	Cleavage	1
	GmC3H94	gma-miR156l	GmC3H94	5	-1	1	21	2088	2108	UUGACAGAAGAUAGAGAGCAC	:.::: :::::::: .::	AAGUUCUGUAUCUUCUCAUAA	Cleavage	1
	GmC3H94	gma-miR156m	GmC3H94	5	-1	1	21	2088	2108	UUGACAGAAGAUAGAGAGCAC	:.::: :::::::: .::	AAGUUCUGUAUCUUCUCAUAA	Cleavage	1
	GmC3H94	gma-miR4352a	GmC3H94	5	-1	1	24	1897	1920	AUUUCUAGGACAUACUACGACGGU	.::: :: ::::.::.::	AUGAAUGUAUCAUCUCCUGGAGAU	Translation	1
	GmC3H94	gma-miR4382	GmC3H94	5	-1	1	22	2499	2520	UAUGUUAACUGAUUUCAUGGAU	: .:: :::::::::.:::	AGUCAAAAAAUCAGUUGACAAG	Cleavage	1
	GmC3H94	gma-miR4992	GmC3H94	5	-1	1	22	2459	2480	AUUCUAAGAUGGUUUUUGUUAG	::.:....:::::::: :	GGCACGAGGGUCAUCUUAGCAA	Cleavage	1
	GmC3H94	gma-miR5041-5p	GmC3H94	5	-1	1	21	398	418	UUUCAUCUUCAACUUGCUCAA	::: :.:: ::::: :::.	AGGAGGAGGUGGAAGAGGAAG	Translation	1
	GmC3H94	gma-miR5761a	GmC3H94	5	-1	1	21	2294	2314	UUUUGUGUCGUGAAGCUUUUG	.::: ::: :.::.::::	GUGAAGGAUCAGGGCAUAAAA	Translation	1
	GmC3H94	gma-miR5761b	GmC3H94	5	-1	1	21	2294	2314	UUUUGUGUCGUGAAGCUUUUG	.::: ::: :.::.::::	GUGAAGGAUCAGGGCAUAAAA	Translation	1
	GmC3H94	gma-miR5781	GmC3H94	5	-1	1	22	1279	1300	CUGAAACUGAGACUGCAUCUGG	: :: :::: :::::::::	GCUGAAGCAGACUCAGUUUCUA	Cleavage	1
	GmC3H94	gma-miR9752	GmC3H94	5	-1	1	21	449	470	UGCUUCUUCUUUUCC-CUGUUU	::.::: :::..:::::::: :	AAGCAGUGGAGGAGAAGAAGGA	Cleavage	7
	GmC3H94	gma-miR9752	GmC3H94	5	-1	1	21	358	378	UGCUUCUUCUUUUCCCUGUUU	.:. ::: :.:.::::::: :	GAGGAGGAAGAGGAAGAAGAA	Cleavage	7
	GmC3H94	gma-miR9752	GmC3H94	5	-1	1	21	295	315	UGCUUCUUCUUUUCCCUGUUU	: : ::: ..:.::::::: :	AUAGAGGUGGAGGAAGAAGAA	Cleavage	7
	GmC3H95	gma-miR396a-3p	GmC3H95	4	-1	1	20	785	805	UUCAAUAAAGCUGUGG-GAAG	::: :::::::::::: :.:	GUUCACCACAGCUUUAUGGGA	Cleavage	1
	GmC3H95	gma-miR396i-3p	GmC3H95	4.5	-1	1	21	785	806	GUUCAAUAAAGCUGUGG-GAAG	::: :::::::::::: :.:.	GUUCACCACAGCUUUAUGGGAU	Cleavage	1
	GmC3H95	gma-miR482c-3p	GmC3H95	4.5	-1	1	21	105	125	UUCCCAAUUCCGCCCAUUCCU	.::::::::.:: . ::::.:	GGGAAUGGGUGGUGCUGGGGA	Cleavage	1
	GmC3H95	gma-miR169i-3p	GmC3H95	5	-1	1	21	102	122	CCGGUGCCAUCCCGUCUCAUA	::.:: ::.:::..:.::	AUUGGGAAUGGGUGGUGCUGG	Cleavage	1
	GmC3H95	gma-miR408d	GmC3H95	5	-1	1	20	359	378	UGCACUGCCUCUUCCCUGGC	: :::: :.:::::: :::	GGCAGGCAGGAGGCACUGCU	Cleavage	1
	GmC3H95	gma-miR482a-3p	GmC3H95	5	-1	1	24	104	127	UCUUCCCAAUUCCGCCCAUUCCUA	:.::::::::.:: . ::::.::.	UGGGAAUGGGUGGUGCUGGGGAGG	Translation	1
	GmC3H95	gma-miR482b-3p	GmC3H95	5	-1	1	22	106	128	UCUUCCCUA-CACCUCCCAUACC	:: ::::: :::: :.::::.::	GGAAUGGGUGGUGCUGGGGAGGA	Cleavage	1
	GmC3H95	gma-miR482d-3p	GmC3H95	5	-1	1	22	106	128	UCUUCCCUA-CACCUCCCAUACC	:: ::::: :::: :.::::.::	GGAAUGGGUGGUGCUGGGGAGGA	Cleavage	1
	GmC3H95	gma-miR5372	GmC3H95	5	-1	1	21	788	808	UUGUUCGAUAAAACUGUUGUG	::: :::: ::::: :.:.::	CACCACAGCUUUAUGGGAUAA	Cleavage	1
	GmC3H96	gma-miR4993	GmC3H96	3	-1	1	21	59	79	GAGCGGCGGCGGUGGAGGAUG	: ::::::.::::::::::	CCUCCUCCGCCGCCGCCGCCG	Cleavage	2
	GmC3H96	gma-miR9761	GmC3H96	3	-1	1	21	442	462	UGAAGGUCUAGGAUAUUUUGU	.:::::: ::::.::::: ::	GCAAAAUCUCCUGGACCUCCA	Cleavage	1
	GmC3H96	gma-miR4365	GmC3H96	4	-1	1	24	460	483	AAGAACUUCUUCCGCGAGAUCGCA	:: .:. :::::.::::::	CCACCUCCUGUUGAAGAGGUUCUU	Cleavage	1
	GmC3H96	gma-miR530a	GmC3H96	4.5	-1	1	20	1730	1749	UGCAUUUGCACCUGCACUUU	... :: :::::::::: ::	GGGUUGGAGGUGCAAAUCCA	Cleavage	1
	GmC3H96	gma-miR530b	GmC3H96	4.5	-1	1	21	1729	1749	UGCAUUUGCACCUGCACUUUA	... :: :::::::::: ::	GGGGUUGGAGGUGCAAAUCCA	Cleavage	1
	GmC3H96	gma-miR530c	GmC3H96	4.5	-1	1	21	1729	1749	UGCAUUUGCACCUGCACUUUA	... :: :::::::::: ::	GGGGUUGGAGGUGCAAAUCCA	Cleavage	1
	GmC3H96	gma-miR530d	GmC3H96	4.5	-1	1	21	1729	1749	UGCAUUUGCACCUGCACUUUA	... :: :::::::::: ::	GGGGUUGGAGGUGCAAAUCCA	Cleavage	1
	GmC3H96	gma-miR530e	GmC3H96	4.5	-1	1	21	1729	1749	UGCAUUUGCACCUGCACUUUA	... :: :::::::::: ::	GGGGUUGGAGGUGCAAAUCCA	Cleavage	1
	GmC3H96	gma-miR9752	GmC3H96	4.5	-1	1	21	1388	1408	UGCUUCUUCUUUUCCCUGUUU	: ::: :...:::::.:.:	GCAGAGGUAGGGGAAGAGGUA	Cleavage	2
	GmC3H96	gma-miR1507c-3p	GmC3H96	5	-1	1	20	1674	1692	CCUCAUUCCAAACAUCAUCU	:.::. ::::::.:::: :	UGGUGG-GUUUGGGAUGAUG	Cleavage	1
	GmC3H96	gma-miR482a-3p	GmC3H96	5	-1	1	24	978	1001	UCUUCCCAAUUCCGCCCAUUCCUA	:::: :::::::: :: :	UGUUGCUGGGGGGAAUUGGAAAUA	Cleavage	1
	GmC3H96	gma-miR4993	GmC3H96	5	-1	1	21	1786	1806	GAGCGGCGGCGGUGGAGGAUG	::: ::::: :: :::::	UUUCCACCACCUCCACCGCUA	Translation	2
	GmC3H96	gma-miR5668	GmC3H96	5	-1	1	21	964	984	AGCAAUGGAAUUAUAGACUGC	: :. .:..:::..:::::	AGAAUUGGUGGUUCUGUUGCU	Cleavage	1
	GmC3H96	gma-miR5670b	GmC3H96	5	-1	1	22	1394	1415	CACAUCAUACCAUAUUUGCUUC	: :: ..: . :::::::::::	GUAGGGGAAGAGGUAUGAUGUG	Cleavage	1
	GmC3H96	gma-miR9752	GmC3H96	5	-1	1	21	1234	1254	UGCUUCUUCUUUUCCCUGUUU	::::.:: :.::::. ::::	AAACGGGAAGAAGAGAAAGCC	Cleavage	2
	GmC3H97	gma-miR1508a	GmC3H97	4	-1	1	23	1022	1044	UCUAGAAAGGGAAAUAGCAGUUG	::.:.:::: ::::.:.:.	AUGGUGUUGUUUCACUUUUUGGG	Translation	1
	GmC3H97	gma-miR1510a-3p	GmC3H97	4.5	-1	1	23	27	49	UUGUUGUUUUACCUAUUCCACCC	: :: ::::.:::::::	UGAGCGCAUUGGUAGAACAACAU	Cleavage	1
	GmC3H97	gma-miR4374b	GmC3H97	4.5	-1	1	22	978	999	UACUUUCAAAGACGUUGUUGAG	:.::. ::::::.::::.	UGAAGCAGGAUCUUUGGAAGUG	Cleavage	1
	GmC3H97	gma-miR4396	GmC3H97	4.5	-1	1	24	210	232	UGUAGUUUCUAAGACGAUGCUGAC	:::::.: ::::::.:.::..	GAAAGCAUUG-CUUAGAGAUUAUG	Cleavage	1
	GmC3H97	gma-miR1510b-3p	GmC3H97	5	-1	1	21	28	48	UGUUGUUUUACCUAUUCCACC	: :: ::::.:::::::	GAGCGCAUUGGUAGAACAACA	Cleavage	1
	GmC3H97	gma-miR156c	GmC3H97	5	-1	1	21	920	940	UUGACAGAAGAUAGAGAGCAC	: : :: ::::: .::::::	GGGAUCAAUAUCUGUUGUCAA	Cleavage	1
	GmC3H97	gma-miR156d	GmC3H97	5	-1	1	21	920	940	UUGACAGAAGAUAGAGAGCAC	: : :: ::::: .::::::	GGGAUCAAUAUCUGUUGUCAA	Cleavage	1
	GmC3H97	gma-miR156e	GmC3H97	5	-1	1	21	920	940	UUGACAGAAGAUAGAGAGCAC	: : :: ::::: .::::::	GGGAUCAAUAUCUGUUGUCAA	Cleavage	1
	GmC3H97	gma-miR156i	GmC3H97	5	-1	1	21	920	940	UUGACAGAAGAUAGAGAGCAC	: : :: ::::: .::::::	GGGAUCAAUAUCUGUUGUCAA	Cleavage	1
	GmC3H97	gma-miR156j	GmC3H97	5	-1	1	21	920	940	UUGACAGAAGAUAGAGAGCAC	: : :: ::::: .::::::	GGGAUCAAUAUCUGUUGUCAA	Cleavage	1
	GmC3H97	gma-miR156l	GmC3H97	5	-1	1	21	920	940	UUGACAGAAGAUAGAGAGCAC	: : :: ::::: .::::::	GGGAUCAAUAUCUGUUGUCAA	Cleavage	1
	GmC3H97	gma-miR156m	GmC3H97	5	-1	1	21	920	940	UUGACAGAAGAUAGAGAGCAC	: : :: ::::: .::::::	GGGAUCAAUAUCUGUUGUCAA	Cleavage	1
	GmC3H97	gma-miR4344	GmC3H97	5	-1	1	24	1031	1054	AAGUAGACAUUCUAAGACGUUGCU	:: :.::.:.: ::.::.::	UUUCACUUUUUGGGACGUUUAUUU	Cleavage	1
	GmC3H98	gma-miR1510a-3p	GmC3H98	4.5	-1	1	23	27	49	UUGUUGUUUUACCUAUUCCACCC	: :: ::::.:::::::	UGAGCGCAUUGGUAGAACAACAU	Cleavage	1
	GmC3H98	gma-miR4374b	GmC3H98	4.5	-1	1	22	978	999	UACUUUCAAAGACGUUGUUGAG	:.::. ::::::.::::.	UGAAGCAGGAUCUUUGGAAGUG	Cleavage	1
	GmC3H98	gma-miR1510b-3p	GmC3H98	5	-1	1	21	28	48	UGUUGUUUUACCUAUUCCACC	: :: ::::.:::::::	GAGCGCAUUGGUAGAACAACA	Cleavage	1
	GmC3H98	gma-miR156c	GmC3H98	5	-1	1	21	920	940	UUGACAGAAGAUAGAGAGCAC	: : :: ::::: .::::::	GGGAUCAAUAUCUGUUGUCAA	Cleavage	1
	GmC3H98	gma-miR156d	GmC3H98	5	-1	1	21	920	940	UUGACAGAAGAUAGAGAGCAC	: : :: ::::: .::::::	GGGAUCAAUAUCUGUUGUCAA	Cleavage	1
	GmC3H98	gma-miR156e	GmC3H98	5	-1	1	21	920	940	UUGACAGAAGAUAGAGAGCAC	: : :: ::::: .::::::	GGGAUCAAUAUCUGUUGUCAA	Cleavage	1
	GmC3H98	gma-miR156i	GmC3H98	5	-1	1	21	920	940	UUGACAGAAGAUAGAGAGCAC	: : :: ::::: .::::::	GGGAUCAAUAUCUGUUGUCAA	Cleavage	1
	GmC3H98	gma-miR156j	GmC3H98	5	-1	1	21	920	940	UUGACAGAAGAUAGAGAGCAC	: : :: ::::: .::::::	GGGAUCAAUAUCUGUUGUCAA	Cleavage	1
	GmC3H98	gma-miR156l	GmC3H98	5	-1	1	21	920	940	UUGACAGAAGAUAGAGAGCAC	: : :: ::::: .::::::	GGGAUCAAUAUCUGUUGUCAA	Cleavage	1
	GmC3H98	gma-miR156m	GmC3H98	5	-1	1	21	920	940	UUGACAGAAGAUAGAGAGCAC	: : :: ::::: .::::::	GGGAUCAAUAUCUGUUGUCAA	Cleavage	1
	GmC3H98	gma-miR9766	GmC3H98	5	-1	1	21	168	188	UUUGAAGGGAAGGAAUGAAAC	::::::: :.:::..::	GCCCCAUUCCUCCUCUUUGAA	Translation	1
	GmC3H99	gma-miR1508a	GmC3H99	4	-1	1	23	1022	1044	UCUAGAAAGGGAAAUAGCAGUUG	::.:.:::: ::::.:.:.	AUGGUGUUGUUUCACUUUUUGGG	Translation	1
	GmC3H99	gma-miR4374b	GmC3H99	4.5	-1	1	22	978	999	UACUUUCAAAGACGUUGUUGAG	:.::. ::::::.::::.	UGAAGCAGGAUCUUUGGAAGUG	Cleavage	1
	GmC3H99	gma-miR156c	GmC3H99	5	-1	1	21	920	940	UUGACAGAAGAUAGAGAGCAC	: : :: ::::: .::::::	GGGAUCAAUAUCUGUUGUCAA	Cleavage	1
	GmC3H99	gma-miR156d	GmC3H99	5	-1	1	21	920	940	UUGACAGAAGAUAGAGAGCAC	: : :: ::::: .::::::	GGGAUCAAUAUCUGUUGUCAA	Cleavage	1
	GmC3H99	gma-miR156e	GmC3H99	5	-1	1	21	920	940	UUGACAGAAGAUAGAGAGCAC	: : :: ::::: .::::::	GGGAUCAAUAUCUGUUGUCAA	Cleavage	1
	GmC3H99	gma-miR156i	GmC3H99	5	-1	1	21	920	940	UUGACAGAAGAUAGAGAGCAC	: : :: ::::: .::::::	GGGAUCAAUAUCUGUUGUCAA	Cleavage	1
	GmC3H99	gma-miR156j	GmC3H99	5	-1	1	21	920	940	UUGACAGAAGAUAGAGAGCAC	: : :: ::::: .::::::	GGGAUCAAUAUCUGUUGUCAA	Cleavage	1
	GmC3H99	gma-miR156l	GmC3H99	5	-1	1	21	920	940	UUGACAGAAGAUAGAGAGCAC	: : :: ::::: .::::::	GGGAUCAAUAUCUGUUGUCAA	Cleavage	1
	GmC3H99	gma-miR156m	GmC3H99	5	-1	1	21	920	940	UUGACAGAAGAUAGAGAGCAC	: : :: ::::: .::::::	GGGAUCAAUAUCUGUUGUCAA	Cleavage	1
	GmC3H100	gma-miR4374b	GmC3H100	4	-1	1	22	945	966	UACUUUCAAAGACGUUGUUGAG	:.::. ::::::.:::::	UGAAGCAGGAUCUUUGGAAGUA	Cleavage	1
	GmC3H100	gma-miR1510a-3p	GmC3H100	4.5	-1	1	23	27	49	UUGUUGUUUUACCUAUUCCACCC	: :: ::::.:::::::	UGAGCGCAUUGGUAGAACAACAU	Cleavage	1
	GmC3H100	gma-miR1510b-3p	GmC3H100	5	-1	1	21	28	48	UGUUGUUUUACCUAUUCCACC	: :: ::::.:::::::	GAGCGCAUUGGUAGAACAACA	Cleavage	1
	GmC3H100	gma-miR156c	GmC3H100	5	-1	1	21	887	907	UUGACAGAAGAUAGAGAGCAC	: : :: ::::: .::::::	GGGAUCAAUAUCUGUUGUCAA	Cleavage	1
	GmC3H100	gma-miR156d	GmC3H100	5	-1	1	21	887	907	UUGACAGAAGAUAGAGAGCAC	: : :: ::::: .::::::	GGGAUCAAUAUCUGUUGUCAA	Cleavage	1
	GmC3H100	gma-miR156e	GmC3H100	5	-1	1	21	887	907	UUGACAGAAGAUAGAGAGCAC	: : :: ::::: .::::::	GGGAUCAAUAUCUGUUGUCAA	Cleavage	1
	GmC3H100	gma-miR156i	GmC3H100	5	-1	1	21	887	907	UUGACAGAAGAUAGAGAGCAC	: : :: ::::: .::::::	GGGAUCAAUAUCUGUUGUCAA	Cleavage	1
	GmC3H100	gma-miR156j	GmC3H100	5	-1	1	21	887	907	UUGACAGAAGAUAGAGAGCAC	: : :: ::::: .::::::	GGGAUCAAUAUCUGUUGUCAA	Cleavage	1
	GmC3H100	gma-miR156l	GmC3H100	5	-1	1	21	887	907	UUGACAGAAGAUAGAGAGCAC	: : :: ::::: .::::::	GGGAUCAAUAUCUGUUGUCAA	Cleavage	1
	GmC3H100	gma-miR156m	GmC3H100	5	-1	1	21	887	907	UUGACAGAAGAUAGAGAGCAC	: : :: ::::: .::::::	GGGAUCAAUAUCUGUUGUCAA	Cleavage	1
	GmC3H100	gma-miR4381	GmC3H100	5	-1	1	24	636	659	UAUGUGACGGUAAACGGUGACAAG	:::. :::.:.::..:: :	CAAUACACUCUUUGCUGUUGCAGA	Cleavage	1
	GmC3H101	gma-miR1508a	GmC3H101	4	-1	1	23	1022	1044	UCUAGAAAGGGAAAUAGCAGUUG	::.:.:::: ::::.:.:.	AUGGUGUUGUUUCACUUUUUGGG	Translation	1
	GmC3H101	gma-miR1510a-3p	GmC3H101	4.5	-1	1	23	27	49	UUGUUGUUUUACCUAUUCCACCC	: :: ::::.:::::::	UGAGCGCAUUGGUAGAACAACAU	Cleavage	1
	GmC3H101	gma-miR4374b	GmC3H101	4.5	-1	1	22	978	999	UACUUUCAAAGACGUUGUUGAG	:.::. ::::::.::::.	UGAAGCAGGAUCUUUGGAAGUG	Cleavage	1
	GmC3H101	gma-miR1510b-3p	GmC3H101	5	-1	1	21	28	48	UGUUGUUUUACCUAUUCCACC	: :: ::::.:::::::	GAGCGCAUUGGUAGAACAACA	Cleavage	1
	GmC3H101	gma-miR156c	GmC3H101	5	-1	1	21	920	940	UUGACAGAAGAUAGAGAGCAC	: : :: ::::: .::::::	GGGAUCAAUAUCUGUUGUCAA	Cleavage	1
	GmC3H101	gma-miR156d	GmC3H101	5	-1	1	21	920	940	UUGACAGAAGAUAGAGAGCAC	: : :: ::::: .::::::	GGGAUCAAUAUCUGUUGUCAA	Cleavage	1
	GmC3H101	gma-miR156e	GmC3H101	5	-1	1	21	920	940	UUGACAGAAGAUAGAGAGCAC	: : :: ::::: .::::::	GGGAUCAAUAUCUGUUGUCAA	Cleavage	1
	GmC3H101	gma-miR156i	GmC3H101	5	-1	1	21	920	940	UUGACAGAAGAUAGAGAGCAC	: : :: ::::: .::::::	GGGAUCAAUAUCUGUUGUCAA	Cleavage	1
	GmC3H101	gma-miR156j	GmC3H101	5	-1	1	21	920	940	UUGACAGAAGAUAGAGAGCAC	: : :: ::::: .::::::	GGGAUCAAUAUCUGUUGUCAA	Cleavage	1
	GmC3H101	gma-miR156l	GmC3H101	5	-1	1	21	920	940	UUGACAGAAGAUAGAGAGCAC	: : :: ::::: .::::::	GGGAUCAAUAUCUGUUGUCAA	Cleavage	1
	GmC3H101	gma-miR156m	GmC3H101	5	-1	1	21	920	940	UUGACAGAAGAUAGAGAGCAC	: : :: ::::: .::::::	GGGAUCAAUAUCUGUUGUCAA	Cleavage	1
	GmC3H102	gma-miR1510a-3p	GmC3H102	4.5	-1	1	23	27	49	UUGUUGUUUUACCUAUUCCACCC	: :: ::::.:::::::	UGAGCGCAUUGGUAGAACAACAU	Cleavage	1
	GmC3H102	gma-miR4374b	GmC3H102	4.5	-1	1	22	978	999	UACUUUCAAAGACGUUGUUGAG	:.::. ::::::.::::.	UGAAGCAGGAUCUUUGGAAGUG	Cleavage	1
	GmC3H102	gma-miR1510b-3p	GmC3H102	5	-1	1	21	28	48	UGUUGUUUUACCUAUUCCACC	: :: ::::.:::::::	GAGCGCAUUGGUAGAACAACA	Cleavage	1
	GmC3H102	gma-miR156c	GmC3H102	5	-1	1	21	920	940	UUGACAGAAGAUAGAGAGCAC	: : :: ::::: .::::::	GGGAUCAAUAUCUGUUGUCAA	Cleavage	1
	GmC3H102	gma-miR156d	GmC3H102	5	-1	1	21	920	940	UUGACAGAAGAUAGAGAGCAC	: : :: ::::: .::::::	GGGAUCAAUAUCUGUUGUCAA	Cleavage	1
	GmC3H102	gma-miR156e	GmC3H102	5	-1	1	21	920	940	UUGACAGAAGAUAGAGAGCAC	: : :: ::::: .::::::	GGGAUCAAUAUCUGUUGUCAA	Cleavage	1
	GmC3H102	gma-miR156i	GmC3H102	5	-1	1	21	920	940	UUGACAGAAGAUAGAGAGCAC	: : :: ::::: .::::::	GGGAUCAAUAUCUGUUGUCAA	Cleavage	1
	GmC3H102	gma-miR156j	GmC3H102	5	-1	1	21	920	940	UUGACAGAAGAUAGAGAGCAC	: : :: ::::: .::::::	GGGAUCAAUAUCUGUUGUCAA	Cleavage	1
	GmC3H102	gma-miR156l	GmC3H102	5	-1	1	21	920	940	UUGACAGAAGAUAGAGAGCAC	: : :: ::::: .::::::	GGGAUCAAUAUCUGUUGUCAA	Cleavage	1
	GmC3H102	gma-miR156m	GmC3H102	5	-1	1	21	920	940	UUGACAGAAGAUAGAGAGCAC	: : :: ::::: .::::::	GGGAUCAAUAUCUGUUGUCAA	Cleavage	1
	GmC3H103	gma-miR1508a	GmC3H103	4	-1	1	23	1022	1044	UCUAGAAAGGGAAAUAGCAGUUG	::.:.:::: ::::.:.:.	AUGGUGUUGUUUCACUUUUUGGG	Translation	1
	GmC3H103	gma-miR1510a-3p	GmC3H103	4.5	-1	1	23	27	49	UUGUUGUUUUACCUAUUCCACCC	: :: ::::.:::::::	UGAGCGCAUUGGUAGAACAACAU	Cleavage	1
	GmC3H103	gma-miR4374b	GmC3H103	4.5	-1	1	22	978	999	UACUUUCAAAGACGUUGUUGAG	:.::. ::::::.::::.	UGAAGCAGGAUCUUUGGAAGUG	Cleavage	1
	GmC3H103	gma-miR1510b-3p	GmC3H103	5	-1	1	21	28	48	UGUUGUUUUACCUAUUCCACC	: :: ::::.:::::::	GAGCGCAUUGGUAGAACAACA	Cleavage	1
	GmC3H103	gma-miR156c	GmC3H103	5	-1	1	21	920	940	UUGACAGAAGAUAGAGAGCAC	: : :: ::::: .::::::	GGGAUCAAUAUCUGUUGUCAA	Cleavage	1
	GmC3H103	gma-miR156d	GmC3H103	5	-1	1	21	920	940	UUGACAGAAGAUAGAGAGCAC	: : :: ::::: .::::::	GGGAUCAAUAUCUGUUGUCAA	Cleavage	1
	GmC3H103	gma-miR156e	GmC3H103	5	-1	1	21	920	940	UUGACAGAAGAUAGAGAGCAC	: : :: ::::: .::::::	GGGAUCAAUAUCUGUUGUCAA	Cleavage	1
	GmC3H103	gma-miR156i	GmC3H103	5	-1	1	21	920	940	UUGACAGAAGAUAGAGAGCAC	: : :: ::::: .::::::	GGGAUCAAUAUCUGUUGUCAA	Cleavage	1
	GmC3H103	gma-miR156j	GmC3H103	5	-1	1	21	920	940	UUGACAGAAGAUAGAGAGCAC	: : :: ::::: .::::::	GGGAUCAAUAUCUGUUGUCAA	Cleavage	1
	GmC3H103	gma-miR156l	GmC3H103	5	-1	1	21	920	940	UUGACAGAAGAUAGAGAGCAC	: : :: ::::: .::::::	GGGAUCAAUAUCUGUUGUCAA	Cleavage	1
	GmC3H103	gma-miR156m	GmC3H103	5	-1	1	21	920	940	UUGACAGAAGAUAGAGAGCAC	: : :: ::::: .::::::	GGGAUCAAUAUCUGUUGUCAA	Cleavage	1
	GmC3H104	gma-miR1508a	GmC3H104	4	-1	1	23	1022	1044	UCUAGAAAGGGAAAUAGCAGUUG	::.:.:::: ::::.:.:.	AUGGUGUUGUUUCACUUUUUGGG	Translation	1
	GmC3H104	gma-miR4374b	GmC3H104	4.5	-1	1	22	978	999	UACUUUCAAAGACGUUGUUGAG	:.::. ::::::.::::.	UGAAGCAGGAUCUUUGGAAGUG	Cleavage	1
	GmC3H105	gma-miR1508a	GmC3H105	4	-1	1	23	1022	1044	UCUAGAAAGGGAAAUAGCAGUUG	::.:.:::: ::::.:.:.	AUGGUGUUGUUUCACUUUUUGGG	Translation	1
	GmC3H105	gma-miR1510a-3p	GmC3H105	4.5	-1	1	23	27	49	UUGUUGUUUUACCUAUUCCACCC	: :: ::::.:::::::	UGAGCGCAUUGGUAGAACAACAU	Cleavage	1
	GmC3H105	gma-miR4374b	GmC3H105	4.5	-1	1	22	978	999	UACUUUCAAAGACGUUGUUGAG	:.::. ::::::.::::.	UGAAGCAGGAUCUUUGGAAGUG	Cleavage	1
	GmC3H105	gma-miR1510b-3p	GmC3H105	5	-1	1	21	28	48	UGUUGUUUUACCUAUUCCACC	: :: ::::.:::::::	GAGCGCAUUGGUAGAACAACA	Cleavage	1
	GmC3H105	gma-miR156c	GmC3H105	5	-1	1	21	920	940	UUGACAGAAGAUAGAGAGCAC	: : :: ::::: .::::::	GGGAUCAAUAUCUGUUGUCAA	Cleavage	1
	GmC3H105	gma-miR156d	GmC3H105	5	-1	1	21	920	940	UUGACAGAAGAUAGAGAGCAC	: : :: ::::: .::::::	GGGAUCAAUAUCUGUUGUCAA	Cleavage	1
	GmC3H105	gma-miR156e	GmC3H105	5	-1	1	21	920	940	UUGACAGAAGAUAGAGAGCAC	: : :: ::::: .::::::	GGGAUCAAUAUCUGUUGUCAA	Cleavage	1
	GmC3H105	gma-miR156i	GmC3H105	5	-1	1	21	920	940	UUGACAGAAGAUAGAGAGCAC	: : :: ::::: .::::::	GGGAUCAAUAUCUGUUGUCAA	Cleavage	1
	GmC3H105	gma-miR156j	GmC3H105	5	-1	1	21	920	940	UUGACAGAAGAUAGAGAGCAC	: : :: ::::: .::::::	GGGAUCAAUAUCUGUUGUCAA	Cleavage	1
	GmC3H105	gma-miR156l	GmC3H105	5	-1	1	21	920	940	UUGACAGAAGAUAGAGAGCAC	: : :: ::::: .::::::	GGGAUCAAUAUCUGUUGUCAA	Cleavage	1
	GmC3H105	gma-miR156m	GmC3H105	5	-1	1	21	920	940	UUGACAGAAGAUAGAGAGCAC	: : :: ::::: .::::::	GGGAUCAAUAUCUGUUGUCAA	Cleavage	1
	GmC3H106	gma-miR1510a-3p	GmC3H106	4.5	-1	1	23	27	49	UUGUUGUUUUACCUAUUCCACCC	: :: ::::.:::::::	UGAGCGCAUUGGUAGAACAACAU	Cleavage	1
	GmC3H106	gma-miR4374b	GmC3H106	4.5	-1	1	22	930	951	UACUUUCAAAGACGUUGUUGAG	:.::. ::::::.::::.	UGAAGCAGGAUCUUUGGAAGUG	Cleavage	1
	GmC3H106	gma-miR1510b-3p	GmC3H106	5	-1	1	21	28	48	UGUUGUUUUACCUAUUCCACC	: :: ::::.:::::::	GAGCGCAUUGGUAGAACAACA	Cleavage	1
	GmC3H106	gma-miR156c	GmC3H106	5	-1	1	21	872	892	UUGACAGAAGAUAGAGAGCAC	: : :: ::::: .::::::	GGGAUCAAUAUCUGUUGUCAA	Cleavage	1
	GmC3H106	gma-miR156d	GmC3H106	5	-1	1	21	872	892	UUGACAGAAGAUAGAGAGCAC	: : :: ::::: .::::::	GGGAUCAAUAUCUGUUGUCAA	Cleavage	1
	GmC3H106	gma-miR156e	GmC3H106	5	-1	1	21	872	892	UUGACAGAAGAUAGAGAGCAC	: : :: ::::: .::::::	GGGAUCAAUAUCUGUUGUCAA	Cleavage	1
	GmC3H106	gma-miR156i	GmC3H106	5	-1	1	21	872	892	UUGACAGAAGAUAGAGAGCAC	: : :: ::::: .::::::	GGGAUCAAUAUCUGUUGUCAA	Cleavage	1
	GmC3H106	gma-miR156j	GmC3H106	5	-1	1	21	872	892	UUGACAGAAGAUAGAGAGCAC	: : :: ::::: .::::::	GGGAUCAAUAUCUGUUGUCAA	Cleavage	1
	GmC3H106	gma-miR156l	GmC3H106	5	-1	1	21	872	892	UUGACAGAAGAUAGAGAGCAC	: : :: ::::: .::::::	GGGAUCAAUAUCUGUUGUCAA	Cleavage	1
	GmC3H106	gma-miR156m	GmC3H106	5	-1	1	21	872	892	UUGACAGAAGAUAGAGAGCAC	: : :: ::::: .::::::	GGGAUCAAUAUCUGUUGUCAA	Cleavage	1
	GmC3H106	gma-miR9742	GmC3H106	5	-1	1	21	317	337	UGUGUUGUUUGUUUUGUAGCA	:::: ....:::::..::	GUGUACAUGGUGAACAAUGCA	Cleavage	1
	GmC3H107	gma-miR1508a	GmC3H107	4	-1	1	23	1022	1044	UCUAGAAAGGGAAAUAGCAGUUG	::.:.:::: ::::.:.:.	AUGGUGUUGUUUCACUUUUUGGG	Translation	1
	GmC3H107	gma-miR4374b	GmC3H107	4.5	-1	1	22	978	999	UACUUUCAAAGACGUUGUUGAG	:.::. ::::::.::::.	UGAAGCAGGAUCUUUGGAAGUG	Cleavage	1
	GmC3H107	gma-miR156c	GmC3H107	5	-1	1	21	920	940	UUGACAGAAGAUAGAGAGCAC	: : :: ::::: .::::::	GGGAUCAAUAUCUGUUGUCAA	Cleavage	1
	GmC3H107	gma-miR156d	GmC3H107	5	-1	1	21	920	940	UUGACAGAAGAUAGAGAGCAC	: : :: ::::: .::::::	GGGAUCAAUAUCUGUUGUCAA	Cleavage	1
	GmC3H107	gma-miR156e	GmC3H107	5	-1	1	21	920	940	UUGACAGAAGAUAGAGAGCAC	: : :: ::::: .::::::	GGGAUCAAUAUCUGUUGUCAA	Cleavage	1
	GmC3H107	gma-miR156i	GmC3H107	5	-1	1	21	920	940	UUGACAGAAGAUAGAGAGCAC	: : :: ::::: .::::::	GGGAUCAAUAUCUGUUGUCAA	Cleavage	1
	GmC3H107	gma-miR156j	GmC3H107	5	-1	1	21	920	940	UUGACAGAAGAUAGAGAGCAC	: : :: ::::: .::::::	GGGAUCAAUAUCUGUUGUCAA	Cleavage	1
	GmC3H107	gma-miR156l	GmC3H107	5	-1	1	21	920	940	UUGACAGAAGAUAGAGAGCAC	: : :: ::::: .::::::	GGGAUCAAUAUCUGUUGUCAA	Cleavage	1
	GmC3H107	gma-miR156m	GmC3H107	5	-1	1	21	920	940	UUGACAGAAGAUAGAGAGCAC	: : :: ::::: .::::::	GGGAUCAAUAUCUGUUGUCAA	Cleavage	1
	GmC3H107	gma-miR4347	GmC3H107	5	-1	1	24	535	558	AAGCUUCUUACGGAUCAAGUUGAU	.:::::: ::.::..:.:	ACCUCUUUGAUCAGUGAGGGGUUA	Cleavage	1
	GmC3H108	gma-miR1508a	GmC3H108	4	-1	1	23	1022	1044	UCUAGAAAGGGAAAUAGCAGUUG	::.:.:::: ::::.:.:.	AUGGUGUUGUUUCACUUUUUGGG	Translation	1
	GmC3H108	gma-miR1510a-3p	GmC3H108	4.5	-1	1	23	27	49	UUGUUGUUUUACCUAUUCCACCC	: :: ::::.:::::::	UGAGCGCAUUGGUAGAACAACAU	Cleavage	1
	GmC3H108	gma-miR4374b	GmC3H108	4.5	-1	1	22	978	999	UACUUUCAAAGACGUUGUUGAG	:.::. ::::::.::::.	UGAAGCAGGAUCUUUGGAAGUG	Cleavage	1
	GmC3H108	gma-miR1510b-3p	GmC3H108	5	-1	1	21	28	48	UGUUGUUUUACCUAUUCCACC	: :: ::::.:::::::	GAGCGCAUUGGUAGAACAACA	Cleavage	1
	GmC3H109	gma-miR1508a	GmC3H109	4	-1	1	23	1022	1044	UCUAGAAAGGGAAAUAGCAGUUG	::.:.:::: ::::.:.:.	AUGGUGUUGUUUCACUUUUUGGG	Translation	1
	GmC3H109	gma-miR1510a-3p	GmC3H109	4.5	-1	1	23	27	49	UUGUUGUUUUACCUAUUCCACCC	: :: ::::.:::::::	UGAGCGCAUUGGUAGAACAACAU	Cleavage	1
	GmC3H109	gma-miR4374b	GmC3H109	4.5	-1	1	22	978	999	UACUUUCAAAGACGUUGUUGAG	:.::. ::::::.::::.	UGAAGCAGGAUCUUUGGAAGUG	Cleavage	1
	GmC3H109	gma-miR9745	GmC3H109	4.5	-1	1	24	715	738	AGAAUUAAAUUUGGACCGUAUAAC	: : ::.:::: :.:::::	AGAGGAAGCUCUAAAUCUGAUUCU	Cleavage	1
	GmC3H109	gma-miR1510b-3p	GmC3H109	5	-1	1	21	28	48	UGUUGUUUUACCUAUUCCACC	: :: ::::.:::::::	GAGCGCAUUGGUAGAACAACA	Cleavage	1
	GmC3H109	gma-miR1520c	GmC3H109	5	-1	1	23	39	61	UUCAAUAAGAACGUGACACGUGA	::.::::::::::.:	UAGAACAACAUGUUCUUAUUGGA	Cleavage	1
	GmC3H109	gma-miR156c	GmC3H109	5	-1	1	21	920	940	UUGACAGAAGAUAGAGAGCAC	: : :: ::::: .::::::	GGGAUCAAUAUCUGUUGUCAA	Cleavage	1
	GmC3H109	gma-miR156d	GmC3H109	5	-1	1	21	920	940	UUGACAGAAGAUAGAGAGCAC	: : :: ::::: .::::::	GGGAUCAAUAUCUGUUGUCAA	Cleavage	1
	GmC3H109	gma-miR156e	GmC3H109	5	-1	1	21	920	940	UUGACAGAAGAUAGAGAGCAC	: : :: ::::: .::::::	GGGAUCAAUAUCUGUUGUCAA	Cleavage	1
	GmC3H109	gma-miR156i	GmC3H109	5	-1	1	21	920	940	UUGACAGAAGAUAGAGAGCAC	: : :: ::::: .::::::	GGGAUCAAUAUCUGUUGUCAA	Cleavage	1
	GmC3H109	gma-miR156j	GmC3H109	5	-1	1	21	920	940	UUGACAGAAGAUAGAGAGCAC	: : :: ::::: .::::::	GGGAUCAAUAUCUGUUGUCAA	Cleavage	1
	GmC3H109	gma-miR156l	GmC3H109	5	-1	1	21	920	940	UUGACAGAAGAUAGAGAGCAC	: : :: ::::: .::::::	GGGAUCAAUAUCUGUUGUCAA	Cleavage	1
	GmC3H109	gma-miR156m	GmC3H109	5	-1	1	21	920	940	UUGACAGAAGAUAGAGAGCAC	: : :: ::::: .::::::	GGGAUCAAUAUCUGUUGUCAA	Cleavage	1
	GmC3H110	gma-miR4993	GmC3H110	3	-1	1	21	215	235	GAGCGGCGGCGGUGGAGGAUG	: ::::::.::::::::::	CCUCCUCCGCCGCCGCCGCCG	Cleavage	3
	GmC3H110	gma-miR4993	GmC3H110	3.5	-1	1	21	119	138	GAGCGGCGGCGGUGGAGGAUG	: ::::::.:::::::: :::	CCUCCUCCGCCGCCGCC-CUC	Cleavage	3
	GmC3H110	gma-miR167h	GmC3H110	4.5	-1	1	24	979	1002	AUCAUGCUGGCAGCUUCAACUGGU	: : :.::.::: ::.:::.:	AAAACUGGGAGUUGCAAGUAUGGU	Cleavage	1
	GmC3H110	gma-miR4348c	GmC3H110	4.5	-1	1	21	1403	1423	UGUUAAACUUGCAAGAUGACA	:: : :::::::::.::	GUGCAACCUGCAAGUUUGACC	Cleavage	1
	GmC3H110	gma-miR4993	GmC3H110	4.5	-1	1	21	260	280	GAGCGGCGGCGGUGGAGGAUG	:. ::.:::::::::: :	CCCCUGCCGCCGCCGCCGCGC	Cleavage	3
	GmC3H110	gma-miR1525	GmC3H110	5	-1	1	21	650	670	UGGGUUAAUUAAGUUUUUAGU	: :. :::.::::: : ::::	AGUGCAAAUUUAAUCAUCCCA	Cleavage	1
	GmC3H110	gma-miR1536	GmC3H110	5	-1	1	21	1112	1132	AAGCAGAGACAAAUGUGUUUA	: ::. :: :::.:::::::	UUAAUCCAGCUGUUUCUGCUU	Cleavage	1
	GmC3H110	gma-miR9729	GmC3H110	5	-1	1	24	1114	1137	GUAAUGAGUAGAAACAUUUAGAAG	:: :. :::::::.::.:: :	AAUCCAGCUGUUUCUGCUUAUCAA	Cleavage	1
	GmC3H111	gma-miR396h	GmC3H111	4	-1	1	20	748	767	UCCACAGCUUUCUUGAACUG	::::...:.:::.:::: :	AAGUUUGGGGAAGUUGUGAA	Cleavage	1
	GmC3H111	gma-miR9759	GmC3H111	4	-1	1	21	836	856	UAUAAGCAAGUAGAAUUUAAU	::: . :::.::::::::::	AUUCUGCUCUGCUUGCUUAUA	Cleavage	1
	GmC3H111	gma-miR530a	GmC3H111	4.5	-1	1	20	112	131	UGCAUUUGCACCUGCACUUU	.:.: :::: :::::::::	GAGGAGCAGAGGCAAAUGCA	Translation	1
	GmC3H111	gma-miR530b	GmC3H111	4.5	-1	1	21	111	131	UGCAUUUGCACCUGCACUUUA	.:.: :::: :::::::::	CGAGGAGCAGAGGCAAAUGCA	Translation	1
	GmC3H111	gma-miR530c	GmC3H111	4.5	-1	1	21	111	131	UGCAUUUGCACCUGCACUUUA	.:.: :::: :::::::::	CGAGGAGCAGAGGCAAAUGCA	Translation	1
	GmC3H111	gma-miR530d	GmC3H111	4.5	-1	1	21	111	131	UGCAUUUGCACCUGCACUUUA	.:.: :::: :::::::::	CGAGGAGCAGAGGCAAAUGCA	Translation	1
	GmC3H111	gma-miR530e	GmC3H111	4.5	-1	1	21	111	131	UGCAUUUGCACCUGCACUUUA	.:.: :::: :::::::::	CGAGGAGCAGAGGCAAAUGCA	Translation	1
	GmC3H111	gma-miR396a-5p	GmC3H111	5	-1	1	21	748	768	UUCCACAGCUUUCUUGAACUG	::::...:.:::.:::: :	AAGUUUGGGGAAGUUGUGAAC	Cleavage	1
	GmC3H111	gma-miR396b-5p	GmC3H111	5	-1	1	21	748	768	UUCCACAGCUUUCUUGAACUU	:::::...:.:::.:::: :	AAGUUUGGGGAAGUUGUGAAC	Cleavage	1
	GmC3H111	gma-miR396c	GmC3H111	5	-1	1	21	748	768	UUCCACAGCUUUCUUGAACUU	:::::...:.:::.:::: :	AAGUUUGGGGAAGUUGUGAAC	Cleavage	1
	GmC3H111	gma-miR396e	GmC3H111	5	-1	1	22	747	768	UUCCACAGCUUUCUUGAACUGU	::::...:.:::.:::: :	GAAGUUUGGGGAAGUUGUGAAC	Cleavage	1
	GmC3H111	gma-miR396g	GmC3H111	5	-1	1	21	1172	1192	UUCUUGAACUUCUUAUGCAUC	: .: :::::: ::::::	ACUCUAGAAGAAGGUCAAGAU	Cleavage	1
	GmC3H111	gma-miR396i-5p	GmC3H111	5	-1	1	21	748	768	UUCCACAGCUUUCUUGAACUG	::::...:.:::.:::: :	AAGUUUGGGGAAGUUGUGAAC	Cleavage	1
	GmC3H111	gma-miR396k-5p	GmC3H111	5	-1	1	21	748	768	UUCCACAGCUUUCUUGAACUU	:::::...:.:::.:::: :	AAGUUUGGGGAAGUUGUGAAC	Cleavage	1
	GmC3H111	gma-miR5762	GmC3H111	5	-1	1	21	1086	1106	UCAUAGGAGGAAUCAACUGGC	..: :::.::..::. ::::	UUUAUUUGGUUUUUCUGAUGA	Cleavage	1
	GmC3H111	gma-miR9752	GmC3H111	5	-1	1	21	250	270	UGCUUCUUCUUUUCCCUGUUU	:::: ::.:::::::::	CAACAACGAGAAGAAGAAGAC	Cleavage	1
	GmC3H112	gma-miR4384	GmC3H112	4.5	-1	1	24	618	641	AAUCAGACACUGCAUUCAAAGACG	:::::::::::::.::	AGAAAUUGAAUGCAGUGUUUGCCU	Cleavage	1
	GmC3H112	gma-miR4992	GmC3H112	4.5	-1	1	22	336	357	AUUCUAAGAUGGUUUUUGUUAG	: :::.::::. .::.::::	GAAUCAAGAACCGGUUUGGAAU	Cleavage	1
	GmC3H112	gma-miR5034	GmC3H112	4.5	-1	1	22	37	58	GGUACCCUUUCAGAUAGUCUCA	::: ::.:::::::::: : :	GGAGCCUGUCUGAAAGGGGAGC	Cleavage	1
	GmC3H112	gma-miR1519	GmC3H112	5	-1	1	22	993	1014	UAAGUGUUGCAAAAUAGUCAUU	:.. .::::::.:::. ::	GCAGGUAGUUUUGCGACAUCUA	Cleavage	1
	GmC3H112	gma-miR4401a	GmC3H112	5	-1	1	24	252	275	ACAACGUCUUUGAAAGUAGGCAUU	:::: ::.:: :..::::	UAGAGCUACAUUUAAUGGUGUUGC	Cleavage	1
	GmC3H112	gma-miR5777	GmC3H112	5	-1	1	22	257	278	CUAGCAAUAAUGUUGGAUGCAC	: :::..::.. :.::::::	CUACAUUUAAUGGUGUUGCUAC	Translation	1
	GmC3H113	gma-miR4388	GmC3H113	3.5	-1	1	24	1217	1240	AAUCUUAGGGACCAAAUUGACAGC	: : ::::::::: ::::::	UGGAUGAUUUUGGUCCCGAAGAUU	Cleavage	1
	GmC3H113	gma-miR4363	GmC3H113	4.5	-1	1	22	1106	1127	CGAUUACCAGAAGGCUUAUUAG	::.:::.::.: :::::.::.	CUGAUAGGCUUGCUGGUGAUUC	Translation	1
	GmC3H113	gma-miR4992	GmC3H113	4.5	-1	1	22	485	506	AUUCUAAGAUGGUUUUUGUUAG	:: .::::::::.: ::::	AAAAAGAAAACCAUUUGAGAAC	Cleavage	1
	GmC3H113	gma-miR9742	GmC3H113	4.5	-1	1	21	826	846	UGUGUUGUUUGUUUUGUAGCA	::::::..::::: .:: :	AACUACAAGGCAAACUGCAAA	Cleavage	1
	GmC3H113	gma-miR2108a	GmC3H113	5	-1	1	21	986	1006	UUAAUGUGUUGUGUUUGUCGG	..::.. .::..:::..::.:	UUGAUGUGCAUGACAUGUUGA	Cleavage	1
	GmC3H113	gma-miR2606a	GmC3H113	5	-1	1	21	1129	1149	AAAAGCACUUAAGGAACGGUA	..: :: .:::.:: :::::	GGUCCUUGUUUAGGUCCUUUU	Cleavage	1
	GmC3H113	gma-miR2606b	GmC3H113	5	-1	1	21	1129	1149	AAAAGCACUUAAGGAACGGUA	..: :: .:::.:: :::::	GGUCCUUGUUUAGGUCCUUUU	Cleavage	1
	GmC3H113	gma-miR4384	GmC3H113	5	-1	1	24	552	575	AAUCAGACACUGCAUUCAAAGACG	: ::.:::: :::.:: ::	AGAAGUAGAGUGCAAUGUUUGUUU	Translation	1
	GmC3H113	gma-miR5771	GmC3H113	5	-1	1	24	482	505	AUCUCAAGUGGAUUGCUUAAGGAC	::: :: :::.::::::	AGGAAAAAGAAAACCAUUUGAGAA	Cleavage	1
	GmC3H114	gma-miR390b-5p	GmC3H114	3	-1	1	21	487	507	AAGCUCAGGAGGGAUAGCACC	::.:.:.:::::: :::::	AUUGUUGUUCCUCCUAAGCUU	Cleavage	1
	GmC3H114	gma-miR390d	GmC3H114	3	-1	1	21	487	507	AAGCUCAGGAGGGAUAGCACC	::.:.:.:::::: :::::	AUUGUUGUUCCUCCUAAGCUU	Cleavage	1
	GmC3H114	gma-miR390a-5p	GmC3H114	3.5	-1	1	21	487	507	AAGCUCAGGAGGGAUAGCGCC	.:.:.:.:::::: :::::	AUUGUUGUUCCUCCUAAGCUU	Cleavage	1
	GmC3H114	gma-miR390f	GmC3H114	3.5	-1	1	21	487	507	AAGCUCAGGAGGGAUAGCGCC	.:.:.:.:::::: :::::	AUUGUUGUUCCUCCUAAGCUU	Cleavage	1
	GmC3H114	gma-miR390g	GmC3H114	3.5	-1	1	21	487	507	AAGCUCAGGAGGGAUAGCGCC	.:.:.:.:::::: :::::	AUUGUUGUUCCUCCUAAGCUU	Cleavage	1
	GmC3H114	gma-miR1520f-3p	GmC3H114	4	-1	1	24	591	614	CAAUCAGAACAUGACACAUGACAA	:: :: :::::::::::::	AGGUAAUUCAUCAUGUUCUGAUUC	Cleavage	1
	GmC3H114	gma-miR1520k	GmC3H114	4	-1	1	24	590	613	AAUCAGAACAUGACACAUGACAGU	:: :: :::::::::::::	CAGGUAAUUCAUCAUGUUCUGAUU	Cleavage	1
	GmC3H114	gma-miR5033	GmC3H114	4	-1	1	21	831	851	GGCUGUACAAAAGGAAACUAC	::: ::::::::: :: ::	UGAGUGUCCUUUUGUUCACCC	Cleavage	1
	GmC3H114	gma-miR9725	GmC3H114	4	-1	1	21	5	25	UUAAUUUUUUUGGAUCAGCAU	: ::.::::.:.:::: ::	GCGGUGGUCCAGAGAAAUCAA	Cleavage	1
	GmC3H114	gma-miR1520g	GmC3H114	4.5	-1	1	24	591	614	CAAUCAGAACAUGACACGUGACAA	:: :. :::::::::::::	AGGUAAUUCAUCAUGUUCUGAUUC	Cleavage	1
	GmC3H114	gma-miR1520m	GmC3H114	4.5	-1	1	24	590	613	AAUCAGAACAUGACAUGUGACAAU	:: :. :::::::::::::	CAGGUAAUUCAUCAUGUUCUGAUU	Cleavage	1
	GmC3H114	gma-miR390e	GmC3H114	4.5	-1	1	20	487	506	AGCUCAGGAGGGAUAGCGCC	.:.:.:.:::::: ::::	AUUGUUGUUCCUCCUAAGCU	Cleavage	1
	GmC3H114	gma-miR5038a	GmC3H114	4.5	-1	1	21	2076	2096	UGAGAAUUUGGCCUCUGUCCA	::::: ::: .::::: ::::	UGGACCGAGUUCAAAUCCUCA	Cleavage	1
	GmC3H114	gma-miR5038b	GmC3H114	4.5	-1	1	21	2076	2096	UGAGAAUUUGGCCUCUGUCCA	::::: ::: .::::: ::::	UGGACCGAGUUCAAAUCCUCA	Cleavage	1
	GmC3H114	gma-miR1508c	GmC3H114	5	-1	1	21	683	703	UAGAAAGGGAAAUAGCAGUUG	::.:::.:: :::. :::::.	CAGCUGUUAAUUCUGUUUCUG	Cleavage	1
	GmC3H114	gma-miR1520d	GmC3H114	5	-1	1	22	591	612	AUCAGAACAUGACACGUGACAA	:: :. ::::::::::::	AGGUAAUUCAUCAUGUUCUGAU	Cleavage	1
	GmC3H114	gma-miR1520n	GmC3H114	5	-1	1	24	592	615	UCAAUCAGAACAUGACACGUGACA	:: :. ::::::::::::: :	GGUAAUUCAUCAUGUUCUGAUUCA	Cleavage	1
	GmC3H114	gma-miR4352a	GmC3H114	5	-1	1	24	1642	1665	AUUUCUAGGACAUACUACGACGGU	.:: :.: ::::::.:::	ACAAGUGUCUUGUCUCCUAGGAAU	Translation	1
	GmC3H114	gma-miR4385	GmC3H114	5	-1	1	24	367	390	AAUCGAUGUAGAAAAGUGAUUGGU	.:: ::::: : ::.:::::. :	GCCCUUCACUGUGCUGCAUCGGGU	Cleavage	1
	GmC3H114	gma-miR5030	GmC3H114	5	-1	1	22	228	248	AGAACAAUUUGUGUUUUACCGG	::: :: ::::::::::::	UGGGUCCAA-ACAAAUUGUUCU	Cleavage	1
	GmC3H114	gma-miR5037c	GmC3H114	5	-1	1	20	520	539	AGUGGAACUUUGAGGCCUGC	::: :::..::: ::.:::	GCAACCCUUGAAGAUCUACU	Cleavage	1
	GmC3H114	gma-miR5376	GmC3H114	5	-1	1	22	1277	1298	UGAAGAUUUGAAGAAUUUGGGA	:::::: .: ::. ::::::	AGCCAAAUGUUCCAGCUCUUCA	Translation	1
	GmC3H115	gma-miR9729	GmC3H115	4	-1	1	24	199	222	GUAAUGAGUAGAAACAUUUAGAAG	:.:::: ::::.::::: :.	GAGGUGAAUGCUUCUGCUCAUGAU	Cleavage	1
	GmC3H115	gma-miR9752	GmC3H115	4	-1	1	21	381	401	UGCUUCUUCUUUUCCCUGUUU	:::..: :...::::::::.:	AAAUGGAGGGGAGAAGAAGUA	Cleavage	1
	GmC3H115	gma-miR1520p	GmC3H115	4.5	-1	1	24	1047	1070	AUGUUGUUAUUGGAUGAUGACGGU	: ::::..: :.::::.::	AAGAACCUCAUUUACUGACAAUAU	Translation	1
	GmC3H115	gma-miR2108b	GmC3H115	4.5	-1	1	21	342	362	UUAAUGUGUUGUGUUUGUGAG	::: :.:::::.::: ::	UACACUUAUACAACGCAUAAA	Cleavage	1
	GmC3H115	gma-miR5674a	GmC3H115	4.5	-1	1	21	1146	1166	UAAUUGUGUUGUACAUUAUCA	: :::.:: :.: .:::::::	UCAUAGUGCAUACUACAAUUA	Cleavage	1
	GmC3H115	gma-miR5674b	GmC3H115	4.5	-1	1	21	1146	1166	UAAUUGUGUUGUACAUUAUCA	: :::.:: :.: .:::::::	UCAUAGUGCAUACUACAAUUA	Cleavage	1
	GmC3H115	gma-miR396h	GmC3H115	5	-1	1	20	551	570	UCCACAGCUUUCUUGAACUG	.::: :::::::.: :::	UAGUGAAAGAAAGUUAUGGU	Cleavage	1
	GmC3H116	gma-miR1513c	GmC3H116	5	-1	1	19	364	382	UAUGAGAGAAAGCCAUGAC	::: ::::::::: .::	GUCUAUGCUUUCUCUAGUA	Cleavage	1
	GmC3H117	gma-miR159b-5p	GmC3H117	4.5	-1	1	21	369	389	GAGUUCCCUGCACUCCAAGUC	::::::::::..:::.:.	CACUUGGAGUGUGGGGGAUGG	Cleavage	1
	GmC3H117	gma-miR159f-5p	GmC3H117	4.5	-1	1	21	369	389	GAGUUCCCUGCACUCCAAGUC	::::::::::..:::.:.	CACUUGGAGUGUGGGGGAUGG	Cleavage	1
	GmC3H117	gma-miR4391	GmC3H117	4.5	-1	1	24	572	595	UCUCGGCAAAGAACUAAGAAGAAG	:::.: ::::::..:.::	AAGGCCCUUGGGUCUUUGUUGGGA	Cleavage	1
	GmC3H117	gma-miR172g	GmC3H117	5	-1	1	20	640	659	GCAGCACCAUCAAGAUUCAC	: :.:::: ::::: :::.	CUAAGUCUUAAUGGUCCUGU	Translation	1
	GmC3H117	gma-miR4348b	GmC3H117	5	-1	1	21	314	334	UCUUUUGAAUUUGACUAUUAG	:::: :...:::::...::	GUAAUUAUUGGAUUCAGGGGA	Cleavage	1
	GmC3H118	gma-miR5377	GmC3H118	4	-1	1	23	858	880	CUGAAGGAUCGAUGUAGAAUGCU	: :: ::.:.::::::::	UGGUUCCUCAAUUGGUCCUUCAG	Cleavage	1
	GmC3H118	gma-miR4395	GmC3H118	4.5	-1	1	22	745	766	UGGAUAGGAGUAUGGGCUUGAG	:: ::..::::.: :::.:	ACAAACCCUGUACUUCCAUCUA	Cleavage	1
	GmC3H118	gma-miR5372	GmC3H118	4.5	-1	1	21	788	808	UUGUUCGAUAAAACUGUUGUG	:: :::::::::: :.:.::	CAACACAGUUUUAUGGGAUAA	Cleavage	1
	GmC3H118	gma-miR171d	GmC3H118	5	-1	1	21	1324	1344	UGAUUGAGUCGUGUCAAUAUC	.:::.::.::::. .:::	UCAGUUGGCAUGACUUUGUCA	Cleavage	1
	GmC3H118	gma-miR4371c	GmC3H118	5	-1	1	24	957	979	GACGUGACAGACGGAAUAUCACAU	.::: : :::. :::::::..::	GUGU-AAAUUUGGUCUGUCGUGUA	Cleavage	1
	GmC3H119	gma-miR4376a-3p	GmC3H119	3	-1	1	21	871	891	AGCAUCAUAUCUCCUGCAUAG	: :: . ::::::::::::.:	CAAUAUUGGAGAUAUGAUGUU	Cleavage	1
	GmC3H119	gma-miR4341	GmC3H119	4.5	-1	1	24	974	997	UGUGUUGAAAGUUUAACAUGACGG	: :: ::.::::::::..	GAGAGAAGUGCAAUUUUCAACAUG	Cleavage	1
	GmC3H119	gma-miR5782	GmC3H119	4.5	-1	1	21	230	250	UAGCUGGUAGGAGAAGUUCAG	::::::::.:.: ::::	CCAAACUUCUCUUGCAAGCUU	Cleavage	1
	GmC3H119	gma-miR862b	GmC3H119	4.5	-1	1	19	834	852	GCUGGAUGUCUUUGAAGGA	:.: :::::: ::::::.	UUCAGCAAAGAGAUCCAGU	Cleavage	1
	GmC3H119	gma-miR9745	GmC3H119	4.5	-1	1	24	931	954	AGAAUUAAAUUUGGACCGUAUAAC	:..: :.:::::::. ::::	AAAUUGUGUUUCAAAUUUGUUUCU	Cleavage	1
	GmC3H119	gma-miR1526	GmC3H119	5	-1	1	22	175	196	CCGGAAGAGGAAAAUUAAGCAA	: : ::::::::::::	GGAUCUCACUUUCCUCUUCCGA	Cleavage	1
	GmC3H119	gma-miR4408	GmC3H119	5	-1	1	24	629	652	UAACAACAUUGGAUGAGGGUUGGA	: :::: : :::::::::: :.	GCGAACCAUAUUCCAAUGUUGAUG	Cleavage	1
	GmC3H119	gma-miR4409	GmC3H119	5	-1	1	22	1231	1252	UAACAAGUGGGUUUGUUGACUG	: : : : :...:::::::::.	CUGGCUAAAGGUCCACUUGUUG	Cleavage	1
	GmC3H119	gma-miR5781	GmC3H119	5	-1	1	22	1321	1341	CUGAAACUGAGACUGCAUCUGG	.::: :: ::::.:::::::	AUAGA-GCUCUCUCGGUUUCAG	Cleavage	1
	GmC3H119	gma-miR862a	GmC3H119	5	-1	1	22	832	853	UGCUGGAUGUCUUUGAAGGAAU	:.: :::::: ::::::..	GAUUCAGCAAAGAGAUCCAGUG	Cleavage	1
	GmC3H120	gma-miR9756	GmC3H120	3	-1	1	22	925	946	UGAGAACUUUAUCCAAACAGAG	::::: ::::.:: :::::	AGAUGUUUAGAUAGAGAUCUCA	Cleavage	1
	GmC3H120	gma-miR9734	GmC3H120	3.5	-1	1	24	930	953	UCGUGAAUGAGAUUUGUGUUGCUU	.:.: :.::::::::::.:	UUUAGAUAGAGAUCUCAUUCAUGU	Cleavage	1
	GmC3H120	gma-miR1512a-3p	GmC3H120	4	-1	1	21	1539	1559	GCUUUAAGAAUUUCAGUUAUG	:.: ::::::::: ::.:.	UCUGAGUGAAAUUCUCAAGGU	Cleavage	1
	GmC3H120	gma-miR4348b	GmC3H120	4.5	-1	1	21	1546	1566	UCUUUUGAAUUUGACUAUUAG	::: ::::. :::::::.	GAAAUUCUCAAGGUCAAAAGG	Cleavage	1
	GmC3H120	gma-miR9749	GmC3H120	4.5	-1	1	21	1477	1497	UUAGCUUCUUUCACCUUUCCC	::: : ::::.::::.: :	AAGAAUGCUGAAGGAAGUUUA	Cleavage	1
	GmC3H120	gma-miR5039	GmC3H120	5	-1	1	21	1447	1467	CCCUUUUUUAAUCGUUGCAUG	: ::::. ::::::.::: :	CUUGCAGAAAUUAAAGAAGAG	Cleavage	1
	GmC3H120	gma-miR9740	GmC3H120	5	-1	1	21	272	292	UGUAGGUUCCAGUGAGGGAAA	:::.:.::: :::: .::.::	UUUUCUUCAAUGGAUUCUGCA	Cleavage	1
	GmC3H121	gma-miR1520b	GmC3H121	4.5	-1	1	23	725	747	GUGACAGUCAUCAUUUAAUAAGA	:: .. ::::::::::::	GCCCCUUUGGGGAUGACUGUCAC	Cleavage	1
	GmC3H121	gma-miR530a	GmC3H121	4.5	-1	1	20	800	819	UGCAUUUGCACCUGCACUUU	::: ::::::::. ::: ::	AAACUGCAGGUGUCAAUCCA	Cleavage	1
	GmC3H121	gma-miR530b	GmC3H121	4.5	-1	1	21	799	819	UGCAUUUGCACCUGCACUUUA	::: ::::::::. ::: ::	GAAACUGCAGGUGUCAAUCCA	Cleavage	1
	GmC3H121	gma-miR530c	GmC3H121	4.5	-1	1	21	799	819	UGCAUUUGCACCUGCACUUUA	::: ::::::::. ::: ::	GAAACUGCAGGUGUCAAUCCA	Cleavage	1
	GmC3H121	gma-miR530d	GmC3H121	4.5	-1	1	21	799	819	UGCAUUUGCACCUGCACUUUA	::: ::::::::. ::: ::	GAAACUGCAGGUGUCAAUCCA	Cleavage	1
	GmC3H121	gma-miR530e	GmC3H121	4.5	-1	1	21	799	819	UGCAUUUGCACCUGCACUUUA	::: ::::::::. ::: ::	GAAACUGCAGGUGUCAAUCCA	Cleavage	1
	GmC3H121	gma-miR482a-3p	GmC3H121	5	-1	1	24	392	416	UCUUCCCAAUUCCGC-CCAUUCCUA	.:::: : ::.::::::: ::	CACCGAUGGCGGGGGAUUGGGAUGA	Cleavage	1
	GmC3H122	gma-miR4348c	GmC3H122	4	-1	1	21	1349	1369	UGUUAAACUUGCAAGAUGACA	:: ::::.::::::.::	GACCAGCUUGUAAGUUUGACC	Cleavage	1
	GmC3H122	gma-miR4993	GmC3H122	4	-1	1	21	68	88	GAGCGGCGGCGGUGGAGGAUG	::::.::. :: :::::::::	CAUCUUCUUCCCCCGCCGCUC	Translation	1
	GmC3H122	gma-miR5041-5p	GmC3H122	4	-1	1	21	148	168	UUUCAUCUUCAACUUGCUCAA	::::::::::.: ::::.	CAGAGCAAGUUGGAUUUGAAG	Cleavage	1
	GmC3H122	gma-miR9725	GmC3H122	5	-1	1	21	926	946	UUAAUUUUUUUGGAUCAGCAU	:: :::::.:: :::::	GGUCUUCUCCAAGAACAUUAA	Cleavage	1
	GmC3H123	gma-miR396i-3p	GmC3H123	4	-1	1	21	1637	1657	GUUCAAUAAAGCUGUGGGAAG	::: ::::::.::::.:	GGAGCCAGAGCUUUGUUGAGC	Cleavage	1
	GmC3H123	gma-miR162a	GmC3H123	4.5	-1	1	20	1636	1655	UCGAUAAACCUCUGCAUCCA	::: ::::: :::.:.::	CGGAGCCAGAGCUUUGUUGA	Cleavage	1
	GmC3H123	gma-miR162b	GmC3H123	4.5	-1	1	21	1635	1655	UCGAUAAACCUCUGCAUCCAG	::: ::::: :::.:.::	UCGGAGCCAGAGCUUUGUUGA	Cleavage	1
	GmC3H123	gma-miR162c	GmC3H123	4.5	-1	1	21	1635	1655	UCGAUAAACCUCUGCAUCCAG	::: ::::: :::.:.::	UCGGAGCCAGAGCUUUGUUGA	Cleavage	1
	GmC3H123	gma-miR166h-3p	GmC3H123	4.5	-1	1	21	721	741	UCUCGGACCAGGCUUCAUUCC	:.:::.:::: ::.: :::	AAAGUGAGGCCUUGUUCAAGA	Cleavage	1
	GmC3H123	gma-miR166k	GmC3H123	4.5	-1	1	21	721	741	UCUCGGACCAGGCUUCAUUCC	:.:::.:::: ::.: :::	AAAGUGAGGCCUUGUUCAAGA	Cleavage	1
	GmC3H123	gma-miR166u	GmC3H123	4.5	-1	1	20	722	741	UCUCGGACCAGGCUUCAUUC	:.:::.:::: ::.: :::	AAGUGAGGCCUUGUUCAAGA	Cleavage	1
	GmC3H123	gma-miR171r	GmC3H123	4.5	-1	1	21	528	548	CGAGCCGAAUCAAUACCACUC	:::::::::: ::::.:	AGAUGGUAUUGAUGAGGCUUG	Cleavage	1
	GmC3H123	gma-miR171s	GmC3H123	4.5	-1	1	21	528	548	CGAGCCGAAUCAAUACCACUC	:::::::::: ::::.:	AGAUGGUAUUGAUGAGGCUUG	Cleavage	1
	GmC3H123	gma-miR396b-3p	GmC3H123	4.5	-1	1	21	1637	1657	GCUCAAGAAAGCUGUGGGAGA	::: :::::: ::::::	GGAGCCAGAGCUUUGUUGAGC	Cleavage	1
	GmC3H123	gma-miR396k-3p	GmC3H123	4.5	-1	1	21	1637	1657	GCUCAAGAAAGCUGUGGGAGA	::: :::::: ::::::	GGAGCCAGAGCUUUGUUGAGC	Cleavage	1
	GmC3H123	gma-miR4341	GmC3H123	4.5	-1	1	24	1284	1307	UGUGUUGAAAGUUUAACAUGACGG	:: ::.:::::..:..::	UGAAAAUCAUAGACUUUUGAUGCA	Cleavage	1
	GmC3H123	gma-miR4386	GmC3H123	4.5	-1	1	24	1796	1819	UCGAAGGUUCUGGAGAGGACUGCA	::.:::.: :.:..::.::	AAUCUUCUUCUUCUGGAUUUUUGA	Translation	1
	GmC3H123	gma-miR171b-3p	GmC3H123	5	-1	1	21	528	548	CGAGCCGAAUCAAUAUCACUC	::.::::::: ::::.:	AGAUGGUAUUGAUGAGGCUUG	Cleavage	1
	GmC3H123	gma-miR171j-5p	GmC3H123	5	-1	1	21	301	322	UAUUGGCCUGGUUCAC-UCAGA	.::: :: ::::.:::.:.:.	GUUGAUGUUAACCGGGCUAGUG	Cleavage	1
	GmC3H123	gma-miR172b-5p	GmC3H123	5	-1	1	20	292	311	GUAGCAUCAUCAAGAUUCAC	:..::::: :::::.::	ACGGGUCUUGUUGAUGUUAA	Translation	1
	GmC3H123	gma-miR4401a	GmC3H123	5	-1	1	24	123	146	ACAACGUCUUUGAAAGUAGGCAUU	.::::::.:::.: :::	UGUAAGGGCUUUCAGAGAUGCUGU	Cleavage	1
	GmC3H123	gma-miR4401b	GmC3H123	5	-1	1	21	1437	1457	UCAAAGACGUUGCUGAGGUAA	: :::::. :.:: :.::::.	UAACCUCGACGACAUUUUUGG	Cleavage	1
	GmC3H123	gma-miR4408	GmC3H123	5	-1	1	24	1556	1579	UAACAACAUUGGAUGAGGGUUGGA	::::::::.::. :::: :	GAUCACCCUCAUUCAGGGUUGAUC	Cleavage	1
	GmC3H123	gma-miR4994-3p	GmC3H123	5	-1	1	21	196	216	UGAUAUCCUUGAGCUAAUACA	: .::.:::::: :.:::..	AGGGUUGGCUCAAAGGUAUUG	Cleavage	1
	GmC3H123	gma-miR5042-5p	GmC3H123	5	-1	1	22	794	815	UAUCUUGGAUCACAGCCCCAUU	: :: :: ::::::::::.	CAAGGCGCCGUGAUCCAAGGAG	Cleavage	1
	GmC3H124	gma-miR5041-5p	GmC3H124	5	-1	1	21	1282	1302	UUUCAUCUUCAACUUGCUCAA	::: .: ::::::::::..	GUGAAGGAUUUGAAGAUGAGG	Cleavage	1
	GmC3H124	gma-miR9725	GmC3H124	5	-1	1	21	1358	1378	UUAAUUUUUUUGGAUCAGCAU	: : :: : ..:.::::::::	AGGGUGCUAUGAGAAAAUUAA	Cleavage	1
	GmC3H124	gma-miR9760	GmC3H124	5	-1	1	21	842	862	UGGAUGAUGUAGUUUUGAUUG	.: :.:::::.:: :::...	AGACCGAAACUGCAACAUUUG	Cleavage	1
	GmC3H125	gma-miR156f	GmC3H125	4	-1	1	22	515	536	UUGACAGAAGAGAGAGAGCACA	::.:::.::::.:: :::	UAAACUUUCUUUCUUUUGGCAA	Cleavage	1
	GmC3H125	gma-miR156p	GmC3H125	4	-1	1	21	516	536	UUGACAGAAGAAAGGGAGCAC	::..:::::::.:: :::	AAACUUUCUUUCUUUUGGCAA	Cleavage	1
	GmC3H125	gma-miR156t	GmC3H125	4	-1	1	21	516	536	UUGACAGAAGAAAGGGAGCAC	::..:::::::.:: :::	AAACUUUCUUUCUUUUGGCAA	Cleavage	1
	GmC3H125	gma-miR156b	GmC3H125	5	-1	1	21	515	535	UGACAGAAGAGAGAGAGCACA	::.:::.::::.:: ::	UAAACUUUCUUUCUUUUGGCA	Cleavage	1
	GmC3H125	gma-miR156c	GmC3H125	5	-1	1	21	516	536	UUGACAGAAGAUAGAGAGCAC	::.::: ::::.:: :::	AAACUUUCUUUCUUUUGGCAA	Cleavage	1
	GmC3H125	gma-miR156d	GmC3H125	5	-1	1	21	516	536	UUGACAGAAGAUAGAGAGCAC	::.::: ::::.:: :::	AAACUUUCUUUCUUUUGGCAA	Cleavage	1
	GmC3H125	gma-miR156e	GmC3H125	5	-1	1	21	516	536	UUGACAGAAGAUAGAGAGCAC	::.::: ::::.:: :::	AAACUUUCUUUCUUUUGGCAA	Cleavage	1
	GmC3H125	gma-miR156i	GmC3H125	5	-1	1	21	516	536	UUGACAGAAGAUAGAGAGCAC	::.::: ::::.:: :::	AAACUUUCUUUCUUUUGGCAA	Cleavage	1
	GmC3H125	gma-miR156j	GmC3H125	5	-1	1	21	516	536	UUGACAGAAGAUAGAGAGCAC	::.::: ::::.:: :::	AAACUUUCUUUCUUUUGGCAA	Cleavage	1
	GmC3H125	gma-miR156k	GmC3H125	5	-1	1	21	516	536	UUGACAGAAGAGAGUGAGCAC	::. ::.::::.:: :::	AAACUUUCUUUCUUUUGGCAA	Cleavage	1
	GmC3H125	gma-miR156l	GmC3H125	5	-1	1	21	516	536	UUGACAGAAGAUAGAGAGCAC	::.::: ::::.:: :::	AAACUUUCUUUCUUUUGGCAA	Cleavage	1
	GmC3H125	gma-miR156m	GmC3H125	5	-1	1	21	516	536	UUGACAGAAGAUAGAGAGCAC	::.::: ::::.:: :::	AAACUUUCUUUCUUUUGGCAA	Cleavage	1
	GmC3H125	gma-miR156o	GmC3H125	5	-1	1	21	516	536	UUGACAGAAGAGAGUGAGCAC	::. ::.::::.:: :::	AAACUUUCUUUCUUUUGGCAA	Cleavage	1
	GmC3H125	gma-miR4350	GmC3H125	5	-1	1	22	818	839	UCAAAUGAUUUUGUGUCGUUGG	.: :. :.:::.:::: :::	AAGAGGGGAUAAAGUCAUCUGA	Cleavage	1
	GmC3H125	gma-miR5773	GmC3H125	5	-1	1	22	701	722	UUUUUAAAAGGUUCAGUUAGGU	:.:::::::. .::: ..:::	UCUUAACUGAGAUUUUAGGAAA	Translation	1
	GmC3H125	gma-miR5780d	GmC3H125	5	-1	1	22	449	469	UGUUUUGAGUUUCUGAUAAAUU	.::: :: ::::::::::::	UGUUUCACA-AAACUCAAAACA	Cleavage	1
	GmC3H125	gma-miR9761	GmC3H125	5	-1	1	21	123	144	UGAAGGUCUA-GGAUAUUUUGU	: ::.:::::: :: :::::::	AGAAGAUAUCCCUACACCUUCA	Translation	1
	GmC3H126	gma-miR5780d	GmC3H126	3.5	-1	1	22	1222	1243	UGUUUUGAGUUUCUGAUAAAUU	:::::::::::::.: : :	UCAUUAUCAGAAACUCGACAGA	Cleavage	1
	GmC3H126	gma-miR395a	GmC3H126	4	-1	1	21	353	373	CUGAAGUGUUUGGGGGAACUC	::::: ::...::.:.::.::	GAGUUGCCUUGAAUAUUUUAG	Cleavage	1
	GmC3H126	gma-miR395b	GmC3H126	4	-1	1	21	353	373	CUGAAGUGUUUGGGGGAACUC	::::: ::...::.:.::.::	GAGUUGCCUUGAAUAUUUUAG	Cleavage	1
	GmC3H126	gma-miR395c	GmC3H126	4	-1	1	21	353	373	CUGAAGUGUUUGGGGGAACUC	::::: ::...::.:.::.::	GAGUUGCCUUGAAUAUUUUAG	Cleavage	1
	GmC3H126	gma-miR395d	GmC3H126	4	-1	1	21	352	372	UGAAGUGUUUGGGGGAACUUU	:.:::: ::...::.:.::.:	AGAGUUGCCUUGAAUAUUUUA	Cleavage	1
	GmC3H126	gma-miR395e	GmC3H126	4	-1	1	21	352	372	UGAAGUGUUUGGGGGAACUUU	:.:::: ::...::.:.::.:	AGAGUUGCCUUGAAUAUUUUA	Cleavage	1
	GmC3H126	gma-miR395f	GmC3H126	4	-1	1	21	352	372	UGAAGUGUUUGGGGGAACUUU	:.:::: ::...::.:.::.:	AGAGUUGCCUUGAAUAUUUUA	Cleavage	1
	GmC3H126	gma-miR395g	GmC3H126	4	-1	1	21	352	372	UGAAGUGUUUGGGGGAACUUU	:.:::: ::...::.:.::.:	AGAGUUGCCUUGAAUAUUUUA	Cleavage	1
	GmC3H126	gma-miR1511	GmC3H126	4.5	-1	1	20	648	667	AACCAGGCUCUGAUACCAUG	::::: :::: :.:::: :	AAUGGUUUCAGUGUCUGGGU	Cleavage	1
	GmC3H126	gma-miR1518	GmC3H126	4.5	-1	1	21	1018	1038	UGUGUUGUAAAGUGAAUAUCA	::::::: :::...::.:	UUCUAUUCACGUUAUGGCAUA	Translation	1
	GmC3H126	gma-miR1528	GmC3H126	5	-1	1	23	561	583	AUAGAUUAGAUCAAUAUAUUAGU	: : : : ::::.::::.:. ::	AAUUACAAAUUGGUCUAGUUCAU	Cleavage	1
	GmC3H126	gma-miR395i	GmC3H126	5	-1	1	21	353	373	AUGAAGUGUUUGGGGGAACUC	::::: ::...::.:.::.:	GAGUUGCCUUGAAUAUUUUAG	Cleavage	1
	GmC3H126	gma-miR395j	GmC3H126	5	-1	1	21	353	373	AUGAAGUGUUUGGGGGAACUC	::::: ::...::.:.::.:	GAGUUGCCUUGAAUAUUUUAG	Cleavage	1
	GmC3H126	gma-miR395k	GmC3H126	5	-1	1	21	353	373	AUGAAGUGUUUGGGGGAACUC	::::: ::...::.:.::.:	GAGUUGCCUUGAAUAUUUUAG	Cleavage	1
	GmC3H126	gma-miR395l	GmC3H126	5	-1	1	21	353	373	AUGAAGUGUUUGGGGGAACUC	::::: ::...::.:.::.:	GAGUUGCCUUGAAUAUUUUAG	Cleavage	1
	GmC3H126	gma-miR395m	GmC3H126	5	-1	1	21	353	373	AUGAAGUGUUUGGGGGAACUC	::::: ::...::.:.::.:	GAGUUGCCUUGAAUAUUUUAG	Cleavage	1
	GmC3H127	gma-miR5766	GmC3H127	3.5	-1	1	21	3063	3083	UUGAGGCUGAGAAGAGGCAAG	:: :::::::.: .:::::	GAUGGCUCUUCUUAUUCUCAA	Cleavage	1
	GmC3H127	gma-miR1514a-5p	GmC3H127	4.5	-1	1	21	2671	2691	UUCAUUUUUAAAAUAGGCAUU	: ::. .:: ::::::::::	CACGCUGGUUCUAAAAAUGAA	Translation	1
	GmC3H127	gma-miR1521a	GmC3H127	4.5	-1	1	20	1966	1985	CUGUUAAUGGAAAAUGUUGA	::: ::::::: :.:.::	GCAAAUUUUUCCAAUGAUAG	Cleavage	1
	GmC3H127	gma-miR2108b	GmC3H127	4.5	-1	1	21	3370	3390	UUAAUGUGUUGUGUUUGUGAG	: :: ..:::.::.:::: ::	CCCAAGGACAUAAUACAUGAA	Cleavage	1
	GmC3H127	gma-miR394a-3p	GmC3H127	4.5	-1	1	20	835	854	AGCUCUGUUGGCUACACUUU	:: :: :::::: :::::	CAAUUGGAGCCAAAAGAGCC	Cleavage	1
	GmC3H127	gma-miR5035-3p	GmC3H127	4.5	-1	1	24	4852	4875	UGUUUAGAAGCUCAUAGAAUAGAU	: ::::::::.:: :. :.:::	CACAAUUCUAUGGGCAUUGAGACA	Cleavage	1
	GmC3H127	gma-miR9729	GmC3H127	4.5	-1	1	24	1876	1899	GUAAUGAGUAGAAACAUUUAGAAG	: ::::::::: :::: :.	CCUGGACAUGUUUCUAAUCAUCAU	Cleavage	1
	GmC3H127	gma-miR9730	GmC3H127	4.5	-1	1	22	1124	1145	CGAUUGCUGUCAUAACUGCUGC	:.::: :::::.. ::::::	ACGGCAAUUAUGGUUGCAAUCA	Cleavage	1
	GmC3H127	gma-miR1507c-5p	GmC3H127	5	-1	1	21	1509	1529	GAGGUGUUUGGGAUGAGAGAA	:::.: ::...::::: .::	AUCUUUAAUUUUAAACAAUUC	Cleavage	1
	GmC3H127	gma-miR1508b	GmC3H127	5	-1	1	21	2150	2170	UAGAAAGGGGAAUAGCAGUUG	..::::.:::: .: ::::	AUGUUGCUGUUCCAUUCUCUA	Cleavage	1
	GmC3H127	gma-miR1512c	GmC3H127	5	-1	1	22	216	237	UAACUGAACAUUCUUAGAGCAU	:::: :. ::::: :::::.	UGGCUCCAGUAAUGUACAGUUG	Cleavage	1
	GmC3H127	gma-miR1516d	GmC3H127	5	-1	1	21	557	577	GUACUUGUGGCUUGUAUCCAA	:::::: .. ::::: :::::	UUGGAUCUGUGCCACUAGUAC	Cleavage	1
	GmC3H127	gma-miR1517	GmC3H127	5	-1	1	24	986	1009	AGUCUUGGUCAAUGUCGUUCGAAA	::: : :::::::: :.:	AGAGAAACAAAAUUGACCAUGGCA	Cleavage	1
	GmC3H127	gma-miR1535a	GmC3H127	5	-1	1	19	449	467	CUUGUUUGUGGUGAUGUCU	: : .:.:: .::::::::	ACAAGUUACGGCAAACAAG	Translation	1
	GmC3H127	gma-miR1535b	GmC3H127	5	-1	1	21	447	467	CUUGUUUGUGGUGAUGUCUAG	: : .:.:: .::::::::	UAACAAGUUACGGCAAACAAG	Translation	1
	GmC3H127	gma-miR169n-3p	GmC3H127	5	-1	1	21	3293	3313	UGCCGGCAAGUUUCUCUUGGC	:.:..:.:::.:::::.: :	GUCGGGGGAAGCUUGCUGACC	Cleavage	1
	GmC3H127	gma-miR4374b	GmC3H127	5	-1	1	22	364	385	UACUUUCAAAGACGUUGUUGAG	....:.:: :::::::: ::	AGUGGUAGCGACUUUGAAACUA	Cleavage	1
	GmC3H127	gma-miR4411	GmC3H127	5	-1	1	22	1828	1849	UUAUUGUAACUAAUUUGUCGGU	: ::..:::::: ::::. :.	UCGGAUGAAUUAGAUACAGCAG	Cleavage	1
	GmC3H127	gma-miR5369	GmC3H127	5	-1	1	19	3065	3082	UGAGAAAAGGAGGAUGUCA	::.: ::.::.: ::::::	UGGC-UCUUCUUAUUCUCA	Cleavage	1
	GmC3H127	gma-miR5782	GmC3H127	5	-1	1	21	4933	4953	UAGCUGGUAGGAGAAGUUCAG	::: : ::.:::. ::::.	UGGAAAUGCUUCUAUAAGCUG	Cleavage	1
	GmC3H127	gma-miR9733	GmC3H127	5	-1	1	21	3563	3584	UAACAGACUUAGAUUA-ACAGA	::: :: :::..::.::::.	AAUGUGUAUUCUGGGUUUGUUG	Cleavage	1
	GmC3H127	gma-miR9742	GmC3H127	5	-1	1	21	4712	4732	UGUGUUGUUUGUUUUGUAGCA	::::: :: :::. ::.:::	AGCUACUAACCAAGGAAUACA	Cleavage	1
	GmC3H127	gma-miR9748	GmC3H127	5	-1	1	22	4248	4269	GAAGGAAGUGUAGAGGGAUGAC	..::.:::::.: ::..::	UCUGUCUCUCUAUAAUUUUUUA	Cleavage	1
	GmC3H128	gma-miR396f	GmC3H128	4	-1	1	25	1491	1515	AGCUUUCUUGAACUUCUUAUGCCUA	:::::::::... .:::.:	UCAUUUUAAGAAGUUUGGUGAAGUU	Cleavage	1
	GmC3H128	gma-miR9767	GmC3H128	4	-1	1	24	1605	1628	AUGGAAUGGUUACUUAUGAAAAGA	: : ::..::::.:.::..::	UGCUGUAAUGGGUAAUCGUUUUAU	Cleavage	1
	GmC3H128	gma-miR408a-3p	GmC3H128	4.5	-1	1	21	407	427	AUGCACUGCCUCUUCCCUGGC	:: .:::::::::::: : ::	GCAGGGGAAGAGGCAGGGAAU	Cleavage	1
	GmC3H128	gma-miR408b-3p	GmC3H128	4.5	-1	1	21	407	427	AUGCACUGCCUCUUCCCUGGC	:: .:::::::::::: : ::	GCAGGGGAAGAGGCAGGGAAU	Cleavage	1
	GmC3H128	gma-miR408c-3p	GmC3H128	4.5	-1	1	21	407	427	AUGCACUGCCUCUUCCCUGGC	:: .:::::::::::: : ::	GCAGGGGAAGAGGCAGGGAAU	Cleavage	1
	GmC3H128	gma-miR408d	GmC3H128	4.5	-1	1	20	407	426	UGCACUGCCUCUUCCCUGGC	:: .:::::::::::: : :	GCAGGGGAAGAGGCAGGGAA	Cleavage	1
	GmC3H128	gma-miR9752	GmC3H128	4.5	-1	1	21	401	421	UGCUUCUUCUUUUCCCUGUUU	:. :: :...:::::.:::	GUAUUGGCAGGGGAAGAGGCA	Cleavage	1
	GmC3H128	gma-miR1535a	GmC3H128	5	-1	1	19	270	288	CUUGUUUGUGGUGAUGUCU	::.. :::::::.:.::	UGAUGCCACCACAGAUAAA	Cleavage	1
	GmC3H128	gma-miR1535b	GmC3H128	5	-1	1	21	268	288	CUUGUUUGUGGUGAUGUCUAG	::.. :::::::.:.::	AGUGAUGCCACCACAGAUAAA	Cleavage	1
	GmC3H128	gma-miR397a	GmC3H128	5	-1	1	21	921	941	UCAUUGAGUGCAGCGUUGAUG	::: :::.: :::::::	UUCCAAGUCUGUAGUCAAUGA	Cleavage	1
	GmC3H128	gma-miR397b-5p	GmC3H128	5	-1	1	21	921	941	UCAUUGAGUGCAGCGUUGAUG	::: :::.: :::::::	UUCCAAGUCUGUAGUCAAUGA	Cleavage	1
	GmC3H128	gma-miR4401b	GmC3H128	5	-1	1	21	1358	1378	UCAAAGACGUUGCUGAGGUAA	.:::..: :.: :::::::	AAGCCUUGGAAGCCUCUUUGA	Cleavage	1
	GmC3H128	gma-miR5559	GmC3H128	5	-1	1	21	1148	1168	UACUUGGUGAAUUGUUGGAUC	::.. ::.::::: ..:::	CUUCUGUCAGUUCACAGGGUA	Cleavage	1
	GmC3H128	gma-miR5674a	GmC3H128	5	-1	1	21	2823	2843	UAAUUGUGUUGUACAUUAUCA	::: :::: : :::::.:::.	UGAAAAUGGAGAACACGAUUG	Translation	1
	GmC3H128	gma-miR5674b	GmC3H128	5	-1	1	21	2823	2843	UAAUUGUGUUGUACAUUAUCA	::: :::: : :::::.:::.	UGAAAAUGGAGAACACGAUUG	Translation	1
	GmC3H128	gma-miR5782	GmC3H128	5	-1	1	21	2546	2566	UAGCUGGUAGGAGAAGUUCAG	:::: :. .:::.:::::	GAGAACGUUCUCUAUCAGCUC	Cleavage	1
	GmC3H129	gma-miR4407	GmC3H129	4	-1	1	22	422	443	CAGAGGAAGCAGCACUUGUACC	:::: ::.::::: .:.::	ACAACAACUGUUGCUUGUUUUG	Cleavage	1
	GmC3H130	gma-miR5376	GmC3H130	4.5	-1	1	22	1325	1346	UGAAGAUUUGAAGAAUUUGGGA	:...: : ::::::::::: :	CCUUGACUCCUUCAAAUCUUGA	Cleavage	1
	GmC3H130	gma-miR4392	GmC3H130	5	-1	1	22	1602	1623	UCUGCGAAAAUGUGAUUUCGGA	:::. ::: ::::::::	CGAGAAGCAACAAUUUCGCAGC	Translation	1
	GmC3H130	gma-miR4393b	GmC3H130	5	-1	1	24	946	969	UUGAAAAGGGACAGCAGAGAAGCC	.::::::::.:::: ::	ACCGGUUCUGCUGUUCCUUCUCCC	Cleavage	1
	GmC3H131	gma-miR393b	GmC3H131	4.5	-1	1	21	555	575	UUUGGGAUCAUGCUAUCCCUU	.: ::.:.::.::: :.::::	GAAGGGUGGCGUGAACUCAAA	Cleavage	1
	GmC3H131	gma-miR5669	GmC3H131	4.5	-1	1	22	163	184	CAAUGUAGUGUGGUAAGUGGUC	.:::::: ...:::::..::	UGCCACUUCUUGCACUAUGUUC	Cleavage	1
	GmC3H131	gma-miR5780d	GmC3H131	5	-1	1	22	557	578	UGUUUUGAGUUUCUGAUAAAUU	:. :. .:::::::::::	AGGGUGGCGUGAACUCAAAACA	Cleavage	1
	GmC3H131	gma-miR9742	GmC3H131	5	-1	1	21	673	693	UGUGUUGUUUGUUUUGUAGCA	: : .::.:::..::::..	AUCAAAGAAGCAAGUAACAUG	Cleavage	1
	GmC3H132	gma-miR4356	GmC3H132	4.5	-1	1	24	929	952	CAGGACUGUCUUAGAAAGCCAGGC	::: : ::::..::::::	GUAAUGCUACCGAAGAUGGUCCUG	Cleavage	1
	GmC3H132	gma-miR9752	GmC3H132	4.5	-1	1	21	519	539	UGCUUCUUCUUUUCCCUGUUU	..::: : ..::::::::::	GGACACAGUGGAGAAGAAGCA	Cleavage	1
	GmC3H132	gma-miR9749	GmC3H132	5	-1	1	21	1060	1080	UUAGCUUCUUUCACCUUUCCC	::::: : :::.::::.:	AAUAAAGGAGUAAGGAGCUGA	Translation	1
	GmC3H133	gma-miR4996	GmC3H133	5	-1	1	20	629	648	UAGAAGCUCCCCAUGUUCUC	: :::::::::: :.::	GUAACCAUGGGGAGCAUUUA	Cleavage	1
	GmC3H134	gma-miR4414-5p	GmC3H134	4.5	-1	1	20	451	470	AGCUGCUGACUCGUUGGCUC	::: : ::: :::.::::.:	GAGGCCACGUGUCGGCAGUU	Translation	1
	GmC3H134	gma-miR5043	GmC3H134	5	-1	1	21	677	697	UGUCCCCUUCUCUGCACCACC	:: :: ::::.::. :::::.	GGCGGAGCAGGGAGAGGGACG	Cleavage	1
	GmC3H134	gma-miR9752	GmC3H134	5	-1	1	21	780	800	UGCUUCUUCUUUUCCCUGUUU	.::. ::::.:.:.::.:: :	GAAUCGGGAGAGGGAGGAGAA	Cleavage	1
	GmC3H135	gma-miR5775	GmC3H135	5	-1	1	21	775	795	AUAAGCUCUUUUGAGAGCUUC	.:.:::: :: :.::::.:	AUGGUUCUCCAACGGGCUUGU	Cleavage	1
	GmC3H136	gma-miR9739	GmC3H136	4	-1	1	21	63	82	UUUGAAUGUCCAGAUACGUAC	: :::: :::::..::::::	GCACGU-UCUGGGUAUUCAAC	Cleavage	1
	GmC3H136	gma-miR5372	GmC3H136	4.5	-1	1	21	291	311	UUGUUCGAUAAAACUGUUGUG	..:. ::::: ::.:.::::	GGUAGGAGUUUCAUUGGACAA	Translation	1
	GmC3H136	gma-miR2118a-5p	GmC3H136	5	-1	1	22	348	369	GGAGAUGGGAGGGUCGGUAAAG	: : :: :::.:::: ::::	AUAUCCCCACCUUCCCUUCUCG	Cleavage	1
	GmC3H136	gma-miR2118b-5p	GmC3H136	5	-1	1	22	348	369	GGAGAUGGGAGGGUCGGUAAAG	: : :: :::.:::: ::::	AUAUCCCCACCUUCCCUUCUCG	Cleavage	1
	GmC3H137	gma-miR4397-5p	GmC3H137	5	-1	1	22	152	172	CAUCGUUGACGCUGACUGUACG	:::: ::::: :..::.::	GCAACAG-CAGCGGCGGCGGUG	Cleavage	1
	GmC3H138	gma-miR395a	GmC3H138	3.5	-1	1	21	350	370	CUGAAGUGUUUGGGGGAACUC	::::: ::..:::.:.::.::	GAGUUGCCUUAAAUAUUUUAG	Cleavage	1
	GmC3H138	gma-miR395b	GmC3H138	3.5	-1	1	21	350	370	CUGAAGUGUUUGGGGGAACUC	::::: ::..:::.:.::.::	GAGUUGCCUUAAAUAUUUUAG	Cleavage	1
	GmC3H138	gma-miR395c	GmC3H138	3.5	-1	1	21	350	370	CUGAAGUGUUUGGGGGAACUC	::::: ::..:::.:.::.::	GAGUUGCCUUAAAUAUUUUAG	Cleavage	1
	GmC3H138	gma-miR395d	GmC3H138	3.5	-1	1	21	349	369	UGAAGUGUUUGGGGGAACUUU	:.:::: ::..:::.:.::.:	AGAGUUGCCUUAAAUAUUUUA	Cleavage	1
	GmC3H138	gma-miR395e	GmC3H138	3.5	-1	1	21	349	369	UGAAGUGUUUGGGGGAACUUU	:.:::: ::..:::.:.::.:	AGAGUUGCCUUAAAUAUUUUA	Cleavage	1
	GmC3H138	gma-miR395f	GmC3H138	3.5	-1	1	21	349	369	UGAAGUGUUUGGGGGAACUUU	:.:::: ::..:::.:.::.:	AGAGUUGCCUUAAAUAUUUUA	Cleavage	1
	GmC3H138	gma-miR395g	GmC3H138	3.5	-1	1	21	349	369	UGAAGUGUUUGGGGGAACUUU	:.:::: ::..:::.:.::.:	AGAGUUGCCUUAAAUAUUUUA	Cleavage	1
	GmC3H138	gma-miR395i	GmC3H138	4.5	-1	1	21	350	370	AUGAAGUGUUUGGGGGAACUC	::::: ::..:::.:.::.:	GAGUUGCCUUAAAUAUUUUAG	Cleavage	1
	GmC3H138	gma-miR395j	GmC3H138	4.5	-1	1	21	350	370	AUGAAGUGUUUGGGGGAACUC	::::: ::..:::.:.::.:	GAGUUGCCUUAAAUAUUUUAG	Cleavage	1
	GmC3H138	gma-miR395k	GmC3H138	4.5	-1	1	21	350	370	AUGAAGUGUUUGGGGGAACUC	::::: ::..:::.:.::.:	GAGUUGCCUUAAAUAUUUUAG	Cleavage	1
	GmC3H138	gma-miR395l	GmC3H138	4.5	-1	1	21	350	370	AUGAAGUGUUUGGGGGAACUC	::::: ::..:::.:.::.:	GAGUUGCCUUAAAUAUUUUAG	Cleavage	1
	GmC3H138	gma-miR395m	GmC3H138	4.5	-1	1	21	350	370	AUGAAGUGUUUGGGGGAACUC	::::: ::..:::.:.::.:	GAGUUGCCUUAAAUAUUUUAG	Cleavage	1
	GmC3H138	gma-miR4348c	GmC3H138	4.5	-1	1	21	1058	1078	UGUUAAACUUGCAAGAUGACA	:: ::::::::::.::	GCCCAAGUUGCAAGUUUGACC	Cleavage	1
	GmC3H138	gma-miR5368	GmC3H138	4.5	-1	1	19	695	713	GGACAGUCUCAGGUAGACA	: :::::.: :::: ::::	UCUCUACUUCAGACAGUCC	Translation	1
	GmC3H138	gma-miR9736	GmC3H138	4.5	-1	1	21	1011	1031	UGAAAGACAAACAAAGGUGGG	:::::::: :::::: .:	AGAACCUUUGUGUGUCUUCUA	Translation	1
	GmC3H138	gma-miR5776	GmC3H138	5	-1	1	21	1046	1066	AACUUGGGCUGAGCUUAGGUG	.:. :: .:..:::::::::	UAUGCAAAUUUGGCCCAAGUU	Cleavage	1
	GmC3H138	gma-miR9760	GmC3H138	5	-1	1	21	304	324	UGGAUGAUGUAGUUUUGAUUG	:: :::.: ::::::::	ACAUGCAAAUUUCAUCAUCCU	Translation	1
	GmC3H139	gma-miR159a-3p	GmC3H139	4.5	-1	1	21	24	44	UUUGGAUUGAAGGGAGCUCUA	:. :::: ::::::::.. ::	UGAAGCUGCCUUCAAUUUCAA	Cleavage	1
	GmC3H139	gma-miR159e-3p	GmC3H139	4.5	-1	1	21	24	44	UUUGGAUUGAAGGGAGCUCUA	:. :::: ::::::::.. ::	UGAAGCUGCCUUCAAUUUCAA	Cleavage	1
	GmC3H139	gma-miR5669	GmC3H139	4.5	-1	1	22	160	181	CAAUGUAGUGUGGUAAGUGGUC	.:::::: :..::.::..::	UGCCACUUCCUGCAUUAUGUUC	Cleavage	1
	GmC3H139	gma-miR5761a	GmC3H139	5	-1	1	21	619	639	UUUUGUGUCGUGAAGCUUUUG	::.: :::.:::::..:	AUAAGGGAUCAUGACACGGAU	Cleavage	1
	GmC3H139	gma-miR5761b	GmC3H139	5	-1	1	21	619	639	UUUUGUGUCGUGAAGCUUUUG	::.: :::.:::::..:	AUAAGGGAUCAUGACACGGAU	Cleavage	1
	GmC3H139	gma-miR5782	GmC3H139	5	-1	1	21	279	298	UAGCUGGUAGGAGAAGUUCAG	:: :::::::: ::::.:.	UGGAUCUUCUCCU-CCAGUUG	Cleavage	1
	GmC3H140	gma-miR1508a	GmC3H140	4	-1	1	23	1022	1044	UCUAGAAAGGGAAAUAGCAGUUG	::.:.:::: ::::.:.:.	AUGGUGUUGUUUCACUUUUUGGG	Translation	1
	GmC3H140	gma-miR1510a-3p	GmC3H140	4.5	-1	1	23	27	49	UUGUUGUUUUACCUAUUCCACCC	: :: ::::.:::::::	UGAGCGCAUUGGUAGAACAACAU	Cleavage	1
	GmC3H140	gma-miR4374b	GmC3H140	4.5	-1	1	22	978	999	UACUUUCAAAGACGUUGUUGAG	:.::. ::::::.::::.	UGAAGCAGGAUCUUUGGAAGUG	Cleavage	1
	GmC3H140	gma-miR1510b-3p	GmC3H140	5	-1	1	21	28	48	UGUUGUUUUACCUAUUCCACC	: :: ::::.:::::::	GAGCGCAUUGGUAGAACAACA	Cleavage	1
	GmC3H140	gma-miR156c	GmC3H140	5	-1	1	21	920	940	UUGACAGAAGAUAGAGAGCAC	: : :: ::::: .::::::	GGGAUCAAUAUCUGUUGUCAA	Cleavage	1
	GmC3H140	gma-miR156d	GmC3H140	5	-1	1	21	920	940	UUGACAGAAGAUAGAGAGCAC	: : :: ::::: .::::::	GGGAUCAAUAUCUGUUGUCAA	Cleavage	1
	GmC3H140	gma-miR156e	GmC3H140	5	-1	1	21	920	940	UUGACAGAAGAUAGAGAGCAC	: : :: ::::: .::::::	GGGAUCAAUAUCUGUUGUCAA	Cleavage	1
	GmC3H140	gma-miR156i	GmC3H140	5	-1	1	21	920	940	UUGACAGAAGAUAGAGAGCAC	: : :: ::::: .::::::	GGGAUCAAUAUCUGUUGUCAA	Cleavage	1
	GmC3H140	gma-miR156j	GmC3H140	5	-1	1	21	920	940	UUGACAGAAGAUAGAGAGCAC	: : :: ::::: .::::::	GGGAUCAAUAUCUGUUGUCAA	Cleavage	1
	GmC3H140	gma-miR156l	GmC3H140	5	-1	1	21	920	940	UUGACAGAAGAUAGAGAGCAC	: : :: ::::: .::::::	GGGAUCAAUAUCUGUUGUCAA	Cleavage	1
	GmC3H140	gma-miR156m	GmC3H140	5	-1	1	21	920	940	UUGACAGAAGAUAGAGAGCAC	: : :: ::::: .::::::	GGGAUCAAUAUCUGUUGUCAA	Cleavage	1

## Sheet: Table_S8
	Table S8. Predicted transcription factors and enrichment analysis in 2000 up regions of GmC3H1 genes.
	1	#pattern name	Family	sequence name	start	stop	strand	score	p-value	q-value	matched sequence
		Glyma.02G019300	MYB	GmC3H1	1604	1618	+	18.4921	2.81e-07	0.00111	ATTACACGCTCCACC
		Glyma.04G026300	BBR-BPC	GmC3H1	1637	1657	-	13.1389	3.79e-07	0.00142	GTCTTTTTCTCTCTCTGACGC
		Glyma.10G162100	bZIP	GmC3H1	1708	1719	+	17.2151	4.14e-07	0.00164	GACTCACGTGGC
		Glyma.14G021100	LBD	GmC3H1	1599	1613	+	18.127	4.34e-07	0.00172	GGCGTATTACACGCT
		Glyma.06G028300	ERF	GmC3H1	1608	1622	+	17.9841	4.51e-07	0.00178	CACGCTCCACCGCTT
		Glyma.04G028100	ERF	GmC3H1	1608	1622	+	17.9841	4.51e-07	0.00178	CACGCTCCACCGCTT
		Glyma.09G208500	bZIP	GmC3H1	1706	1720	+	18.4286	4.82e-07	0.00191	GCGACTCACGTGGCA
		Glyma.03G170300	bHLH	GmC3H1	1705	1718	+	17.9861	4.83e-07	0.00191	CGCGACTCACGTGG
		Glyma.10G071700	bZIP	GmC3H1	1705	1722	+	18.2698	5.1e-07	0.00202	CGCGACTCACGTGGCACA
		Glyma.03G255000	bZIP	GmC3H1	1706	1720	-	17.873	6.19e-07	0.00246	TGCCACGTGAGTCGC
		Glyma.03G138900	ERF	GmC3H1	1611	1621	+	17.4921	6.41e-07	0.00254	GCTCCACCGCT
		Glyma.18G224500	MIKC_MADS	GmC3H1	1642	1662	-	16.7826	7.11e-07	0.00274	GTTTCGTCTTTTTCTCTCTCT
		Glyma.06G199600	bHLH	GmC3H1	1704	1718	+	17.6111	7.58e-07	0.003	CCGCGACTCACGTGG
		Glyma.03G003400	bZIP	GmC3H1	1706	1720	+	17.6825	8.01e-07	0.00317	GCGACTCACGTGGCA
		Glyma.20G091200	bHLH	GmC3H1	1711	1720	-	17.4603	8.29e-07	0.00329	TGCCACGTGA
	2	Glyma.15G022800	Dof	GmC3H2	1516	1536	-	15.9841	2.67e-07	0.000995	AGAAAGAAAAAGTTGAGAGAG
		Glyma.17G089300	Dof	GmC3H2	1519	1539	-	15.619	7.24e-07	0.00269	GTGAGAAAGAAAAAGTTGAGA
	3	Glyma.04G026300	BBR-BPC	GmC3H3	1969	1989	+	33.6944	7.05e-12	2.66e-08	TTCTCTCTCTCTCTCTCTCTT
		Glyma.04G026300	BBR-BPC	GmC3H3	1971	1991	+	28.6528	1.92e-10	1.81e-07	CTCTCTCTCTCTCTCTCTTCA
		Glyma.08G029400	MYB_related	GmC3H3	601	615	+	14.2381	7e-06	0.0264	AACATTATCCGAATC
		Glyma.11G107100	MYB	GmC3H3	1949	1963	-	13.7143	7.45e-06	0.029	TAGAGGGTTGGTGGT
		Glyma.05G018100	Dof	GmC3H3	1533	1546	+	13.3333	7.49e-06	0.0276	CAAAAAGGTATACA
		Glyma.08G221800	GATA	GmC3H3	1929	1947	+	9.15068	8.31e-06	0.0329	CATCTTCTTCACTGTCACT
		Glyma.09G248200	AP2	GmC3H3	933	952	+	14.1154	8.35e-06	0.00445	CAAAAAAAAAATAAGAAAAA
		Glyma.10G142200	MYB	GmC3H3	1949	1963	+	14.1746	8.51e-06	0.0335	ACCACCAACCCTCTA
		Glyma.14G123900	ERF	GmC3H3	1900	1920	+	10.1493	8.83e-06	0.0215	CTACTGCCACTGCCACTGCTA
		Glyma.18G224500	MIKC_MADS	GmC3H3	939	959	-	14.087	9.46e-06	0.00603	CTTTTGTTTTTTCTTATTTTT
		Glyma.10G257900	C2H2	GmC3H3	1827	1837	+	13.1746	9.95e-06	0.0132	ACTGAGAGTGT
		Glyma.04G044900	C2H2	GmC3H3	1850	1860	-	12.9531	1.06e-05	0.00984	CAGACTCACTC
		Glyma.16G032600	MYB_related	GmC3H3	77	87	-	14.3651	1.06e-05	0.0361	AGATATTTTCT
		Glyma.09G248200	AP2	GmC3H3	938	957	+	13.6154	1.19e-05	0.00557	AAAAAATAAGAAAAAACAAA
		Glyma.14G123900	ERF	GmC3H3	1906	1926	+	9.23881	1.28e-05	0.0215	CCACTGCCACTGCTACAGACA
		Glyma.19G038100	MYB	GmC3H3	1947	1957	-	13.4444	1.32e-05	0.026	GTTGGTGGTGA
		Glyma.04G170100	MYB	GmC3H3	1945	1963	-	13.4286	1.33e-05	0.0524	TAGAGGGTTGGTGGTGAGT
		Glyma.09G167900	MYB_related	GmC3H3	78	89	+	14.254	1.35e-05	0.0479	GAAAATATCTTT
		Glyma.18G224500	MIKC_MADS	GmC3H3	1693	1713	+	13.5942	1.37e-05	0.00608	TTTTGTTTTTTGCTTTTTCTA
		Glyma.11G014200	ERF	GmC3H3	1901	1920	+	11.6875	1.37e-05	0.0204	TACTGCCACTGCCACTGCTA
		Glyma.18G224500	MIKC_MADS	GmC3H3	1513	1533	+	13.5652	1.4e-05	0.00608	TCTCGTTTTCTTTTTATTTAC
		Glyma.04G026300	BBR-BPC	GmC3H3	1836	1856	-	2.95833	1.42e-05	0.00255	CTCACTCTCTCTCACGCACAC
		Glyma.18G224500	MIKC_MADS	GmC3H3	938	958	-	13.5362	1.43e-05	0.00608	TTTTGTTTTTTCTTATTTTTT
		Glyma.15G034500	MYB	GmC3H3	1950	1959	-	13.7282	1.45e-05	0.0577	GGGTTGGTGG
		Glyma.04G044900	C2H2	GmC3H3	1901	1911	+	12.7188	1.48e-05	0.0109	TACTGCCACTG
		Glyma.14G123900	ERF	GmC3H3	1903	1923	+	8.62687	1.63e-05	0.0215	CTGCCACTGCCACTGCTACAG
		Glyma.17G144100	MYB_related	GmC3H3	599	613	+	13.3175	1.64e-05	0.0596	AAAACATTATCCGAA
		Glyma.06G034000	BES1	GmC3H3	291	310	-	10.7302	1.69e-05	0.0671	TCGTTCGTGCGCATCACTCC
		Glyma.04G026300	BBR-BPC	GmC3H3	1818	1838	-	2.16667	1.82e-05	0.00312	CACACTCTCAGTCTCTTTCTC
		Glyma.03G138900	ERF	GmC3H3	1909	1919	+	10.3175	1.82e-05	0.0341	CTGCCACTGCT
		Glyma.01G005500	NAC	GmC3H3	291	305	+	12.9206	1.83e-05	0.0703	GGAGTGATGCGCACG
		Glyma.14G091200	TALE	GmC3H3	1813	1832	-	11.2703	1.87e-05	0.0203	CTCAGTCTCTTTCTCTCTCC
		Glyma.20G193000	C2H2	GmC3H3	1932	1942	-	11.9841	1.87e-05	0.0706	CAGTGAAGAAG
		Glyma.07G092000	NAC	GmC3H3	433	448	+	12.619	1.9e-05	0.0755	CGTGTGTGTCACTTAA
		Glyma.02G062700	Dof	GmC3H3	1507	1527	+	12.7143	1.9e-05	0.0358	TTATTTTCTCGTTTTCTTTTT
		Glyma.18G224500	MIKC_MADS	GmC3H3	932	952	-	13.1304	1.91e-05	0.00729	TTTTTCTTATTTTTTTTTTGG
		Glyma.09G248200	AP2	GmC3H3	834	853	+	12.9103	1.92e-05	0.00796	AAAAAAGAAAAAAATCGACA
		Glyma.04G251400	ERF	GmC3H3	1938	1957	+	10.2698	1.94e-05	0.0709	CACTGTCACTCACCACCAAC
		Glyma.03G023000	LBD	GmC3H3	1712	1730	-	12.3968	1.96e-05	0.0778	GTGCCTCCAGGTTTTCCTA
		Glyma.11G014200	ERF	GmC3H3	1895	1914	+	11	1.98e-05	0.0204	TAGTGCTACTGCCACTGCCA
		Glyma.06G014900	NAC	GmC3H3	432	449	+	12.0635	2e-05	0.0793	ACGTGTGTGTCACTTAAG
		Glyma.05G137100	BBR-BPC	GmC3H3	1822	1845	+	2.38095	2.05e-05	0.00347	AAGAGACTGAGAGTGTGTGCGTGA
		Glyma.11G014200	ERF	GmC3H3	1898	1917	+	10.9219	2.07e-05	0.0204	TGCTACTGCCACTGCCACTG
		Glyma.09G238800	MYB	GmC3H3	1943	1957	+	12.5238	2.1e-05	0.0621	TCACTCACCACCAAC
		Glyma.19G222200	MYB	GmC3H3	1948	1961	+	12.6984	2.13e-05	0.0478	CACCACCAACCCTC
		Glyma.03G225200	MYB	GmC3H3	1948	1961	+	12.6984	2.13e-05	0.0478	CACCACCAACCCTC
		Glyma.06G049200	AP2	GmC3H3	1823	1843	-	8.02353	2.24e-05	0.0886	ACGCACACACTCTCAGTCTCT
		Glyma.14G091200	TALE	GmC3H3	301	320	-	10.8243	2.27e-05	0.0203	CTCTATTTCTTCGTTCGTGC
		Glyma.10G257900	C2H2	GmC3H3	1943	1953	-	12.4603	2.28e-05	0.0206	GTGGTGAGTGA
		Glyma.08G189900	MYB_related	GmC3H3	1886	1900	+	10.7463	2.33e-05	0.0925	TCCAAAACCTAGTGC
		Glyma.07G081300	MIKC_MADS	GmC3H3	1699	1717	-	11.7619	2.38e-05	0.0831	TTCCTAGAAAAAGCAAAAA
		Glyma.02G293300	C2H2	GmC3H3	1972	1990	+	10.4167	2.41e-05	0.0554	TCTCTCTCTCTCTCTCTTC
		Glyma.15G022800	Dof	GmC3H3	1696	1716	-	12.4444	2.41e-05	0.0893	TCCTAGAAAAAGCAAAAAACA
		Glyma.13G352000	Dof	GmC3H3	1696	1716	-	12.4444	2.41e-05	0.0894	TCCTAGAAAAAGCAAAAAACA
		Glyma.18G224500	MIKC_MADS	GmC3H3	934	954	-	12.7826	2.41e-05	0.00839	GTTTTTTCTTATTTTTTTTTT
		Glyma.19G222200	MYB	GmC3H3	1944	1957	+	12.4762	2.41e-05	0.0478	CACTCACCACCAAC
		Glyma.03G225200	MYB	GmC3H3	1944	1957	+	12.4762	2.41e-05	0.0478	CACTCACCACCAAC
		Glyma.10G126900	GATA	GmC3H3	1932	1946	-	11.7612	2.48e-05	0.0986	GTGACAGTGAAGAAG
		Glyma.16G063700	MYB	GmC3H3	1949	1961	+	13.209	2.56e-05	0.0981	ACCACCAACCCTC
		Glyma.03G138900	ERF	GmC3H3	1947	1957	+	9.28571	2.57e-05	0.0341	TCACCACCAAC
		Glyma.10G257900	C2H2	GmC3H3	1906	1916	-	12.3333	2.59e-05	0.0206	AGTGGCAGTGG
		Glyma.14G091200	TALE	GmC3H3	1817	1836	-	10.5135	2.6e-05	0.0203	CACTCTCAGTCTCTTTCTCT
		Glyma.13G223300	MIKC_MADS	GmC3H3	1699	1717	+	12.2647	2.84e-05	0.11	TTTTTGCTTTTTCTAGGAA
		Glyma.02G293300	C2H2	GmC3H3	1818	1836	-	10.0833	2.85e-05	0.0554	CACTCTCAGTCTCTTTCTC
		Glyma.12G063800	Dof	GmC3H3	937	957	-	12.2969	2.94e-05	0.0508	TTTGTTTTTTCTTATTTTTTT
		Glyma.11G053600	ERF	GmC3H3	1944	1958	+	10.4286	2.97e-05	0.118	CACTCACCACCAACC
		Glyma.04G078600	NAC	GmC3H3	431	448	-	11.873	3.08e-05	0.122	TTAAGTGACACACACGTT
		Glyma.09G238800	MYB	GmC3H3	1947	1961	+	11.8889	3.16e-05	0.0621	TCACCACCAACCCTC
		Glyma.18G224500	MIKC_MADS	GmC3H3	1692	1712	+	12.3623	3.17e-05	0.0101	GTTTTGTTTTTTGCTTTTTCT
		Glyma.18G301500	NAC	GmC3H3	430	448	+	11.3333	3.24e-05	0.123	CAACGTGTGTGTCACTTAA
		Glyma.02G261700	ERF	GmC3H3	1946	1966	-	8.13235	3.31e-05	0.0589	GGTTAGAGGGTTGGTGGTGAG
		Glyma.12G174200	GATA	GmC3H3	1774	1781	+	12.7312	3.36e-05	0.134	TGGATCTG
		Glyma.03G161400	LBD	GmC3H3	1712	1726	+	11.4921	3.45e-05	0.137	TAGGAAAACCTGGAG
		Glyma.17G154100	NAC	GmC3H3	1935	1949	-	11.9683	3.54e-05	0.14	TGAGTGACAGTGAAG
		Glyma.20G193000	C2H2	GmC3H3	1938	1948	-	11.5238	3.56e-05	0.0706	GAGTGACAGTG
		Glyma.13G274300	NAC	GmC3H3	433	451	+	10.873	3.66e-05	0.141	CGTGTGTGTCACTTAAGAA
		Glyma.09G248200	AP2	GmC3H3	1810	1829	+	11.859	3.69e-05	0.0138	ATAGGAGAGAGAAAGAGACT
		Glyma.07G107500	C2H2	GmC3H3	945	959	+	11.7143	3.91e-05	0.0848	AAGAAAAAACAAAAG
		Glyma.02G261700	ERF	GmC3H3	1905	1925	-	7.72059	3.92e-05	0.0589	GTCTGTAGCAGTGGCAGTGGC
		Glyma.13G174700	NAC	GmC3H3	1935	1949	+	11.873	3.93e-05	0.078	CTTCACTGTCACTCA
		Glyma.17G037500	MYB	GmC3H3	577	591	+	12.3016	3.95e-05	0.155	GTGGTTTAATTTGGT
		Glyma.12G063800	Dof	GmC3H3	943	963	-	11.8594	4.05e-05	0.0508	TATACTTTTGTTTTTTCTTAT
		Glyma.06G199600	bHLH	GmC3H3	430	444	-	9.13889	4.11e-05	0.163	GTGACACACACGTTG
		Glyma.06G050000	MYB	GmC3H3	1943	1955	-	2.10256	4.19e-05	0.0833	TGGTGGTGAGTGA
		Glyma.18G224500	MIKC_MADS	GmC3H3	1505	1525	+	11.8841	4.25e-05	0.0121	CTTTATTTTCTCGTTTTCTTT
		Glyma.02G293300	C2H2	GmC3H3	1903	1921	+	9.28788	4.25e-05	0.0554	CTGCCACTGCCACTGCTAC
		Glyma.08G201900	HD-ZIP	GmC3H3	27	41	-	11.9846	4.28e-05	0.152	ATAGCTAATCATGAC
		Glyma.06G028300	ERF	GmC3H3	1944	1958	+	9.20635	4.32e-05	0.172	CACTCACCACCAACC
		Glyma.04G028100	ERF	GmC3H3	1944	1958	+	9.20635	4.32e-05	0.172	CACTCACCACCAACC
		Glyma.02G067600	ERF	GmC3H3	1902	1922	+	7.46032	4.35e-05	0.172	ACTGCCACTGCCACTGCTACA
		Glyma.07G107500	C2H2	GmC3H3	1692	1706	-	11.4762	4.44e-05	0.0848	AGCAAAAAACAAAAC
		Glyma.02G261700	ERF	GmC3H3	1949	1969	-	7.39706	4.47e-05	0.0589	AATGGTTAGAGGGTTGGTGGT
		Glyma.05G018100	Dof	GmC3H3	1698	1711	-	11.9206	4.54e-05	0.0837	GAAAAAGCAAAAAA
		Glyma.18G202400	Trihelix	GmC3H3	422	438	-	11.3731	4.56e-05	0.175	CACACGTTGTTCATTAT
		Glyma.19G147100	C3H	GmC3H3	1675	1688	+	11.6032	4.57e-05	0.171	AATGAAAAAGTTGT
		Glyma.03G179700	C2H2	GmC3H3	923	942	-	10.746	4.6e-05	0.155	TTTTTTTTTGGTGTTTACCT
		Glyma.18G224500	MIKC_MADS	GmC3H3	1507	1527	+	11.7246	4.67e-05	0.0121	TTATTTTCTCGTTTTCTTTTT
		Glyma.09G248200	AP2	GmC3H3	1689	1708	-	11.4359	4.72e-05	0.016	AAAGCAAAAAACAAAACAAA
		Glyma.18G224500	MIKC_MADS	GmC3H3	1805	1825	-	11.6957	4.75e-05	0.0121	TCTTTCTCTCTCCTATCTTGG
		Glyma.18G204900	G2-like	GmC3H3	1629	1639	-	11.6032	4.75e-05	0.178	TATGGAATGTT
		Glyma.13G295400	SBP	GmC3H3	18	27	+	11.8065	4.77e-05	0.19	TAGTACGGTG
		Glyma.09G167900	MYB_related	GmC3H3	864	875	+	12.254	4.94e-05	0.0878	AAAAATATCCAA
		Glyma.07G158000	C2H2	GmC3H3	923	939	+	9.61905	4.96e-05	0.186	AGGTAAACACCAAAAAA
		Glyma.18G224500	MIKC_MADS	GmC3H3	1511	1531	+	11.5797	5.08e-05	0.0121	TTTCTCGTTTTCTTTTTATTT
		Glyma.02G062700	Dof	GmC3H3	900	920	+	11.619	5.12e-05	0.0641	TTTATTTTATTTTTACTTTAG
		Glyma.07G050600	NAC	GmC3H3	432	448	-	11.1429	5.39e-05	0.21	TTAAGTGACACACACGT
		Glyma.20G006400	SBP	GmC3H3	16	26	-	10.9206	5.43e-05	0.216	ACCGTACTAAA
		Glyma.09G143200	HSF	GmC3H3	1628	1639	+	10.8095	5.55e-05	0.126	GAACATTCCATA
		Glyma.12G063800	Dof	GmC3H3	1694	1714	+	11.3906	5.61e-05	0.0508	TTTGTTTTTTGCTTTTTCTAG
		Glyma.01G005500	NAC	GmC3H3	1935	1949	-	10.7143	5.65e-05	0.109	TGAGTGACAGTGAAG
		Glyma.18G224500	MIKC_MADS	GmC3H3	1504	1524	+	11.3478	5.8e-05	0.013	TCTTTATTTTCTCGTTTTCTT
		Glyma.16G032600	MYB_related	GmC3H3	863	873	-	12.0159	5.8e-05	0.0985	GGATATTTTTT
		Glyma.20G150300	HSF	GmC3H3	1622	1636	-	10.0794	5.96e-05	0.237	GGAATGTTCTGCAAA
		Glyma.19G119300	MYB	GmC3H3	1945	1963	+	10.7778	5.97e-05	0.197	ACTCACCACCAACCCTCTA
		Glyma.15G228100	LBD	GmC3H3	1900	1920	+	7.50794	6.01e-05	0.181	CTACTGCCACTGCCACTGCTA
		Glyma.14G091200	TALE	GmC3H3	1977	1996	+	8.41892	6.06e-05	0.0393	CTCTCTCTCTCTTCAAGTTT
		Glyma.14G123900	ERF	GmC3H3	1897	1917	+	5.07463	6.09e-05	0.0601	GTGCTACTGCCACTGCCACTG
		Glyma.13G177400	SBP	GmC3H3	19	26	-	11.8889	6.13e-05	0.245	ACCGTACT
		Glyma.13G309200	MYB	GmC3H3	622	636	-	11.3016	6.19e-05	0.246	AAAACAAACCGTAAA
		Glyma.07G175500	MYB	GmC3H3	603	615	-	11.4603	6.19e-05	0.232	GATTCGGATAATG
		Glyma.15G022800	Dof	GmC3H3	1513	1533	-	11.381	6.2e-05	0.115	GTAAATAAAAAGAAAACGAGA
		Glyma.09G206200	MYB	GmC3H3	1948	1961	-	11.2063	6.28e-05	0.23	GAGGGTTGGTGGTG
		Glyma.10G048500	MYB_related	GmC3H3	862	873	-	11.9683	6.32e-05	0.0791	GGATATTTTTTT
		Glyma.16G091300	MIKC_MADS	GmC3H3	1614	1625	-	11.0603	6.33e-05	0.238	CAAAATATGGAA
		Glyma.04G251400	ERF	GmC3H3	1785	1804	+	6.15873	6.39e-05	0.0709	AATCTACCGCTCTCACCCTC
		Glyma.19G199200	Dof	GmC3H3	1533	1543	+	11.6032	6.39e-05	0.145	CAAAAAGGTAT
		Glyma.10G009200	SBP	GmC3H3	18	26	+	11.068	6.59e-05	0.263	TAGTACGGT
		Glyma.09G248200	AP2	GmC3H3	939	958	+	10.8333	6.59e-05	0.0205	AAAAATAAGAAAAAACAAAA
		Glyma.01G038600	MYB_related	GmC3H3	1752	1761	-	11.6667	6.66e-05	0.191	ATGGATAATC
		Glyma.18G224500	MIKC_MADS	GmC3H3	1811	1831	-	11.087	6.7e-05	0.0135	TCAGTCTCTTTCTCTCTCCTA
		Glyma.10G048500	MYB_related	GmC3H3	1339	1350	-	11.8254	6.73e-05	0.0791	AGATATTTCATG
		Glyma.09G143200	HSF	GmC3H3	1624	1635	-	10.4127	6.84e-05	0.126	GAATGTTCTGCA
		Glyma.05G158200	Dof	GmC3H3	945	965	+	11.2381	6.89e-05	0.258	AAGAAAAAACAAAAGTATAAT
		Glyma.12G063800	Dof	GmC3H3	1808	1828	-	11.0781	6.93e-05	0.0508	GTCTCTTTCTCTCTCCTATCT
		Glyma.05G032200	MYB_related	GmC3H3	604	611	-	11.8065	6.95e-05	0.259	CGGATAAT
		Glyma.12G063800	Dof	GmC3H3	1501	1521	+	11.0625	7e-05	0.0508	ATTTCTTTATTTTCTCGTTTT
		Glyma.18G224500	MIKC_MADS	GmC3H3	1694	1714	+	10.942	7.25e-05	0.0139	TTTGTTTTTTGCTTTTTCTAG
		Glyma.04G124300	FAR1	GmC3H3	1835	1846	-	9.77941	7.41e-05	0.294	CTCACGCACACA
		Glyma.14G210600	MYB_related	GmC3H3	862	875	+	11.6984	7.51e-05	0.13	AAAAAAATATCCAA
		Glyma.17G246200	G2-like	GmC3H3	1628	1635	+	11.7204	7.69e-05	0.145	GAACATTC
		Glyma.05G055900	NAC	GmC3H3	291	305	-	10.5873	7.77e-05	0.308	CGTGCGCATCACTCC
		Glyma.19G199200	Dof	GmC3H3	1040	1050	+	11.3651	7.82e-05	0.145	GGAAAAGGAAA
		Glyma.10G082000	Dof	GmC3H3	1040	1050	+	11.3651	7.82e-05	0.144	GGAAAAGGAAA
		Glyma.02G013900	MYB	GmC3H3	1950	1959	+	10.1828	8.02e-05	0.32	CCACCAACCC
		Glyma.03G179700	C2H2	GmC3H3	1688	1707	+	9.46032	8.2e-05	0.155	TTTTGTTTTGTTTTTTGCTT
		Glyma.20G249900	Trihelix	GmC3H3	270	287	+	11.0746	8.23e-05	0.327	AGGAATGAGAGCCCTTCA
		Glyma.14G084700	ERF	GmC3H3	1903	1915	-	5.92063	8.38e-05	0.333	GTGGCAGTGGCAG
		Glyma.17G089300	Dof	GmC3H3	1670	1690	+	11.0635	8.42e-05	0.308	AAATAAATGAAAAAGTTGTTT
		Glyma.12G063800	Dof	GmC3H3	1668	1688	-	10.75	8.58e-05	0.0519	ACAACTTTTTCATTTATTTAT
		Glyma.11G242200	HD-ZIP	GmC3H3	394	404	+	10.7879	8.85e-05	0.321	CAATAATGCAT
		Glyma.10G295200	C2H2	GmC3H3	235	249	-	10.5397	8.86e-05	0.352	TCGACTTCTTTGCTG
		Glyma.09G248200	AP2	GmC3H3	1806	1825	+	10.2692	8.87e-05	0.0255	CAAGATAGGAGAGAGAAAGA
		Glyma.09G235300	MYB	GmC3H3	1289	1299	+	11.0476	8.88e-05	0.341	GATTTAGTTAT
		Glyma.09G167400	NAC	GmC3H3	431	447	-	8.98413	9e-05	0.179	TAAGTGACACACACGTT
		Glyma.07G107500	C2H2	GmC3H3	1687	1701	-	9.92063	9.1e-05	0.116	AAAACAAAACAAAAC
		Glyma.15G228100	LBD	GmC3H3	1906	1926	+	6.49206	9.16e-05	0.181	CCACTGCCACTGCTACAGACA
		Glyma.01G063500	YABBY	GmC3H3	1085	1092	-	11.3333	9.38e-05	0.336	TATGATTA
		Glyma.02G082100	Trihelix	GmC3H3	903	918	-	10.8571	9.66e-05	0.352	AAAGTAAAAATAAAAT
		Glyma.01G236300	CPP	GmC3H3	772	784	-	9.60952	9.67e-05	0.358	GCAAATTTTATGG
	4	Glyma.03G258200	ERF	GmC3H4	1868	1882	-	20.1111	9.04e-08	0.000359	AGCAGTGTCGGTGCC
	5	Glyma.09G217000	BES1	GmC3H5	38	52	+	22.0635	1.54e-08	6.1e-05	TCACACGTGTCACCT
		Glyma.08G294000	bHLH	GmC3H5	33	53	-	19.6984	8.42e-08	0.000333	CAGGTGACACGTGTGACATAC
	6	Glyma.04G026300	BBR-BPC	GmC3H6	1925	1945	+	27.5417	3.7e-10	1.41e-06	CCCTCTCTCTTTCTCTCTCCA
		Glyma.05G137100	BBR-BPC	GmC3H6	1920	1943	-	20.0159	1.54e-08	4.05e-05	GAGAGAGAAAGAGAGAGGGTTGGG
		Glyma.04G026300	BBR-BPC	GmC3H6	1921	1941	+	20.3889	1.59e-08	3.04e-05	CCAACCCTCTCTCTTTCTCTC
		Glyma.05G137100	BBR-BPC	GmC3H6	1922	1945	-	19.3492	2.13e-08	4.05e-05	TGGAGAGAGAAAGAGAGAGGGTTG
		Glyma.14G091200	TALE	GmC3H6	1925	1944	+	22.0135	2.14e-08	7.37e-05	CCCTCTCTCTTTCTCTCTCC
		Glyma.05G137100	BBR-BPC	GmC3H6	1924	1947	-	17.4921	5.14e-08	6.5e-05	TTTGGAGAGAGAAAGAGAGAGGGT
		Glyma.04G026300	BBR-BPC	GmC3H6	1923	1943	+	17.8333	5.19e-08	5.18e-05	AACCCTCTCTCTTTCTCTCTC
		Glyma.04G026300	BBR-BPC	GmC3H6	1927	1947	+	17.7361	5.42e-08	5.18e-05	CTCTCTCTTTCTCTCTCCAAA
		Glyma.04G251400	ERF	GmC3H6	309	328	+	21.0159	5.57e-08	0.000213	CAAGCCCAACCAGCACCGAC
		Glyma.02G293300	C2H2	GmC3H6	1891	1909	+	20.2652	6.93e-08	0.000179	TTCCTTCCTTCTCCGCCTC
		Glyma.09G248200	AP2	GmC3H6	1926	1945	-	18.8333	8.73e-08	0.000329	TGGAGAGAGAAAGAGAGAGG
		Glyma.02G293300	C2H2	GmC3H6	1894	1912	+	19.8106	9.43e-08	0.000179	CTTCCTTCTCCGCCTCACC
	7	Glyma.12G184500	bZIP	GmC3H7	243	253	-	19.7778	3.53e-07	0.00141	GCTGACGTCAG
		Glyma.15G232000	bZIP	GmC3H7	242	256	+	18.5079	4.64e-07	0.00184	ACTGACGTCAGCTGA
		Glyma.13G193700	bZIP	GmC3H7	242	256	+	18.5079	4.64e-07	0.00184	ACTGACGTCAGCTGA
		Glyma.03G142400	bZIP	GmC3H7	242	256	-	18.1429	5.2e-07	0.00207	TCAGCTGACGTCAGT
		Glyma.18G020900	bZIP	GmC3H7	244	254	+	17.7302	7.76e-07	0.00309	TGACGTCAGCT
	8	Glyma.02G293300	C2H2	GmC3H8	753	771	+	18.0606	2.99e-07	0.00113	CCTTTTCATACTCATCCTC
	9	Glyma.09G248200	AP2	GmC3H9	1380	1399	-	18.1026	2.12e-07	0.00077	AAGAACAAAAGAAAAAGAAG
		Glyma.18G224500	MIKC_MADS	GmC3H9	1380	1400	+	16.971	5.64e-07	0.00208	CTTCTTTTTCTTTTGTTCTTG
		Glyma.10G285900	TCP	GmC3H9	1196	1206	+	17.5714	6.4e-07	0.00255	GTGGGTTCCAC
		Glyma.17G099100	TCP	GmC3H9	1196	1215	-	10.1294	7.09e-07	0.00281	TCAAAAAAAGTGGAACCCAC
		Glyma.09G248200	AP2	GmC3H9	1260	1279	+	16.6667	9.79e-07	0.00178	AATAACAAGGGAAGGAGAAA
		Glyma.07G080300	TCP	GmC3H9	1195	1215	-	14.8657	9.82e-07	0.00389	TCAAAAAAAGTGGAACCCACC
	10	Glyma.06G199600	bHLH	GmC3H10	1461	1475	+	21.4861	3.41e-08	0.000135	GGAGCAGCCACGTGG
		Glyma.20G091200	bHLH	GmC3H10	1466	1475	+	18.3016	1.93e-07	0.000769	AGCCACGTGG
		Glyma.12G210900	Trihelix	GmC3H10	1413	1427	-	17.2381	9.38e-07	0.00373	GCCACTCCGGCGCGT
	11	Glyma.02G123400	bHLH	GmC3H11	1174	1188	+	20.2857	7.94e-08	0.000315	CACGTGAGGTCCACC
		Glyma.20G154400	TCP	GmC3H11	1268	1277	-	19.0108	1.3e-07	0.000516	GGGGCCCCAC
		Glyma.12G063800	Dof	GmC3H11	1108	1128	-	17.2812	1.87e-07	0.000681	CTTCCTTTTTGTTCTTTCTTT
		Glyma.19G095300	TCP	GmC3H11	1268	1276	-	19.4731	1.99e-07	0.00079	GGGCCCCAC
		Glyma.05G017800	bHLH	GmC3H11	1174	1187	+	18.9841	2.09e-07	0.000832	CACGTGAGGTCCAC
		Glyma.06G199600	bHLH	GmC3H11	1173	1187	-	19.0694	2.73e-07	0.00108	GTGGACCTCACGTGG
		Glyma.03G170300	bHLH	GmC3H11	1173	1186	-	18.4583	3.02e-07	0.0012	TGGACCTCACGTGG
		Glyma.09G248200	AP2	GmC3H11	1322	1341	+	17.5897	3.78e-07	0.00138	AAGAAAGAAGGAGGAAGAAA
		Glyma.18G224500	MIKC_MADS	GmC3H11	1317	1337	-	16.8261	6.75e-07	0.000799	TTCCTCCTTCTTTCTTCTCTC
		Glyma.08G256400	TCP	GmC3H11	1267	1296	+	15.8718	6.86e-07	0.00266	CGTGGGGCCCCAAGCTTTAGCATTGAATAA
		Glyma.04G170100	MYB	GmC3H11	1407	1425	-	17.0952	8.19e-07	0.0032	GAGAAAGTGGTTGTGTGGG
		Glyma.18G224500	MIKC_MADS	GmC3H11	1310	1330	-	16.6087	8.73e-07	0.000799	TTCTTTCTTCTCTCTTCTCTT
		Glyma.10G285900	TCP	GmC3H11	1268	1278	+	17.0317	9.09e-07	0.00361	GTGGGGCCCCA
		Glyma.05G137100	BBR-BPC	GmC3H11	1571	1594	-	10.4127	1.08e-06	0.0039	GAGTGAGTGAAAGAAGGAAAAGAA
		Glyma.02G019300	MYB	GmC3H11	909	923	+	16.9048	1.19e-06	0.00469	GCCCGCCGCGCCTAA
		Glyma.18G224500	MIKC_MADS	GmC3H11	1108	1128	-	16.3043	1.23e-06	0.000902	CTTCCTTTTTGTTCTTTCTTT
		Glyma.19G119300	MYB	GmC3H11	1407	1425	+	16.5714	1.27e-06	0.00497	CCCACACAACCACTTTCTC
		Glyma.08G097900	TCP	GmC3H11	1268	1275	-	18.233	1.31e-06	0.00516	GGCCCCAC
		Glyma.03G018800	TCP	GmC3H11	1268	1275	-	17.6699	1.31e-06	0.0052	GGCCCCAC
		Glyma.14G057900	ERF	GmC3H11	912	921	+	16.2235	1.61e-06	0.00636	CGCCGCGCCT
		Glyma.01G224100	ERF	GmC3H11	911	918	+	16.0645	1.8e-06	0.00707	CCGCCGCG
		Glyma.10G162100	bZIP	GmC3H11	1172	1183	-	15.5806	2.48e-06	0.00986	ACCTCACGTGGA
		Glyma.12G063800	Dof	GmC3H11	814	834	+	15.0625	2.63e-06	0.00478	ATTCCTTTTTGTTTTTTGTTT
		Glyma.08G221800	GATA	GmC3H11	941	959	+	11.863	2.78e-06	0.0109	CATCTTCTTCTTCTTCAAA
		Glyma.14G089600	bHLH	GmC3H11	1165	1185	+	15.5417	2.9e-06	0.00727	GAAGAACTCCACGTGAGGTCC
		Glyma.09G248200	AP2	GmC3H11	1568	1587	-	15.359	3.17e-06	0.00579	TGAAAGAAGGAAAAGAAAGG
		Glyma.08G303900	bHLH	GmC3H11	1173	1180	-	16.2985	3.43e-06	0.0137	TCACGTGG
		Glyma.05G137100	BBR-BPC	GmC3H11	1424	1447	-	7	4.02e-06	0.00725	GATTGAGCGAGCGATGATGAGGGA
		Glyma.18G224500	MIKC_MADS	GmC3H11	1567	1587	+	15.0725	4.16e-06	0.00254	GCCTTTCTTTTCCTTCTTTCA
		Glyma.12G063800	Dof	GmC3H11	1569	1589	+	14.5469	4.38e-06	0.0053	CTTTCTTTTCCTTCTTTCACT
		Glyma.07G080300	TCP	GmC3H11	1259	1279	+	11.1493	4.44e-06	0.0119	ACGCTGCCCGTGGGGCCCCAA
		Glyma.17G089300	Dof	GmC3H11	1110	1130	+	14.2063	4.51e-06	0.0171	AGAAAGAACAAAAAGGAAGTT
		Glyma.08G256400	TCP	GmC3H11	1250	1279	-	10.9359	4.52e-06	0.00878	TTGGGGCCCCACGGGCAGCGTTTGCTTAAT
		Glyma.10G257900	C2H2	GmC3H11	1585	1595	-	13.8571	4.63e-06	0.0184	TGAGTGAGTGA
		Glyma.02G062700	Dof	GmC3H11	1350	1370	+	14.0317	4.65e-06	0.0173	TTTCCTCCCTTCTTCCTTTCC
		Glyma.01G076900	bHLH	GmC3H11	1173	1180	+	15.2043	4.93e-06	0.0196	CCACGTGA
		Glyma.09G208500	bZIP	GmC3H11	1171	1185	-	13.5714	4.96e-06	0.0197	GGACCTCACGTGGAG
		Glyma.14G091200	TALE	GmC3H11	1321	1340	-	13.9595	5.05e-06	0.013	TTCTTCCTCCTTCTTTCTTC
		Glyma.14G057900	ERF	GmC3H11	1260	1269	+	14.7412	5.42e-06	0.0107	CGCTGCCCGT
		Glyma.19G147100	C3H	GmC3H11	1115	1128	+	13.1587	5.43e-06	0.0209	GAACAAAAAGGAAG
		Glyma.03G255000	bZIP	GmC3H11	1171	1185	+	13.3492	5.63e-06	0.0224	CTCCACGTGAGGTCC
		Glyma.02G293300	C2H2	GmC3H11	1326	1344	-	13.0379	5.95e-06	0.0116	ACTTTTCTTCCTCCTTCTT
		Glyma.10G053500	ARF	GmC3H11	998	1018	+	5.83544	6e-06	0.0235	TTCATGATTTTGAGCAAAAAA
		Glyma.18G224500	MIKC_MADS	GmC3H11	1107	1127	-	14.6232	6.13e-06	0.00321	TTCCTTTTTGTTCTTTCTTTT
		Glyma.06G034000	BES1	GmC3H11	1171	1190	+	13.1905	6.67e-06	0.0264	CTCCACGTGAGGTCCACCCG
		Glyma.02G293300	C2H2	GmC3H11	938	956	+	12.7273	7.07e-06	0.0116	TTGCATCTTCTTCTTCTTC
		Glyma.14G091200	TALE	GmC3H11	1501	1520	+	13.2703	7.2e-06	0.013	CGCTCTCTTCTCTTCTCTTG
		Glyma.07G080300	TCP	GmC3H11	1168	1188	+	9.73134	7.52e-06	0.0119	GAACTCCACGTGAGGTCCACC
		Glyma.01G134200	C2H2	GmC3H11	1081	1088	+	11.1429	7.84e-06	0.031	GGTAGTAG
		Glyma.10G071700	bZIP	GmC3H11	1169	1186	-	11.7143	8.15e-06	0.0323	TGGACCTCACGTGGAGTT
		Glyma.05G137100	BBR-BPC	GmC3H11	1709	1732	-	4.93651	8.5e-06	0.0102	GAGAGAAATAAAGAAAGTAACTAA
		Glyma.07G080300	TCP	GmC3H11	1267	1287	-	9.22388	9.02e-06	0.0119	GCTAAAGCTTGGGGCCCCACG
		Glyma.03G018800	TCP	GmC3H11	1819	1826	-	10.8155	9.47e-06	0.0188	CGGCCCAC
		Glyma.02G293300	C2H2	GmC3H11	1417	1435	+	12.1818	9.51e-06	0.0116	CACTTTCTCCCTCATCATC
		Glyma.03G003400	bZIP	GmC3H11	1171	1185	-	11.0317	9.94e-06	0.0395	GGACCTCACGTGGAG
	12	Glyma.17G047300	ERF	GmC3H12	1882	1895	-	20.873	2.26e-08	8.89e-05	GAGGTCGGTGGTGG
		Glyma.04G251400	ERF	GmC3H12	1873	1892	+	21.5873	3.44e-08	0.000134	CACCGCAAACCACCACCGAC
		Glyma.06G050000	MYB	GmC3H12	1885	1897	-	20.4231	9.34e-08	0.000366	CGGAGGTCGGTGG
		Glyma.13G223300	MIKC_MADS	GmC3H12	1628	1646	-	18.0441	1.13e-07	0.000448	CCTTTTCCATTTTGGGTCA
		Glyma.14G084700	ERF	GmC3H12	1882	1894	-	19.7302	1.22e-07	0.000479	AGGTCGGTGGTGG
		Glyma.05G148800	MIKC_MADS	GmC3H12	1631	1643	+	17.209	1.5e-07	0.000597	CCCAAAATGGAAA
		Glyma.04G027200	MIKC_MADS	GmC3H12	1629	1643	+	17.1176	4.61e-07	0.00182	GACCCAAAATGGAAA
		Glyma.19G222200	MYB	GmC3H12	1876	1889	+	17.4762	5.69e-07	0.00225	CGCAAACCACCACC
		Glyma.03G225200	MYB	GmC3H12	1876	1889	+	17.4762	5.69e-07	0.00225	CGCAAACCACCACC
		Glyma.03G138900	ERF	GmC3H12	1882	1892	+	17.6032	5.84e-07	0.0023	CCACCACCGAC
		Glyma.20G209700	MYB	GmC3H12	1710	1730	+	17.0159	6.72e-07	0.00265	CCTCTCCTCACTCACCTACTT
		Glyma.10G180800	MYB	GmC3H12	1710	1730	+	17.0159	6.72e-07	0.00265	CCTCTCCTCACTCACCTACTT
		Glyma.11G053600	ERF	GmC3H12	1879	1893	+	17.6508	7.45e-07	0.00293	AAACCACCACCGACC
	13	Glyma.14G079100	B3	GmC3H13	1678	1698	-	18.0294	6.6e-08	0.00025	AAGGTGTTTTTGACGGGAAAT
		Glyma.11G107100	MYB	GmC3H13	1348	1362	+	15.6508	1.95e-07	0.000745	AAAAAGGTTGGTGGA
		Glyma.19G100900	B3	GmC3H13	1705	1719	+	17.3492	4.26e-07	0.00164	ACATACATGCATGGC
		Glyma.U018000	MIKC_MADS	GmC3H13	579	597	+	17.1587	9.28e-07	0.00357	CTTTCTGTTTGTGGAAACG
	14	Glyma.14G079100	B3	GmC3H13	1678	1698	-	18.0294	6.6e-08	0.00025	AAGGTGTTTTTGACGGGAAAT
		Glyma.11G107100	MYB	GmC3H13	1348	1362	+	15.6508	1.95e-07	0.000745	AAAAAGGTTGGTGGA
		Glyma.19G100900	B3	GmC3H13	1705	1719	+	17.3492	4.26e-07	0.00164	ACATACATGCATGGC
		Glyma.16G063700	MYB	GmC3H13	1350	1362	-	16.3582	7.55e-07	0.00293	TCCACCAACCTTT
		Glyma.U018000	MIKC_MADS	GmC3H13	579	597	+	17.1587	9.28e-07	0.00357	CTTTCTGTTTGTGGAAACG
	15	Glyma.10G071700	bZIP	GmC3H15	1200	1217	+	19.381	2.5e-07	0.000993	AGTGGCACACGTGTCGCC
		Glyma.03G170300	bHLH	GmC3H15	1206	1219	-	18.3194	3.43e-07	0.00135	TGGGCGACACGTGT
		Glyma.09G098300	bHLH	GmC3H15	1299	1308	+	16.3191	3.47e-07	0.000689	GCCACGTGCG
		Glyma.02G261700	ERF	GmC3H15	1146	1166	-	17.3088	3.81e-07	0.0015	GAAACCGGCTGTGGAGGTGAA
		Glyma.12G231400	BES1	GmC3H15	1298	1308	-	18.5556	4.81e-07	0.00191	CGCACGTGGCG
		Glyma.09G248200	AP2	GmC3H15	458	477	-	17.3077	5.11e-07	0.00188	AAGACCGAAGAGACGAGAGA
		Glyma.08G294000	bHLH	GmC3H15	1199	1219	-	17.746	6.01e-07	0.00238	TGGGCGACACGTGTGCCACTG
		Glyma.11G054600	bHLH	GmC3H15	1299	1307	+	16.2366	6.84e-07	0.00272	GCCACGTGC
		Glyma.03G003400	bZIP	GmC3H15	1201	1215	+	17.8889	7.05e-07	0.0028	GTGGCACACGTGTCG
		Glyma.06G199600	bHLH	GmC3H15	1293	1307	+	17.2917	9.35e-07	0.00369	GTTCTCGCCACGTGC
	16	Glyma.08G189900	MYB_related	GmC3H16	1838	1852	-	21.3433	2.84e-08	0.000113	CCCTAACCCTAACCC
		Glyma.04G026300	BBR-BPC	GmC3H16	1898	1918	+	13.5556	3.2e-07	0.00118	CCTTCGTTCCCTCTCACTCTC
		Glyma.08G189900	MYB_related	GmC3H16	1844	1858	-	18.3881	4.45e-07	0.000883	GAGAAACCCTAACCC
		Glyma.05G137100	BBR-BPC	GmC3H16	1901	1924	-	11.746	6.3e-07	0.00239	AATGAAGAGAGTGAGAGGGAACGA
		Glyma.18G224500	MIKC_MADS	GmC3H16	234	254	-	16.6232	8.59e-07	0.00331	CCCCTGTTTTTTTTTTTTTTT
		Glyma.01G194600	MYB_related	GmC3H16	1837	1855	-	16.7302	8.83e-07	0.00342	AAACCCTAACCCTAACCCA
		Glyma.09G248200	AP2	GmC3H16	233	252	+	16.6667	9.79e-07	0.00367	GAAAAAAAAAAAAAAACAGG
		Glyma.04G026300	BBR-BPC	GmC3H16	1900	1920	+	10.1944	1.18e-06	0.00217	TTCGTTCCCTCTCACTCTCTT
		Glyma.07G107500	C2H2	GmC3H16	921	935	-	16.6825	1.35e-06	0.00512	AAAATAAGACAAATA
		Glyma.14G091200	TALE	GmC3H16	1898	1917	+	16.1757	1.45e-06	0.00572	CCTTCGTTCCCTCTCACTCT
		Glyma.07G007200	MYB_related	GmC3H16	1938	1947	-	13.4086	1.61e-06	0.00641	AACCCTAGCG
		Glyma.05G137100	BBR-BPC	GmC3H16	1897	1920	-	8.88889	1.97e-06	0.00294	AAGAGAGTGAGAGGGAACGAAGGG
		Glyma.18G224500	MIKC_MADS	GmC3H16	233	253	-	15.7681	2.16e-06	0.00378	CCCTGTTTTTTTTTTTTTTTC
		Glyma.05G137100	BBR-BPC	GmC3H16	1899	1922	-	8.46032	2.32e-06	0.00294	TGAAGAGAGTGAGAGGGAACGAAG
		Glyma.18G224500	MIKC_MADS	GmC3H16	232	252	-	15.4493	2.94e-06	0.00378	CCTGTTTTTTTTTTTTTTTCC
		Glyma.05G137100	BBR-BPC	GmC3H16	1903	1926	-	6.98413	4.04e-06	0.00384	CAAATGAAGAGAGTGAGAGGGAAC
		Glyma.14G091200	TALE	GmC3H16	1785	1804	+	13.9459	5.09e-06	0.01	TTCCCTCTCTTTGCTGCTTG
		Glyma.01G023500	MIKC_MADS	GmC3H16	277	291	+	14.7619	5.11e-06	0.0186	ATTTGCCGGATTTGG
		Glyma.04G026300	BBR-BPC	GmC3H16	1781	1801	+	5.88889	5.45e-06	0.00525	TTCTTTCCCTCTCTTTGCTGC
		Glyma.09G248200	AP2	GmC3H16	231	250	+	14.6538	5.57e-06	0.0104	TGGAAAAAAAAAAAAAAACA
		Glyma.04G026300	BBR-BPC	GmC3H16	1906	1926	+	5.75	5.72e-06	0.00525	CCCTCTCACTCTCTTCATTTG
		Glyma.02G293300	C2H2	GmC3H16	1881	1899	+	13.0152	6.03e-06	0.0237	CTTCTTCCACTACTTTCCC
		Glyma.01G038600	MYB_related	GmC3H16	291	300	-	13.4409	7.11e-06	0.0276	TTGGATAAGC
		Glyma.06G174000	C2H2	GmC3H16	480	491	-	14.411	7.2e-06	0.0278	TAAAACAGAGCG
		Glyma.08G189900	MYB_related	GmC3H16	1937	1951	-	13.7164	7.38e-06	0.00977	AGAAAACCCTAGCGC
		Glyma.01G044600	HD-ZIP	GmC3H16	413	423	+	12.7353	7.61e-06	0.0256	CCAATAATTAA
		Glyma.02G062700	Dof	GmC3H16	120	140	-	13.4127	9.32e-06	0.0353	TCTTTATCTCTTTAACTTTTC
		Glyma.05G137100	BBR-BPC	GmC3H16	1891	1914	-	4.44444	1.01e-05	0.00761	GTGAGAGGGAACGAAGGGAAAGTA
		Glyma.20G193000	C2H2	GmC3H16	1906	1916	-	12.381	1.02e-05	0.0398	GAGTGAGAGGG
		Glyma.09G248200	AP2	GmC3H16	923	942	-	13.7564	1.08e-05	0.0135	TATAAAAAAAATAAGACAAA
		Glyma.15G053600	CAMTA	GmC3H16	449	457	+	13.2524	1.13e-05	0.0449	TAGCCGCGT
		Glyma.18G258400	HD-ZIP	GmC3H16	413	423	+	13.6111	1.13e-05	0.0304	CCAATAATTAA
		Glyma.07G007200	MYB_related	GmC3H16	1839	1848	-	12.3871	1.17e-05	0.0155	AACCCTAACC
		Glyma.07G007200	MYB_related	GmC3H16	1845	1854	-	12.3871	1.17e-05	0.0155	AACCCTAACC
		Glyma.05G137100	BBR-BPC	GmC3H16	1889	1912	-	3.95238	1.2e-05	0.00761	GAGAGGGAACGAAGGGAAAGTAGT
		Glyma.12G118800	C2H2	GmC3H16	917	936	-	12.9206	1.36e-05	0.053	AAAAATAAGACAAATATAAA
		Glyma.17G144100	MYB_related	GmC3H16	287	301	+	13.4921	1.42e-05	0.0526	TTTGGCTTATCCAAA
		Glyma.13G169900	HD-ZIP	GmC3H16	413	423	+	13	1.49e-05	0.0499	CCAATAATTAA
		Glyma.13G149500	HD-ZIP	GmC3H16	412	424	-	13.3846	1.51e-05	0.051	TTTAATTATTGGC
		Glyma.10G064700	HD-ZIP	GmC3H16	412	424	-	13.3846	1.51e-05	0.0509	TTTAATTATTGGC
		Glyma.17G192800	GATA	GmC3H16	1987	1999	-	13.5556	1.6e-05	0.0635	GATTGAGATCCGG
		Glyma.18G258400	HD-ZIP	GmC3H16	871	881	-	13.1806	1.81e-05	0.0304	TTAATAATTGA
		Glyma.18G224500	MIKC_MADS	GmC3H16	1903	1923	+	13.1884	1.83e-05	0.0177	GTTCCCTCTCACTCTCTTCAT
		Glyma.02G293300	C2H2	GmC3H16	1884	1902	+	10.9242	1.85e-05	0.036	CTTCCACTACTTTCCCTTC
		Glyma.03G179700	C2H2	GmC3H16	917	936	+	12.5079	1.92e-05	0.0374	TTTATATTTGTCTTATTTTT
		Glyma.08G029400	MYB_related	GmC3H16	289	303	+	12.9683	1.93e-05	0.0725	TGGCTTATCCAAAAA
		Glyma.05G137100	BBR-BPC	GmC3H16	1905	1928	-	2.49206	1.98e-05	0.0107	TACAAATGAAGAGAGTGAGAGGGA
		Glyma.11G136600	G2-like	GmC3H16	312	325	+	12.2241	1.98e-05	0.0786	GCAAGATTTGATGG
		Glyma.03G179700	C2H2	GmC3H16	611	630	+	12.4127	2.02e-05	0.0374	TTTTATTTTGTTGTTATGCA
		Glyma.06G017800	Nin-like	GmC3H16	1790	1804	-	12.9851	2.06e-05	0.0817	CAAGCAGCAAAGAGA
		Glyma.17G154100	NAC	GmC3H16	1961	1975	-	12.9206	2.08e-05	0.0827	AACTTCGAGTACAAG
		Glyma.16G141100	C2H2	GmC3H16	920	936	-	12.1746	2.14e-05	0.0803	AAAAATAAGACAAATAT
		Glyma.04G027200	MIKC_MADS	GmC3H16	295	309	+	12.6765	2.22e-05	0.0804	ATCCAAAAAAAGAAT
		Glyma.09G248200	AP2	GmC3H16	1782	1801	-	12.6795	2.23e-05	0.0209	GCAGCAAAGAGAGGGAAAGA
		Glyma.01G194600	MYB_related	GmC3H16	1843	1861	-	13.0635	2.52e-05	0.0473	GTGGAGAAACCCTAACCCT
		Glyma.01G005500	NAC	GmC3H16	1918	1932	-	12.254	2.64e-05	0.104	AGCTTACAAATGAAG
		Glyma.01G236300	CPP	GmC3H16	108	120	-	10.381	2.68e-05	0.0694	CTAAATTTTAAAA
		Glyma.07G158000	C2H2	GmC3H16	614	630	-	11.0952	2.72e-05	0.0609	TGCATAACAACAAAATA
		Glyma.02G293300	C2H2	GmC3H16	1906	1924	+	10.1591	2.74e-05	0.036	CCCTCTCACTCTCTTCATT
		Glyma.03G078000	MYB	GmC3H16	1505	1525	+	12.3077	2.83e-05	0.102	AACGAATCAGATAATATTGGA
		Glyma.07G271900	ZF-HD	GmC3H16	467	480	+	12.5873	2.84e-05	0.0759	GCGTCAATAATTTC
		Glyma.14G091200	TALE	GmC3H16	1891	1910	+	10.2162	2.95e-05	0.0347	TACTTTCCCTTCGTTCCCTC
		Glyma.04G026300	BBR-BPC	GmC3H16	1896	1916	+	0.555556	2.98e-05	0.0182	TCCCTTCGTTCCCTCTCACTC
		Glyma.03G138900	ERF	GmC3H16	1823	1833	+	8.73016	3.03e-05	0.12	GGGTCACCGCT
		Glyma.07G175500	MYB	GmC3H16	291	303	-	12.5873	3.11e-05	0.116	TTTTTGGATAAGC
		Glyma.19G119300	MYB	GmC3H16	1881	1899	+	11.9841	3.18e-05	0.126	CTTCTTCCACTACTTTCCC
		Glyma.07G158000	C2H2	GmC3H16	588	604	-	10.6508	3.27e-05	0.0609	TGCATAACAACAAAATT
		Glyma.18G224500	MIKC_MADS	GmC3H16	230	250	-	12.3043	3.29e-05	0.0253	TGTTTTTTTTTTTTTTTCCAA
		Glyma.04G251400	ERF	GmC3H16	1814	1833	+	8.31746	3.51e-05	0.139	CCCTTATTAGGGTCACCGCT
		Glyma.14G091200	TALE	GmC3H16	1902	1921	+	9.78378	3.53e-05	0.0347	CGTTCCCTCTCACTCTCTTC
		Glyma.09G238800	MYB	GmC3H16	332	346	-	11.6825	3.6e-05	0.143	CTCACAACTATTAAC
		Glyma.01G236300	CPP	GmC3H16	1018	1030	+	10.2381	3.67e-05	0.0694	CAAAATTTTAGAC
		Glyma.01G194600	MYB_related	GmC3H16	1668	1686	+	12.1905	3.67e-05	0.0473	CAAATTGAAACCTAATTTA
		Glyma.11G045100	HD-ZIP	GmC3H16	999	1008	+	12.4384	3.82e-05	0.149	CTTAATCATT
		Glyma.09G248200	AP2	GmC3H16	1899	1918	-	11.7949	3.84e-05	0.0287	GAGAGTGAGAGGGAACGAAG
		Glyma.13G223300	MIKC_MADS	GmC3H16	294	312	-	11.8235	3.86e-05	0.112	CCAATTCTTTTTTTGGATA
		Glyma.01G167900	NAC	GmC3H16	1961	1973	-	12.3492	3.86e-05	0.125	CTTCGAGTACAAG
		Glyma.05G018100	Dof	GmC3H16	1748	1761	-	12.0794	3.87e-05	0.141	CAAAAAGGAGTCAA
		Glyma.01G177500	HD-ZIP	GmC3H16	410	430	+	11.9062	3.95e-05	0.0954	GTGCCAATAATTAAATTTGAT
		Glyma.10G257900	C2H2	GmC3H16	1911	1921	-	11.9048	3.98e-05	0.154	GAAGAGAGTGA
		Glyma.13G169900	HD-ZIP	GmC3H16	871	881	-	12.2388	4.15e-05	0.0695	TTAATAATTGA
		Glyma.13G349500	C2H2	GmC3H16	919	936	-	10.2857	4.22e-05	0.112	AAAAATAAGACAAATATA
		Glyma.13G309200	MYB	GmC3H16	1834	1848	-	11.746	4.37e-05	0.173	AACCCTAACCCAAAC
		Glyma.01G044600	HD-ZIP	GmC3H16	871	881	-	11.7206	4.37e-05	0.0736	TTAATAATTGA
		Glyma.07G271900	ZF-HD	GmC3H16	410	423	+	12	4.43e-05	0.0759	GTGCCAATAATTAA
		Glyma.03G179700	C2H2	GmC3H16	585	604	+	10.8254	4.43e-05	0.0547	CACAATTTTGTTGTTATGCA
		Glyma.08G201900	HD-ZIP	GmC3H16	1000	1014	-	11.9077	4.48e-05	0.156	GTTTATAATGATTAA
		Glyma.05G148800	MIKC_MADS	GmC3H16	297	309	+	11.7164	4.59e-05	0.173	CCAAAAAAAGAAT
		Glyma.01G137200	YABBY	GmC3H16	97	106	-	10.5298	4.63e-05	0.165	CAATAATAAT
		Glyma.12G063800	Dof	GmC3H16	232	252	-	11.5781	4.93e-05	0.176	CCTGTTTTTTTTTTTTTTTCC
		Glyma.12G210900	Trihelix	GmC3H16	277	291	-	9.7619	4.96e-05	0.197	CCAAATCCGGCAAAT
		Glyma.15G064000	bHLH	GmC3H16	1220	1233	+	6.90291	5.12e-05	0.203	AATGTATCACATGA
		Glyma.05G032200	MYB_related	GmC3H16	292	299	-	12.7419	5.15e-05	0.2	TGGATAAG
		Glyma.07G158000	C2H2	GmC3H16	920	936	-	9.50794	5.17e-05	0.0641	AAAAATAAGACAAATAT
		Glyma.07G081300	MIKC_MADS	GmC3H16	294	312	+	10.0635	5.29e-05	0.094	TATCCAAAAAAAGAATTGG
		Glyma.U018000	MIKC_MADS	GmC3H16	292	310	-	10.0317	5.42e-05	0.206	AATTCTTTTTTTGGATAAG
		Glyma.17G192800	GATA	GmC3H16	1984	1996	+	11.6825	5.46e-05	0.108	CTTCCGGATCTCA
		Glyma.17G154100	NAC	GmC3H16	1918	1932	-	11.0952	5.5e-05	0.109	AGCTTACAAATGAAG
		Glyma.11G047300	MYB_related	GmC3H16	1936	1943	-	8.59223	5.55e-05	0.221	CTAGCGCA
		Glyma.07G081300	MIKC_MADS	GmC3H16	276	294	-	9.95238	5.56e-05	0.094	AAGCCAAATCCGGCAAATT
		Glyma.14G091200	TALE	GmC3H16	1936	1955	+	8.60811	5.63e-05	0.0379	TGCGCTAGGGTTTTCTCTGC
		Glyma.06G028300	ERF	GmC3H16	1820	1834	+	8.53968	5.67e-05	0.225	TTAGGGTCACCGCTG
		Glyma.04G028100	ERF	GmC3H16	1820	1834	+	8.53968	5.67e-05	0.225	TTAGGGTCACCGCTG
		Glyma.01G177500	HD-ZIP	GmC3H16	467	487	+	11.2969	5.77e-05	0.0954	GCGTCAATAATTTCGCTCTGT
		Glyma.14G091200	TALE	GmC3H16	1782	1801	+	8.54054	5.78e-05	0.0379	TCTTTCCCTCTCTTTGCTGC
		Glyma.13G223300	MIKC_MADS	GmC3H16	276	294	+	11.1912	5.89e-05	0.112	AATTTGCCGGATTTGGCTT
		Glyma.05G137100	BBR-BPC	GmC3H16	1780	1803	-	-0.904762	5.95e-05	0.0251	AAGCAGCAAAGAGAGGGAAAGAAT
		Glyma.07G050600	NAC	GmC3H16	1917	1933	-	10.9365	5.99e-05	0.232	AAGCTTACAAATGAAGA
		Glyma.03G109100	WRKY	GmC3H16	1823	1832	-	11	6.02e-05	0.24	GCGGTGACCC
		Glyma.13G342500	EIL	GmC3H16	1760	1780	-	9.94872	6.03e-05	0.237	TTGGCTCGATACTAGGTAACA
		Glyma.13G174700	NAC	GmC3H16	1918	1932	+	11.0952	6.2e-05	0.242	CTTCATTTGTAAGCT
		Glyma.20G035800	B3	GmC3H16	1798	1805	+	8.5534	6.24e-05	0.249	CTGCTTGC
		Glyma.02G293300	C2H2	GmC3H16	1903	1921	+	8.5	6.26e-05	0.0522	GTTCCCTCTCACTCTCTTC
		Glyma.06G040900	HSF	GmC3H16	1884	1898	-	6.88889	6.3e-05	0.25	GGAAAGTAGTGGAAG
		Glyma.01G167900	NAC	GmC3H16	1961	1973	+	11.6825	6.39e-05	0.125	CTTGTACTCGAAG
		Glyma.20G203700	ERF	GmC3H16	443	470	+	1.63492	6.42e-05	0.253	TTTGCTTAGCCGCGTTAATGGTTCGCGT
		Glyma.02G293300	C2H2	GmC3H16	1898	1916	+	8.37879	6.63e-05	0.0522	CCTTCGTTCCCTCTCACTC
		Glyma.09G248200	AP2	GmC3H16	1747	1766	-	10.7949	6.73e-05	0.042	GGTAACAAAAAGGAGTCAAA
		Glyma.02G013900	MYB	GmC3H16	375	384	-	10.3978	6.74e-05	0.268	TTAACTACCC
		Glyma.03G263700	ERF	GmC3H16	446	466	-	6.06349	6.79e-05	0.269	GAACCATTAACGCGGCTAAGC
		Glyma.01G194600	MYB_related	GmC3H16	1936	1954	-	10.3492	6.88e-05	0.0666	CAGAGAAAACCCTAGCGCA
		Glyma.13G145800	MYB	GmC3H16	1674	1688	-	8.8254	7.12e-05	0.257	TATAAATTAGGTTTC
		Glyma.13G349500	C2H2	GmC3H16	613	630	-	8.88889	7.2e-05	0.112	TGCATAACAACAAAATAA
		Glyma.13G149500	HD-ZIP	GmC3H16	870	882	+	11.0769	7.29e-05	0.123	TTCAATTATTAAA
		Glyma.10G064700	HD-ZIP	GmC3H16	870	882	+	11.0769	7.29e-05	0.123	TTCAATTATTAAA
		Glyma.16G091300	MIKC_MADS	GmC3H16	297	308	+	10.8276	7.33e-05	0.273	CCAAAAAAAGAA
		Glyma.20G150300	HSF	GmC3H16	1884	1898	-	9.5873	7.4e-05	0.294	GGAAAGTAGTGGAAG
		Glyma.09G238800	MYB	GmC3H16	373	387	-	10.4603	7.48e-05	0.148	TTATTAACTACCCAC
		Glyma.13G314600	NAC	GmC3H16	1914	1932	+	10.1111	7.52e-05	0.298	CTCTCTTCATTTGTAAGCT
		Glyma.16G141100	C2H2	GmC3H16	614	630	-	8.96825	7.58e-05	0.119	TGCATAACAACAAAATA
		Glyma.15G257700	NAC	GmC3H16	1830	1846	+	6.51282	7.73e-05	0.307	CGCTGTTTGGGTTAGGG
		Glyma.15G135100	MYB_related	GmC3H16	182	190	+	11.4776	7.81e-05	0.311	TTTAGGTCT
		Glyma.12G174200	GATA	GmC3H16	1477	1484	+	11.4731	7.85e-05	0.199	TAGATCTC
		Glyma.14G210000	NAC	GmC3H16	1918	1933	+	9.80952	7.89e-05	0.31	CTTCATTTGTAAGCTT
		Glyma.19G147100	C3H	GmC3H16	1751	1764	-	11.0635	7.93e-05	0.181	TAACAAAAAGGAGT
		Glyma.01G236300	CPP	GmC3H16	45	57	+	9.74286	7.93e-05	0.1	CTAAATTTTGATG
		Glyma.12G073300	AP2	GmC3H16	324	333	-	10.1553	8.01e-05	0.319	ACCTCTGACC
		Glyma.14G155100	MIKC_MADS	GmC3H16	1914	1927	-	10.4603	8.26e-05	0.122	ACAAATGAAGAGAG
		Glyma.18G224500	MIKC_MADS	GmC3H16	1905	1925	+	10.6957	8.27e-05	0.0531	TCCCTCTCACTCTCTTCATTT
		Glyma.10G142200	MYB	GmC3H16	371	385	-	10.5873	8.55e-05	0.333	ATTAACTACCCACTC
		Glyma.04G161400	TCP	GmC3H16	407	414	-	7.36893	8.72e-05	0.348	GGCACCAT
		Glyma.12G184500	bZIP	GmC3H16	1658	1668	-	7.04762	8.77e-05	0.349	GAGGATGTCAT
		Glyma.13G349500	C2H2	GmC3H16	587	604	-	8.33333	8.79e-05	0.112	TGCATAACAACAAAATTG
		Glyma.14G183800	MIKC_MADS	GmC3H16	279	293	+	9.5873	8.84e-05	0.167	TTGCCGGATTTGGCT
		Glyma.14G202300	LBD	GmC3H16	271	287	+	7.63492	8.89e-05	0.353	TGCAGAATTTGCCGGAT
		Glyma.14G091200	TALE	GmC3H16	1781	1800	+	7.37838	8.89e-05	0.0484	TTCTTTCCCTCTCTTTGCTG
		Glyma.05G148800	MIKC_MADS	GmC3H16	983	995	-	10.7612	9e-05	0.173	ACTAAAAAAGAAA
		Glyma.08G189900	MYB_related	GmC3H16	1671	1685	+	6.25373	9.1e-05	0.0903	ATTGAAACCTAATTT
		Glyma.01G224100	ERF	GmC3H16	449	456	+	9	9.14e-05	0.364	TAGCCGCG
		Glyma.14G155100	MIKC_MADS	GmC3H16	1977	1990	-	10.2857	9.25e-05	0.122	CCGGAAGAAGGAAC
		Glyma.08G132800	HD-ZIP	GmC3H16	1001	1008	+	10.9714	9.38e-05	0.328	TAATCATT
		Glyma.14G155100	MIKC_MADS	GmC3H16	297	310	+	10.254	9.41e-05	0.122	CCAAAAAAAGAATT
		Glyma.07G243300	ARR-B	GmC3H16	1987	1996	+	11.0108	9.41e-05	0.34	CCGGATCTCA
		Glyma.16G011200	Trihelix	GmC3H16	279	289	+	8.49206	9.42e-05	0.375	TTGCCGGATTT
		Glyma.16G141100	C2H2	GmC3H16	588	604	-	8.30159	9.49e-05	0.119	TGCATAACAACAAAATT
		Glyma.20G109400	C2H2	GmC3H16	921	936	+	7.88889	9.59e-05	0.375	TATTTGTCTTATTTTT
		Glyma.19G147100	C3H	GmC3H16	1927	1940	-	10.8571	9.68e-05	0.181	GCGCAAAAAGCTTA
		Glyma.18G258400	HD-ZIP	GmC3H16	823	833	-	11.3611	9.83e-05	0.11	TTAATAATTAA
		Glyma.14G091200	TALE	GmC3H16	1965	1984	+	7.09459	9.84e-05	0.0484	TACTCGAAGTTCGTTCCTTC
		Glyma.09G191600	CPP	GmC3H16	386	395	+	11.2083	9.88e-05	0.36	AATTTGAATT
		Glyma.09G168000	HD-ZIP	GmC3H16	558	568	+	11.0159	9.92e-05	0.341	ACATTAAATAT
		Glyma.19G199200	Dof	GmC3H16	1751	1761	-	11.1746	9.94e-05	0.363	CAAAAAGGAGT
		Glyma.10G082000	Dof	GmC3H16	1751	1761	-	11.1746	9.94e-05	0.363	CAAAAAGGAGT
		Glyma.12G174200	GATA	GmC3H16	1988	1995	-	11.3656	9.99e-05	0.199	GAGATCCG
	17	Glyma.08G189900	MYB_related	GmC3H17	1828	1842	-	21.3433	2.84e-08	5.63e-05	CCCTAACCCTAACCC
		Glyma.08G189900	MYB_related	GmC3H17	1834	1848	-	21.3433	2.84e-08	5.63e-05	CCCTAACCCTAACCC
		Glyma.06G097900	GATA	GmC3H17	1684	1698	-	21.3333	4.34e-08	0.000172	TTTCAGCCGTTGGAT
		Glyma.04G026300	BBR-BPC	GmC3H17	1896	1916	+	18.1111	4.58e-08	0.000171	CTCATTCTCTCTCTTAGTCTC
		Glyma.05G137100	BBR-BPC	GmC3H17	1895	1918	-	16.8571	6.88e-08	0.000252	AAGAGACTAAGAGAGAGAATGAGG
	18	Glyma.05G049800	ERF	GmC3H18	1822	1836	-	18.5873	1.76e-07	0.000697	ACGTGTCGGCGTCGG
		Glyma.14G084700	ERF	GmC3H18	1822	1834	-	19.2063	2.1e-07	0.000831	GTGTCGGCGTCGG
		Glyma.01G194600	MYB_related	GmC3H18	1954	1972	+	17.381	3.02e-07	0.0012	CCCTCTAAACCCTAATTTT
		Glyma.01G216000	ERF	GmC3H18	1822	1836	-	17.9851	6.36e-07	0.00253	ACGTGTCGGCGTCGG
		Glyma.07G110000	ERF	GmC3H18	1822	1836	-	17.6984	7.52e-07	0.00288	ACGTGTCGGCGTCGG
		Glyma.03G116700	ERF	GmC3H18	1822	1836	-	17.6984	7.52e-07	0.00288	ACGTGTCGGCGTCGG
		Glyma.08G189900	MYB_related	GmC3H18	1957	1971	+	17.7463	7.77e-07	0.00308	TCTAAACCCTAATTT
		Glyma.09G217000	BES1	GmC3H18	1826	1840	-	17.4603	8.3e-07	0.0033	CTACACGTGTCGGCG
	19	Glyma.08G189900	MYB_related	GmC3H19	1975	1989	+	23.5224	1.77e-09	7.02e-06	CCGAAACCCTAACCC
		Glyma.13G309200	MYB	GmC3H19	1967	1981	+	17.6349	3.41e-08	0.000133	AACCCAAACCGAAAC
		Glyma.01G194600	MYB_related	GmC3H19	1972	1990	+	17.9524	9.96e-08	0.000394	AAACCGAAACCCTAACCCT
		Glyma.09G005700	WRKY	GmC3H19	450	468	+	18.7612	1.18e-07	0.000466	CGTTGACCATTACCAGGCC
		Glyma.16G091300	MIKC_MADS	GmC3H19	136	147	-	16.8448	2.65e-07	0.00105	CCAAAAATGGGA
		Glyma.18G081200	WRKY	GmC3H19	448	460	+	16.7302	7.81e-07	0.0031	CGCGTTGACCATT
	20	Glyma.09G248200	AP2	GmC3H20	987	1006	-	20.8718	2.96e-09	1.14e-05	AAGAAAAAAAAGGAGAGAAA
		Glyma.15G022800	Dof	GmC3H20	1772	1792	+	16.6508	7.96e-08	0.000311	AAAATGAAAAAGTAAAAAATA
		Glyma.08G163200	MYB	GmC3H20	568	588	+	18.746	1.07e-07	0.000423	GCAGCCATAACGGTTGGTGGA
		Glyma.13G342500	EIL	GmC3H20	656	676	+	19.2179	1.67e-07	0.000658	GTGTCCACGTTCATTCCCTTT
		Glyma.03G263700	ERF	GmC3H20	509	529	+	18.5079	2.68e-07	0.001	CGAGGGCAGCTGCGGCTCCAA
		Glyma.20G209700	MYB	GmC3H20	578	598	-	17.6825	3.58e-07	0.00139	TCGTCGCAGATCCACCAACCG
		Glyma.17G089300	Dof	GmC3H20	1769	1789	+	15.873	4.98e-07	0.00195	TGGAAAATGAAAAAGTAAAAA
		Glyma.19G038100	MYB	GmC3H20	577	587	+	16.7778	5.82e-07	0.00226	ACGGTTGGTGG
		Glyma.15G022800	Dof	GmC3H20	986	1006	-	15.3651	7.18e-07	0.0014	AAGAAAAAAAAGGAGAGAAAA
		Glyma.14G123900	ERF	GmC3H20	509	529	-	15.3881	8.14e-07	0.00303	TTGGAGCCGCAGCTGCCCTCG
		Glyma.12G120700	LBD	GmC3H20	592	606	+	16.8889	8.88e-07	0.00342	GCGACGACGTCGGAT
	21	Glyma.18G117100	bZIP	GmC3H21	1690	1704	-	20.5873	7.79e-08	0.000299	CATGATGACGTGTCC
		Glyma.15G259400	MYB	GmC3H21	602	622	+	19.0794	1.92e-07	0.000748	ATCCTTCACCACCAACTCCAT
		Glyma.08G168100	MYB	GmC3H21	602	622	+	19.0794	1.92e-07	0.000748	ATCCTTCACCACCAACTCCAT
		Glyma.03G219300	bZIP	GmC3H21	1690	1704	-	19.3492	2.04e-07	0.000787	CATGATGACGTGTCC
		Glyma.02G126100	bZIP	GmC3H21	1691	1702	-	18.6538	2.09e-07	0.000831	TGATGACGTGTC
		Glyma.12G040600	bZIP	GmC3H21	1690	1704	-	19.254	2.15e-07	0.000848	CATGATGACGTGTCC
		Glyma.20G176500	C2H2	GmC3H21	189	203	+	17.9375	2.19e-07	0.000861	GCCTCCACCGGGAGC
		Glyma.10G215200	C2H2	GmC3H21	189	203	+	17.9375	2.19e-07	0.000861	GCCTCCACCGGGAGC
		Glyma.19G038100	MYB	GmC3H21	610	620	-	17.4603	2.24e-07	0.000871	GGAGTTGGTGG
		Glyma.20G160200	Nin-like	GmC3H21	23	37	-	16.4603	2.47e-07	0.000979	TATTGTCCCTTCGGG
		Glyma.06G068800	ERF	GmC3H21	600	620	+	14.4559	6.49e-07	0.00249	GCATCCTTCACCACCAACTCC
		Glyma.02G261700	ERF	GmC3H21	600	620	-	16.3235	6.6e-07	0.00254	GGAGTTGGTGGTGAAGGATGC
		Glyma.14G091200	TALE	GmC3H21	422	441	-	17.0811	8.32e-07	0.00303	CCCTTGCTTCCTCCACCGGT
	22	Glyma.09G248200	AP2	GmC3H22	1906	1925	-	18.5769	1.19e-07	0.00046	AGAGAAGAAGAAGGGAGAGA
		Glyma.01G166800	WOX	GmC3H22	1819	1829	+	16.7051	7.55e-07	0.0029	TCATTCATTCA
	23	Glyma.10G142200	MYB	GmC3H23	1137	1151	+	18.4603	8.96e-08	0.000381	GCCACCCACCAGCAC
		Glyma.06G050000	MYB	GmC3H23	1138	1150	-	15.5897	7.92e-07	0.00312	TGCTGGTGGGTGG
	24	Glyma.02G067600	ERF	GmC3H24	636	656	+	36.0635	1.39e-14	5.09e-11	GCCGCCGCCGCCGCCGGCTCC
		Glyma.17G086300	LBD	GmC3H24	633	653	+	36.6825	6.29e-14	1.77e-10	ATCGCCGCCGCCGCCGCCGGC
		Glyma.05G040500	LBD	GmC3H24	633	653	+	36.6825	6.29e-14	1.8e-10	ATCGCCGCCGCCGCCGCCGGC
		Glyma.20G203700	ERF	GmC3H24	628	655	+	34.2222	7.12e-14	2.51e-10	GTCCAATCGCCGCCGCCGCCGCCGGCTC
		Glyma.02G261700	ERF	GmC3H24	636	656	-	36.1029	7.34e-14	2.78e-10	GGAGCCGGCGGCGGCGGCGGC
		Glyma.14G123900	ERF	GmC3H24	637	657	+	36.5672	8.48e-14	2.66e-10	CCGCCGCCGCCGCCGGCTCCA
		Glyma.17G086300	LBD	GmC3H24	636	656	+	36.3175	9.77e-14	1.77e-10	GCCGCCGCCGCCGCCGGCTCC
		Glyma.05G040500	LBD	GmC3H24	636	656	+	36.3175	9.77e-14	1.8e-10	GCCGCCGCCGCCGCCGGCTCC
		Glyma.02G067600	ERF	GmC3H24	633	653	+	34.6984	1.06e-13	1.94e-10	ATCGCCGCCGCCGCCGCCGGC
		Glyma.14G123900	ERF	GmC3H24	634	654	+	36.1194	1.44e-13	2.66e-10	TCGCCGCCGCCGCCGCCGGCT
		Glyma.20G203700	ERF	GmC3H24	634	661	+	33.6984	1.53e-13	2.52e-10	TCGCCGCCGCCGCCGCCGGCTCCATTCC
		Glyma.06G064000	ERF	GmC3H24	633	651	-	33.2857	2.04e-13	7.64e-10	CGGCGGCGGCGGCGGCGAT
		Glyma.04G062900	ERF	GmC3H24	633	651	-	33.2857	2.04e-13	7.64e-10	CGGCGGCGGCGGCGGCGAT
		Glyma.20G203700	ERF	GmC3H24	631	658	+	33.4603	2.14e-13	2.52e-10	CAATCGCCGCCGCCGCCGCCGGCTCCAT
		Glyma.13G233800	ERF	GmC3H24	636	652	-	33.4762	2.91e-13	1.08e-09	CCGGCGGCGGCGGCGGC
		Glyma.20G070000	ERF	GmC3H24	635	649	-	31.5714	5.39e-13	2.04e-09	GCGGCGGCGGCGGCG
		Glyma.18G091600	ERF	GmC3H24	637	651	-	31.0635	5.39e-13	1.98e-09	CGGCGGCGGCGGCGG
		Glyma.17G024300	ERF	GmC3H24	637	651	+	30.7143	5.39e-13	2.05e-09	CCGCCGCCGCCGCCG
		Glyma.11G036400	ERF	GmC3H24	637	651	+	33.127	5.39e-13	2.07e-09	CCGCCGCCGCCGCCG
		Glyma.08G149200	ERF	GmC3H24	637	651	+	32.0635	5.39e-13	1.96e-09	CCGCCGCCGCCGCCG
		Glyma.03G162500	ERF	GmC3H24	635	649	+	31.4444	5.39e-13	2.07e-09	CGCCGCCGCCGCCGC
		Glyma.11G014200	ERF	GmC3H24	635	654	+	32.9688	6.08e-13	2.27e-09	CGCCGCCGCCGCCGCCGGCT
		Glyma.03G263700	ERF	GmC3H24	637	657	-	31.873	9.17e-13	2.78e-09	TGGAGCCGGCGGCGGCGGCGG
		Glyma.06G068800	ERF	GmC3H24	636	656	+	35.3529	1.2e-12	4.45e-09	GCCGCCGCCGCCGCCGGCTCC
		Glyma.11G014200	ERF	GmC3H24	632	651	+	32.25	1.48e-12	2.75e-09	AATCGCCGCCGCCGCCGCCG
		Glyma.03G263700	ERF	GmC3H24	634	654	-	31.5397	1.51e-12	2.78e-09	AGCCGGCGGCGGCGGCGGCGA
		Glyma.15G228100	LBD	GmC3H24	634	654	+	32.6508	1.73e-12	3.19e-09	TCGCCGCCGCCGCCGCCGGCT
		Glyma.15G228100	LBD	GmC3H24	631	651	+	32.6349	1.76e-12	3.19e-09	CAATCGCCGCCGCCGCCGCCG
		Glyma.06G028300	ERF	GmC3H24	637	651	+	29.2698	1.77e-12	6.74e-09	CCGCCGCCGCCGCCG
		Glyma.04G028100	ERF	GmC3H24	637	651	+	29.2698	1.77e-12	6.74e-09	CCGCCGCCGCCGCCG
		Glyma.06G064000	ERF	GmC3H24	636	654	-	31.6984	1.97e-12	3.7e-09	AGCCGGCGGCGGCGGCGGC
		Glyma.04G062900	ERF	GmC3H24	636	654	-	31.6984	1.97e-12	3.69e-09	AGCCGGCGGCGGCGGCGGC
		Glyma.20G203700	ERF	GmC3H24	637	664	+	31.5397	2.83e-12	2.5e-09	CCGCCGCCGCCGCCGGCTCCATTCCACG
		Glyma.02G261700	ERF	GmC3H24	633	653	-	32.7941	3.09e-12	5.85e-09	GCCGGCGGCGGCGGCGGCGAT
		Glyma.14G202300	LBD	GmC3H24	635	651	-	29.3968	3.18e-12	1.19e-08	CGGCGGCGGCGGCGGCG
		Glyma.13G233800	ERF	GmC3H24	633	649	-	31.5714	4.21e-12	7.82e-09	GCGGCGGCGGCGGCGAT
		Glyma.19G113100	ERF	GmC3H24	640	654	+	27.7619	4.63e-12	9.21e-09	CCGCCGCCGCCGGCT
		Glyma.14G123900	ERF	GmC3H24	631	651	+	32.7463	4.96e-12	6.12e-09	CAATCGCCGCCGCCGCCGCCG
		Glyma.19G113100	ERF	GmC3H24	637	651	+	27.6667	5.16e-12	9.21e-09	CCGCCGCCGCCGCCG
		Glyma.06G068800	ERF	GmC3H24	633	653	+	33.1618	7.18e-12	1.33e-08	ATCGCCGCCGCCGCCGCCGGC
		Glyma.20G070000	ERF	GmC3H24	638	652	-	29.2857	1.49e-11	2.81e-08	CCGGCGGCGGCGGCG
		Glyma.03G111700	ERF	GmC3H24	635	649	+	25.9683	1.67e-11	6.05e-08	CGCCGCCGCCGCCGC
		Glyma.11G036400	ERF	GmC3H24	634	648	+	30.2381	1.71e-11	3.29e-08	TCGCCGCCGCCGCCG
		Glyma.08G149200	ERF	GmC3H24	634	648	+	29.3651	2.53e-11	4.6e-08	TCGCCGCCGCCGCCG
		Glyma.18G091600	ERF	GmC3H24	634	648	-	28.6508	2.86e-11	5.26e-08	CGGCGGCGGCGGCGA
		Glyma.17G024300	ERF	GmC3H24	634	648	+	28.254	3.11e-11	5.91e-08	TCGCCGCCGCCGCCG
		Glyma.06G064000	ERF	GmC3H24	639	657	-	29.3492	3.42e-11	4.27e-08	TGGAGCCGGCGGCGGCGGC
		Glyma.04G062900	ERF	GmC3H24	639	657	-	29.3492	3.42e-11	4.27e-08	TGGAGCCGGCGGCGGCGGC
		Glyma.03G263700	ERF	GmC3H24	631	651	-	28.746	5.68e-11	6.95e-08	CGGCGGCGGCGGCGGCGATTG
		Glyma.03G162500	ERF	GmC3H24	638	652	+	28.1111	5.9e-11	1.13e-07	CGCCGCCGCCGCCGG
		Glyma.06G068800	ERF	GmC3H24	630	650	+	30.3235	6.03e-11	7.45e-08	CCAATCGCCGCCGCCGCCGCC
		Glyma.11G014200	ERF	GmC3H24	638	657	+	28.3438	9.1e-11	1.13e-07	CGCCGCCGCCGCCGGCTCCA
		Glyma.02G067600	ERF	GmC3H24	639	659	+	28.381	1.41e-10	1.72e-07	GCCGCCGCCGCCGGCTCCATT
		Glyma.11G053600	ERF	GmC3H24	637	651	+	25.0476	1.64e-10	5.97e-07	CCGCCGCCGCCGCCG
		Glyma.06G028300	ERF	GmC3H24	634	648	+	26.4603	2.42e-10	4.6e-07	TCGCCGCCGCCGCCG
		Glyma.04G028100	ERF	GmC3H24	634	648	+	26.4603	2.42e-10	4.6e-07	TCGCCGCCGCCGCCG
		Glyma.06G236400	ERF	GmC3H24	634	648	+	26.7302	2.68e-10	5.05e-07	TCGCCGCCGCCGCCG
		Glyma.20G070000	ERF	GmC3H24	641	655	-	27.0317	3.06e-10	3.87e-07	GAGCCGGCGGCGGCG
		Glyma.19G113100	ERF	GmC3H24	634	648	+	25.0794	3.65e-10	4.33e-07	TCGCCGCCGCCGCCG
		Glyma.02G067600	ERF	GmC3H24	630	650	+	27.3016	3.81e-10	3.48e-07	CCAATCGCCGCCGCCGCCGCC
		Glyma.13G233800	ERF	GmC3H24	630	646	-	27.2063	4.81e-10	5.96e-07	GCGGCGGCGGCGATTGG
		Glyma.17G086300	LBD	GmC3H24	630	650	+	27.1905	5.03e-10	6.07e-07	CCAATCGCCGCCGCCGCCGCC
		Glyma.05G040500	LBD	GmC3H24	630	650	+	27.1905	5.03e-10	6.18e-07	CCAATCGCCGCCGCCGCCGCC
		Glyma.04G251400	ERF	GmC3H24	631	650	+	25.619	5.7e-10	2.09e-06	CAATCGCCGCCGCCGCCGCC
		Glyma.14G123900	ERF	GmC3H24	640	660	+	27.1493	5.87e-10	5.43e-07	CCGCCGCCGCCGGCTCCATTC
		Glyma.03G263700	ERF	GmC3H24	640	660	-	26.3651	7.06e-10	6.49e-07	GAATGGAGCCGGCGGCGGCGG
		Glyma.03G111700	ERF	GmC3H24	638	652	+	24.381	7.31e-10	1.32e-06	CGCCGCCGCCGCCGG
		Glyma.15G228100	LBD	GmC3H24	637	657	+	26.5079	7.57e-10	9.14e-07	CCGCCGCCGCCGCCGGCTCCA
		Glyma.11G014200	ERF	GmC3H24	629	648	+	25.9531	8.01e-10	7.46e-07	TCCAATCGCCGCCGCCGCCG
		Glyma.11G036400	ERF	GmC3H24	640	654	+	26.2698	8.35e-10	1.02e-06	CCGCCGCCGCCGGCT
		Glyma.11G036400	ERF	GmC3H24	631	645	+	26.0317	1.07e-09	1.02e-06	CAATCGCCGCCGCCG
		Glyma.06G236400	ERF	GmC3H24	640	654	+	25.619	1.12e-09	1.41e-06	CCGCCGCCGCCGGCT
		Glyma.14G202300	LBD	GmC3H24	638	654	-	25.2381	1.14e-09	2.13e-06	AGCCGGCGGCGGCGGCG
		Glyma.02G261700	ERF	GmC3H24	639	659	-	25.8971	1.35e-09	1.7e-06	AATGGAGCCGGCGGCGGCGGC
		Glyma.06G068800	ERF	GmC3H24	639	659	+	25.6912	1.35e-09	1.25e-06	GCCGCCGCCGCCGGCTCCATT
		Glyma.18G091600	ERF	GmC3H24	631	645	-	25.4286	1.44e-09	1.77e-06	CGGCGGCGGCGATTG
		Glyma.17G024300	ERF	GmC3H24	640	654	+	24.9524	1.82e-09	2.31e-06	CCGCCGCCGCCGGCT
		Glyma.03G162500	ERF	GmC3H24	632	646	+	25.0317	2.1e-09	2.69e-06	AATCGCCGCCGCCGC
		Glyma.07G212400	ERF	GmC3H24	635	649	-	23.7619	2.25e-09	8.3e-06	GCGGCGGCGGCGGCG
		Glyma.14G030700	NAC	GmC3H24	624	643	+	23.3492	2.66e-09	9.4e-06	CTCCGTCCAATCGCCGCCGC
		Glyma.14G084700	ERF	GmC3H24	637	649	-	22.5397	2.66e-09	9.73e-06	GCGGCGGCGGCGG
		Glyma.08G149200	ERF	GmC3H24	631	645	+	24.7778	2.93e-09	3.55e-06	CAATCGCCGCCGCCG
		Glyma.17G024300	ERF	GmC3H24	631	645	+	24.4921	3.01e-09	2.86e-06	CAATCGCCGCCGCCG
		Glyma.17G086300	LBD	GmC3H24	639	659	+	24.6984	3.18e-09	2.88e-06	GCCGCCGCCGCCGGCTCCATT
		Glyma.05G040500	LBD	GmC3H24	639	659	+	24.6984	3.18e-09	2.93e-06	GCCGCCGCCGCCGGCTCCATT
		Glyma.03G138900	ERF	GmC3H24	637	647	+	25.0317	3.31e-09	6.14e-06	CCGCCGCCGCC
		Glyma.03G138900	ERF	GmC3H24	640	650	+	25.0317	3.31e-09	6.14e-06	CCGCCGCCGCC
		Glyma.11G053600	ERF	GmC3H24	634	648	+	22.9683	3.94e-09	7.17e-06	TCGCCGCCGCCGCCG
		Glyma.08G149200	ERF	GmC3H24	640	654	+	24.1746	5.02e-09	4.57e-06	CCGCCGCCGCCGGCT
		Glyma.06G028300	ERF	GmC3H24	640	654	+	23.3175	7.07e-09	8.97e-06	CCGCCGCCGCCGGCT
		Glyma.04G028100	ERF	GmC3H24	640	654	+	23.3175	7.07e-09	8.97e-06	CCGCCGCCGCCGGCT
		Glyma.03G111700	ERF	GmC3H24	641	655	+	22.7937	8.49e-09	1.03e-05	CGCCGCCGCCGGCTC
		Glyma.02G067600	ERF	GmC3H24	642	662	+	23.254	1.01e-08	7.42e-06	GCCGCCGCCGGCTCCATTCCA
		Glyma.07G212400	ERF	GmC3H24	638	652	-	22.5238	1.02e-08	1.88e-05	CCGGCGGCGGCGGCG
		Glyma.06G028300	ERF	GmC3H24	631	645	+	22.6984	1.19e-08	1.13e-05	CAATCGCCGCCGCCG
		Glyma.04G028100	ERF	GmC3H24	631	645	+	22.6984	1.19e-08	1.13e-05	CAATCGCCGCCGCCG
		Glyma.20G070000	ERF	GmC3H24	632	646	-	23.2063	1.27e-08	1.2e-05	GCGGCGGCGGCGATT
		Glyma.19G113100	ERF	GmC3H24	631	645	+	22.1429	1.32e-08	1.18e-05	CAATCGCCGCCGCCG
		Glyma.15G228100	LBD	GmC3H24	635	655	-	22.7143	1.42e-08	1.28e-05	GAGCCGGCGGCGGCGGCGGCG
		Glyma.02G261700	ERF	GmC3H24	642	662	-	22.4853	1.56e-08	1.47e-05	TGGAATGGAGCCGGCGGCGGC
		Glyma.11G036400	ERF	GmC3H24	643	657	+	22.6349	1.57e-08	1.2e-05	CCGCCGCCGGCTCCA
		Glyma.06G064000	ERF	GmC3H24	630	648	-	22.0794	2.33e-08	1.91e-05	CGGCGGCGGCGGCGATTGG
		Glyma.04G062900	ERF	GmC3H24	630	648	-	22.0794	2.33e-08	1.91e-05	CGGCGGCGGCGGCGATTGG
		Glyma.18G091600	ERF	GmC3H24	640	654	-	22.1746	2.45e-08	2.25e-05	AGCCGGCGGCGGCGG
		Glyma.06G064000	ERF	GmC3H24	642	660	-	21.9524	2.55e-08	1.91e-05	GAATGGAGCCGGCGGCGGC
		Glyma.04G062900	ERF	GmC3H24	642	660	-	21.9524	2.55e-08	1.91e-05	GAATGGAGCCGGCGGCGGC
		Glyma.02G261700	ERF	GmC3H24	630	650	-	21.5294	2.93e-08	2.22e-05	GGCGGCGGCGGCGGCGATTGG
		Glyma.04G251400	ERF	GmC3H24	628	647	+	21.7619	2.94e-08	5.39e-05	GTCCAATCGCCGCCGCCGCC
		Glyma.03G138900	ERF	GmC3H24	634	644	+	22.0794	3.59e-08	4.44e-05	TCGCCGCCGCC
		Glyma.17G086300	LBD	GmC3H24	633	653	-	21.0635	3.64e-08	2.64e-05	GCCGGCGGCGGCGGCGGCGAT
		Glyma.05G040500	LBD	GmC3H24	633	653	-	21.0635	3.64e-08	2.68e-05	GCCGGCGGCGGCGGCGGCGAT
		Glyma.14G084700	ERF	GmC3H24	634	646	-	20.7302	3.96e-08	7.23e-05	GCGGCGGCGGCGA
		Glyma.15G257700	NAC	GmC3H24	626	642	-	20.9872	5.4e-08	0.00019	CGGCGGCGATTGGACGG
		Glyma.14G057900	ERF	GmC3H24	635	644	+	19.5765	5.68e-08	6.47e-05	CGCCGCCGCC
		Glyma.14G057900	ERF	GmC3H24	638	647	+	19.5765	5.68e-08	6.47e-05	CGCCGCCGCC
		Glyma.14G057900	ERF	GmC3H24	641	650	+	19.5765	5.68e-08	6.47e-05	CGCCGCCGCC
		Glyma.03G162500	ERF	GmC3H24	629	643	+	21.0635	5.95e-08	5.71e-05	TCCAATCGCCGCCGC
		Glyma.17G086300	LBD	GmC3H24	636	656	-	20.0476	6.85e-08	4.14e-05	GGAGCCGGCGGCGGCGGCGGC
		Glyma.05G040500	LBD	GmC3H24	636	656	-	20.0476	6.85e-08	4.21e-05	GGAGCCGGCGGCGGCGGCGGC
		Glyma.06G068800	ERF	GmC3H24	627	647	+	18.5735	8.16e-08	5.84e-05	CGTCCAATCGCCGCCGCCGCC
		Glyma.06G068800	ERF	GmC3H24	642	662	+	18.2941	9.45e-08	5.84e-05	GCCGCCGCCGGCTCCATTCCA
	25	Glyma.19G113100	ERF	GmC3H25	230	244	-	21.3333	3.04e-08	0.000121	GCCTCGTCGCCGGCA
		Glyma.02G062700	Dof	GmC3H25	293	313	+	17	5.16e-08	0.000197	TCTCTTTTCTCTTTCCTTTTT
		Glyma.04G101900	MYB	GmC3H25	76	96	-	18.3016	9.54e-08	0.000377	ATTGTGATGTTTGGTGGACCA
		Glyma.02G293300	C2H2	GmC3H25	169	187	+	18.75	1.91e-07	0.000674	TCTCCTCCTCCTCCGATCC
		Glyma.18G224500	MIKC_MADS	GmC3H25	290	310	+	17.5652	2.54e-07	0.000976	CCTTCTCTTTTCTCTTTCCTT
		Glyma.02G293300	C2H2	GmC3H25	163	181	+	17.8333	3.46e-07	0.000674	TTTGTTTCTCCTCCTCCTC
		Glyma.14G155100	MIKC_MADS	GmC3H25	303	316	-	17.3175	4.84e-07	0.00187	GCAAAAAAGGAAAG
		Glyma.02G293300	C2H2	GmC3H25	166	184	+	16.7727	6.71e-07	0.000873	GTTTCTCCTCCTCCTCCGA
		Glyma.13G223300	MIKC_MADS	GmC3H25	301	319	+	16.4412	7.54e-07	0.00295	CTCTTTCCTTTTTTGCCCA
		Glyma.12G210900	Trihelix	GmC3H25	226	240	+	17.4762	7.9e-07	0.00314	ATCTTGCCGGCGACG
		Glyma.12G063800	Dof	GmC3H25	292	312	+	16.125	8.23e-07	0.00306	TTCTCTTTTCTCTTTCCTTTT
	26	Glyma.17G089300	Dof	GmC3H26	1828	1848	-	18.2381	5.27e-09	2e-05	GTGAAAAGGAAAAAGGAGAAA
		Glyma.05G137100	BBR-BPC	GmC3H26	618	641	+	16.6825	7.45e-08	0.000168	GACAAAGGGGGAGAGAGAGATAAA
		Glyma.05G137100	BBR-BPC	GmC3H26	626	649	+	15.7778	1.12e-07	0.000168	GGGAGAGAGAGATAAAAAATAAGA
		Glyma.15G022800	Dof	GmC3H26	1825	1845	-	16.0635	2.33e-07	0.000884	AAAAGGAAAAAGGAGAAACTC
		Glyma.13G352000	Dof	GmC3H26	1825	1845	-	16.0635	2.33e-07	0.000884	AAAAGGAAAAAGGAGAAACTC
		Glyma.04G026300	BBR-BPC	GmC3H26	622	642	-	14.0556	2.62e-07	0.000974	TTTTATCTCTCTCTCCCCCTT
		Glyma.05G137100	BBR-BPC	GmC3H26	624	647	+	13.8095	2.65e-07	0.000196	GGGGGAGAGAGAGATAAAAAATAA
		Glyma.05G158200	Dof	GmC3H26	1828	1848	-	15.8413	7.06e-07	0.00267	GTGAAAAGGAAAAAGGAGAAA
		Glyma.02G062700	Dof	GmC3H26	1669	1689	+	15.4603	7.1e-07	0.00173	ATTCCTTCCTTTCTTCTTTTT
		Glyma.19G147100	C3H	GmC3H26	1830	1843	-	14.0635	7.47e-07	0.00286	AAGGAAAAAGGAGA
		Glyma.05G137100	BBR-BPC	GmC3H26	628	651	+	11.1587	8e-07	0.000493	GAGAGAGAGATAAAAAATAAGATA
		Glyma.07G007200	MYB_related	GmC3H26	1602	1611	-	13.6344	8.16e-07	0.00325	AACCCTAGCC
		Glyma.02G062700	Dof	GmC3H26	1826	1846	+	15.2857	9.14e-07	0.00173	AGTTTCTCCTTTTTCCTTTTC
	27	Glyma.18G224500	MIKC_MADS	GmC3H27	366	386	-	16.029	1.65e-06	0.00354	CTTTGTTGTTTTTTTTTTTTT
		Glyma.18G224500	MIKC_MADS	GmC3H27	363	383	-	15.9275	1.84e-06	0.00354	TGTTGTTTTTTTTTTTTTTTG
		Glyma.09G248200	AP2	GmC3H27	1896	1915	-	15.9103	1.97e-06	0.00497	AATAGAAAGGGGGAGAAAAA
		Glyma.05G013000	MYB	GmC3H27	558	572	+	14.8889	2.22e-06	0.00824	CTCATCGTTATCCTC
		Glyma.09G248200	AP2	GmC3H27	366	385	+	15.5769	2.63e-06	0.00497	AAAAAAAAAAAAACAACAAA
		Glyma.05G025900	Dof	GmC3H27	1822	1840	-	14.8254	2.98e-06	0.0113	TGAACATAAAAAGGGAAAA
		Glyma.10G257900	C2H2	GmC3H27	1840	1850	-	14.2063	3.21e-06	0.0128	TGTGTGAGTGT
		Glyma.03G078000	MYB	GmC3H27	558	578	-	15.1154	3.93e-06	0.0146	CGTTAAGAGGATAACGATGAG
		Glyma.04G026300	BBR-BPC	GmC3H27	1891	1911	+	6.83333	3.95e-06	0.0148	ACCTTTTTTTCTCCCCCTTTC
		Glyma.02G062700	Dof	GmC3H27	1813	1833	+	14.127	4.15e-06	0.0119	CACACTTTATTTTCCCTTTTT
		Glyma.18G202400	Trihelix	GmC3H27	1287	1303	-	15.3731	4.29e-06	0.016	AACACGTGGATTAAGTA
		Glyma.02G062700	Dof	GmC3H27	1892	1912	+	13.7778	6.23e-06	0.0119	CCTTTTTTTCTCCCCCTTTCT
		Glyma.18G224500	MIKC_MADS	GmC3H27	1894	1914	+	14.4493	7.09e-06	0.00651	TTTTTTTCTCCCCCTTTCTAT
		Glyma.05G137100	BBR-BPC	GmC3H27	1892	1915	-	5.4127	7.17e-06	0.017	AATAGAAAGGGGGAGAAAAAAAGG
		Glyma.18G224500	MIKC_MADS	GmC3H27	369	389	-	14.3768	7.52e-06	0.00651	GTTCTTTGTTGTTTTTTTTTT
		Glyma.18G202400	Trihelix	GmC3H27	1294	1310	+	14.4627	8.29e-06	0.016	TCCACGTGTTTAATAAT
		Glyma.18G224500	MIKC_MADS	GmC3H27	360	380	-	14.2319	8.44e-06	0.00651	TGTTTTTTTTTTTTTTTGTGT
		Glyma.05G137100	BBR-BPC	GmC3H27	1888	1911	-	4.80952	8.89e-06	0.017	GAAAGGGGGAGAAAAAAAGGTTGC
		Glyma.20G091200	bHLH	GmC3H27	1293	1302	+	14.4762	9.74e-06	0.0388	ATCCACGTGT
	28	Glyma.05G137100	BBR-BPC	GmC3H28	1732	1755	-	26.0317	6.66e-10	2.46e-06	GAGAAAGAGAGAGAGGGTAAGGGT
		Glyma.04G026300	BBR-BPC	GmC3H28	1804	1824	+	24.5833	1.92e-09	7.2e-06	CACTCTCTCTTTCTCTTTCTA
		Glyma.04G026300	BBR-BPC	GmC3H28	1733	1753	+	22.5139	5.6e-09	1.05e-05	CCCTTACCCTCTCTCTCTTTC
		Glyma.04G026300	BBR-BPC	GmC3H28	1800	1820	+	19.9861	1.93e-08	2.4e-05	CACACACTCTCTCTTTCTCTT
		Glyma.05G137100	BBR-BPC	GmC3H28	1736	1759	-	19.3651	2.12e-08	2.54e-05	AGCAGAGAAAGAGAGAGAGGGTAA
		Glyma.09G248200	AP2	GmC3H28	1742	1761	-	19.7564	2.26e-08	8.28e-05	GGAGCAGAGAAAGAGAGAGA
		Glyma.04G026300	BBR-BPC	GmC3H28	1735	1755	+	19.3056	2.65e-08	2.4e-05	CTTACCCTCTCTCTCTTTCTC
		Glyma.05G137100	BBR-BPC	GmC3H28	1801	1824	-	18.8254	2.75e-08	2.54e-05	TAGAAAGAGAAAGAGAGAGTGTGT
		Glyma.07G107500	C2H2	GmC3H28	843	857	-	18.8889	4.12e-08	0.000155	AAAAAAAGACAAAAA
		Glyma.18G224500	MIKC_MADS	GmC3H28	1734	1754	+	18.6232	4.41e-08	0.000161	CCTTACCCTCTCTCTCTTTCT
		Glyma.04G026300	BBR-BPC	GmC3H28	1741	1761	+	18.0833	4.64e-08	2.91e-05	CTCTCTCTCTTTCTCTGCTCC
		Glyma.05G137100	BBR-BPC	GmC3H28	1799	1822	-	17.4762	5.18e-08	3.51e-05	GAAAGAGAAAGAGAGAGTGTGTGT
		Glyma.05G137100	BBR-BPC	GmC3H28	1740	1763	-	17.2698	5.69e-08	3.51e-05	ATGGAGCAGAGAAAGAGAGAGAGG
		Glyma.05G137100	BBR-BPC	GmC3H28	1803	1826	-	16.3333	8.72e-08	4.6e-05	CTTAGAAAGAGAAAGAGAGAGTGT
		Glyma.04G026300	BBR-BPC	GmC3H28	1798	1818	+	16.6528	8.74e-08	4.6e-05	CACACACACTCTCTCTTTCTC
		Glyma.04G026300	BBR-BPC	GmC3H28	1802	1822	+	16.3889	9.8e-08	4.6e-05	CACACTCTCTCTTTCTCTTTC
		Glyma.05G137100	BBR-BPC	GmC3H28	1738	1761	-	15.746	1.14e-07	5.24e-05	GGAGCAGAGAAAGAGAGAGAGGGT
		Glyma.05G137100	BBR-BPC	GmC3H28	1728	1751	-	14.9841	1.59e-07	6.53e-05	AAGAGAGAGAGGGTAAGGGTGAGC
		Glyma.18G224500	MIKC_MADS	GmC3H28	1740	1760	+	17.6812	2.15e-07	0.000391	CCTCTCTCTCTTTCTCTGCTC
		Glyma.04G026300	BBR-BPC	GmC3H28	1731	1751	+	14.0556	2.62e-07	0.000109	CACCCTTACCCTCTCTCTCTT
		Glyma.05G137100	BBR-BPC	GmC3H28	1730	1753	-	12.5714	4.48e-07	0.000165	GAAAGAGAGAGAGGGTAAGGGTGA
		Glyma.12G118800	C2H2	GmC3H28	839	858	-	18.1111	4.91e-07	0.00184	AAAAAAAAGACAAAAATAGA
		Glyma.05G137100	BBR-BPC	GmC3H28	1805	1828	-	11.4762	7.03e-07	0.000236	AGCTTAGAAAGAGAAAGAGAGAGT
		Glyma.20G203700	ERF	GmC3H28	1832	1859	-	16.3651	7.39e-07	0.00291	GAGAGAGAGCCGCCACAGAAATTGGGGT
		Glyma.09G248200	AP2	GmC3H28	1805	1824	-	16.9231	7.59e-07	0.00139	TAGAAAGAGAAAGAGAGAGT
		Glyma.05G137100	BBR-BPC	GmC3H28	1726	1749	-	11	8.53e-07	0.000263	GAGAGAGAGGGTAAGGGTGAGCCT
		Glyma.16G141100	C2H2	GmC3H28	842	858	-	17.4286	8.64e-07	0.00322	AAAAAAAAGACAAAAAT
		Glyma.18G224500	MIKC_MADS	GmC3H28	188	208	+	16.5072	9.82e-07	0.00119	TCTTTCCTTTTGTTTTTCCTT
	29	Glyma.12G063800	Dof	GmC3H29	1661	1681	+	18.0625	5.8e-08	0.00021	CTTACTTTTTTTTTTTTTTTA
		Glyma.09G248200	AP2	GmC3H29	1656	1675	-	18.2692	1.74e-07	0.000637	AAAAAAAAAAGTAAGAGAGA
		Glyma.15G022800	Dof	GmC3H29	1656	1676	-	15.7619	3.86e-07	0.00142	AAAAAAAAAAAGTAAGAGAGA
		Glyma.13G352000	Dof	GmC3H29	1656	1676	-	15.7619	3.86e-07	0.00143	AAAAAAAAAAAGTAAGAGAGA
		Glyma.08G189900	MYB_related	GmC3H29	547	561	-	18.403	4.37e-07	0.00173	TCTTAACCCTAAATC
		Glyma.03G143100	SBP	GmC3H29	879	889	-	13.9365	9.46e-07	0.00376	CATGTACGGAC
	30	Glyma.02G293300	C2H2	GmC3H30	1939	1957	+	18.9091	1.72e-07	0.000638	TCTCTTCCTCATCCTCATT
		Glyma.19G100900	B3	GmC3H30	1446	1460	+	17.7778	2.29e-07	0.000455	GTATGCATGCATACA
		Glyma.02G293300	C2H2	GmC3H30	1933	1951	+	17.9242	3.26e-07	0.000638	CCTTACTCTCTTCCTCATC
		Glyma.17G089300	Dof	GmC3H30	1511	1531	+	15.6667	6.76e-07	0.00259	AAAATTAAGAAAAAGGAAAAA
	31	Glyma.05G137100	BBR-BPC	GmC3H31	200	223	+	16.4762	8.18e-08	0.000304	GAGAAGGAGAGAAGAGAAAGGAGA
		Glyma.17G192800	GATA	GmC3H31	166	178	-	17.1429	3.58e-07	0.00142	CATCCAGATCTGG
		Glyma.18G224500	MIKC_MADS	GmC3H31	205	225	-	16.7971	6.99e-07	0.00261	TTTCTCCTTTCTCTTCTCTCC
		Glyma.05G017800	bHLH	GmC3H31	1705	1718	+	17.7937	7.35e-07	0.00291	CACGTGACAATCCA
	32	Glyma.11G053600	ERF	GmC3H32	765	779	+	20.1905	8.66e-08	0.000338	CCTTCACCACCGACT
		Glyma.10G126900	GATA	GmC3H32	543	557	-	18.4478	3.13e-07	0.00124	GTGACGAGGATGGTG
		Glyma.02G261700	ERF	GmC3H32	421	441	+	16.4265	6.24e-07	0.00244	GGCATTTGTTGTGGTGGTGAG
		Glyma.06G068800	ERF	GmC3H32	761	781	+	13.6618	9.48e-07	0.0037	ACATCCTTCACCACCGACTCT
	33	Glyma.02G019300	MYB	GmC3H33	290	304	+	20.5556	2.73e-08	7.82e-05	CCACCCCGCTCCACC
		Glyma.02G067600	ERF	GmC3H33	751	771	-	21.3651	3.82e-08	0.000118	TGCACCGCCGCTTCATCTGCG
		Glyma.17G086300	LBD	GmC3H33	748	768	-	18	2.32e-07	0.000701	ACCGCCGCTTCATCTGCGGGA
		Glyma.04G101900	MYB	GmC3H33	367	387	-	17.3968	2.84e-07	0.0011	ATGGTTGAAGTTGGTGACCGG
		Glyma.03G263700	ERF	GmC3H33	750	770	+	18.254	3.11e-07	0.000548	CCGCAGATGAAGCGGCGGTGC
		Glyma.14G091200	TALE	GmC3H33	1699	1718	-	17.8784	4.96e-07	0.00115	CCTTCCAGCTCCCCCAGTCC
		Glyma.20G070000	ERF	GmC3H33	758	772	+	16.8571	6.69e-07	0.00226	GAAGCGGCGGTGCAA
		Glyma.03G162500	ERF	GmC3H33	761	775	-	16.4444	9.62e-07	0.00348	TACTTGCACCGCCGC
	34	Glyma.18G224500	MIKC_MADS	GmC3H34	480	500	-	18.1739	9.86e-08	0.000375	GTTTTTCTTCTCTCTTTTTTT
		Glyma.09G248200	AP2	GmC3H34	475	494	+	18.2436	1.8e-07	0.000668	TATGAAAAAAAAGAGAGAAG
		Glyma.18G224500	MIKC_MADS	GmC3H34	478	498	-	17.0145	5.34e-07	0.00087	TTTTCTTCTCTCTTTTTTTTC
		Glyma.01G166800	WOX	GmC3H34	1818	1828	+	16.7051	7.55e-07	0.00265	TCATTCATTCA
	35	Glyma.04G026300	BBR-BPC	GmC3H35	1949	1969	+	30	8.13e-11	2.17e-07	CAATTTCTCTCTCTCTCTCTC
		Glyma.04G026300	BBR-BPC	GmC3H35	1947	1967	+	29.4167	1.18e-10	2.17e-07	CTCAATTTCTCTCTCTCTCTC
		Glyma.09G248200	AP2	GmC3H35	1952	1971	-	18.7692	9.48e-08	0.000355	TAGAGAGAGAGAGAGAGAAA
		Glyma.05G137100	BBR-BPC	GmC3H35	1843	1866	-	14.9524	1.61e-07	8.75e-05	TAGAGAGAGAAAGAAGGTGATAGG
		Glyma.04G026300	BBR-BPC	GmC3H35	1943	1963	+	15.1806	1.64e-07	8.73e-05	TTCACTCAATTTCTCTCTCTC
		Glyma.18G224500	MIKC_MADS	GmC3H35	1952	1972	+	16.6957	7.89e-07	0.00305	TTTCTCTCTCTCTCTCTCTAA
	36	Glyma.11G014200	ERF	GmC3H36	1682	1701	+	35.9688	1.08e-14	4.21e-11	CGCCGCCACCGCCACCGCCG
		Glyma.10G126900	GATA	GmC3H36	1688	1702	-	22.0299	1.02e-08	4.04e-05	ACGGCGGTGGCGGTG
		Glyma.14G030700	NAC	GmC3H36	1674	1693	+	20.5714	5.81e-08	0.000229	CGCCGTTGCGCCGCCACCGC
		Glyma.10G126900	GATA	GmC3H36	1682	1696	-	20.2836	6.16e-08	0.000122	GTGGCGGTGGCGGCG
		Glyma.20G070000	ERF	GmC3H36	1688	1702	-	21.0317	6.2e-08	6.05e-05	ACGGCGGTGGCGGTG
		Glyma.10G126900	GATA	GmC3H36	1685	1699	-	19.5821	1.17e-07	0.000154	GCGGTGGCGGTGGCG
		Glyma.13G233800	ERF	GmC3H36	1674	1690	-	19.4921	1.29e-07	0.000126	GTGGCGGCGCAACGGCG
		Glyma.02G082800	bZIP	GmC3H36	1519	1530	+	19.1111	2.17e-07	0.000848	TTGACAGCTGTC
		Glyma.17G086300	LBD	GmC3H36	1686	1706	+	17.746	2.69e-07	0.000261	GCCACCGCCACCGCCGTGCCG
		Glyma.20G209700	MYB	GmC3H36	1707	1727	+	17.9048	2.88e-07	0.00113	CGTCGCCTTCTCCACCAAATC
		Glyma.19G113100	ERF	GmC3H36	1681	1695	+	18.6508	3.13e-07	0.000615	GCGCCGCCACCGCCA
		Glyma.04G026300	BBR-BPC	GmC3H36	1597	1617	+	13.5278	3.24e-07	0.00123	CTCAGCCTCTCACTCTCTCAA
		Glyma.14G091200	TALE	GmC3H36	1691	1710	+	18.5	3.25e-07	0.00124	CGCCACCGCCGTGCCGCGTC
		Glyma.03G162500	ERF	GmC3H36	1679	1693	+	18.3175	3.45e-07	0.000269	TTGCGCCGCCACCGC
		Glyma.07G080300	TCP	GmC3H36	1652	1672	+	16.7463	4.21e-07	0.00167	CATCTCTCCGTGGATCCTACT
		Glyma.15G228100	LBD	GmC3H36	1675	1695	+	17.4603	4.24e-07	0.000414	GCCGTTGCGCCGCCACCGCCA
		Glyma.17G047300	ERF	GmC3H36	1684	1697	-	18.1587	4.3e-07	0.00169	GGTGGCGGTGGCGG
		Glyma.02G293300	C2H2	GmC3H36	1642	1660	+	16.697	7.03e-07	0.00161	CTTCCTTCTCCATCTCTCC
		Glyma.18G052500	bZIP	GmC3H36	1520	1530	-	17.2698	7.09e-07	0.00282	GACAGCTGTCA
		Glyma.03G263700	ERF	GmC3H36	1667	1687	-	16.7143	7.37e-07	0.000478	GCGGCGCAACGGCGGAGTAGG
		Glyma.02G293300	C2H2	GmC3H36	1684	1702	+	16.4015	8.43e-07	0.00161	CCGCCACCGCCACCGCCGT
		Glyma.02G067600	ERF	GmC3H36	1702	1722	+	16.1587	8.59e-07	0.000418	TGCCGCGTCGCCTTCTCCACC
	37	Glyma.06G199600	bHLH	GmC3H37	1725	1739	+	22.1667	1.65e-08	6.32e-05	CCGCGAGCCACGTGG
		Glyma.03G023000	LBD	GmC3H37	1647	1665	-	19.1746	1.23e-07	0.000477	CTGGCGCCCCGGTCTCCGG
		Glyma.08G294000	bHLH	GmC3H37	1725	1745	-	19.2381	1.39e-07	0.000532	TTTGTGCCACGTGGCTCGCGG
		Glyma.02G019300	MYB	GmC3H37	1627	1641	+	18.4921	2.81e-07	0.00106	ATTACACGCTCCACC
		Glyma.10G071700	bZIP	GmC3H37	1726	1743	+	19.0476	3.12e-07	0.0012	CGCGAGCCACGTGGCACA
		Glyma.06G199600	bHLH	GmC3H37	1732	1746	-	18.7778	3.39e-07	0.000649	TTTTGTGCCACGTGG
		Glyma.02G058800	bZIP	GmC3H37	1732	1741	+	16.0968	3.42e-07	0.0013	CCACGTGGCA
		Glyma.04G028100	ERF	GmC3H37	1631	1645	+	17.9841	4.51e-07	0.00175	CACGCTCCACCGCTT
		Glyma.20G091200	bHLH	GmC3H37	1732	1741	-	17.746	5.68e-07	0.00109	TGCCACGTGG
		Glyma.14G091200	TALE	GmC3H37	1656	1675	-	17.4189	6.7e-07	0.00244	TTTTCTCTCTCTGGCGCCCC
		Glyma.18G224500	MIKC_MADS	GmC3H37	1664	1684	-	16.7826	7.11e-07	0.00271	GTTTCGTCTTTTTCTCTCTCT
		Glyma.08G294000	bHLH	GmC3H37	1726	1746	+	17.4762	7.63e-07	0.00146	CGCGAGCCACGTGGCACAAAA
	38	Glyma.06G017800	Nin-like	GmC3H38	1982	1996	+	16.5522	9.79e-07	0.00387	TCAGCAGCACCACCA
	39	Glyma.05G137100	BBR-BPC	GmC3H39	1886	1909	+	32.746	1.15e-11	3.59e-08	GTGTGGGAGAGAGAGGGAGAGAGA
		Glyma.05G137100	BBR-BPC	GmC3H39	1888	1911	+	32	1.89e-11	3.59e-08	GTGGGAGAGAGAGGGAGAGAGAAA
		Glyma.05G137100	BBR-BPC	GmC3H39	1890	1913	+	30.2381	5.57e-11	7.05e-08	GGGAGAGAGAGGGAGAGAGAAAGC
		Glyma.04G026300	BBR-BPC	GmC3H39	1888	1908	-	28.1944	2.54e-10	9.65e-07	CTCTCTCCCTCTCTCTCCCAC
		Glyma.04G026300	BBR-BPC	GmC3H39	1890	1910	-	26.3889	7.06e-10	1.34e-06	TTCTCTCTCCCTCTCTCTCCC
		Glyma.05G137100	BBR-BPC	GmC3H39	1892	1915	+	25.2698	1.01e-09	9.6e-07	GAGAGAGAGGGAGAGAGAAAGCAG
		Glyma.14G091200	TALE	GmC3H39	1891	1910	-	23.8919	3.76e-09	1.41e-05	TTCTCTCTCCCTCTCTCTCC
		Glyma.05G137100	BBR-BPC	GmC3H39	1894	1917	+	22.4762	4.5e-09	3.42e-06	GAGAGAGGGAGAGAGAAAGCAGAG
		Glyma.04G026300	BBR-BPC	GmC3H39	1892	1912	-	22.5833	5.41e-09	6.86e-06	CTTTCTCTCTCCCTCTCTCTC
		Glyma.04G026300	BBR-BPC	GmC3H39	1886	1906	-	21.1528	1.1e-08	1.04e-05	CTCTCCCTCTCTCTCCCACAC
		Glyma.18G224500	MIKC_MADS	GmC3H39	1891	1911	-	19.2464	1.17e-08	3.76e-05	TTTCTCTCTCCCTCTCTCTCC
		Glyma.18G224500	MIKC_MADS	GmC3H39	1893	1913	-	19.0145	1.99e-08	3.76e-05	GCTTTCTCTCTCCCTCTCTCT
		Glyma.09G248200	AP2	GmC3H39	1890	1909	+	19.6282	2.8e-08	7.86e-05	GGGAGAGAGAGGGAGAGAGA
		Glyma.05G137100	BBR-BPC	GmC3H39	1884	1907	+	18.0476	3.97e-08	2.51e-05	GGGTGTGGGAGAGAGAGGGAGAGA
		Glyma.09G248200	AP2	GmC3H39	1892	1911	+	19.359	4.19e-08	7.86e-05	GAGAGAGAGGGAGAGAGAAA
		Glyma.04G026300	BBR-BPC	GmC3H39	1896	1916	-	17.3194	6.52e-08	4.96e-05	TCTGCTTTCTCTCTCCCTCTC
		Glyma.03G109100	WRKY	GmC3H39	1157	1166	-	18.7739	7.93e-08	0.000316	CCGTTGACCG
		Glyma.04G026300	BBR-BPC	GmC3H39	1884	1904	-	16.5694	9.05e-08	4.98e-05	CTCCCTCTCTCTCCCACACCC
		Glyma.04G026300	BBR-BPC	GmC3H39	1812	1832	-	16.5417	9.17e-08	4.98e-05	TTTGGTCTCTTTCTCTCTCTA
		Glyma.18G224500	MIKC_MADS	GmC3H39	1897	1917	-	18.1449	1.04e-07	0.000131	CTCTGCTTTCTCTCTCCCTCT
		Glyma.04G026300	BBR-BPC	GmC3H39	1894	1914	-	16.0278	1.14e-07	5.44e-05	TGCTTTCTCTCTCCCTCTCTC
		Glyma.05G137100	BBR-BPC	GmC3H39	1880	1903	+	15.4921	1.27e-07	6.89e-05	GTGTGGGTGTGGGAGAGAGAGGGA
		Glyma.14G091200	TALE	GmC3H39	1893	1912	-	19.3919	1.73e-07	0.000322	CTTTCTCTCTCCCTCTCTCT
		Glyma.09G248200	AP2	GmC3H39	1789	1808	+	17.9359	2.56e-07	0.000321	GAAACGGAAAGAGAGAGAGA
		Glyma.05G137100	BBR-BPC	GmC3H39	1787	1810	+	13.1746	3.47e-07	0.000165	TTGAAACGGAAAGAGAGAGAGAAG
		Glyma.18G224500	MIKC_MADS	GmC3H39	1813	1833	-	17.1449	4.52e-07	0.000427	GTTTGGTCTCTTTCTCTCTCT
		Glyma.05G137100	BBR-BPC	GmC3H39	1789	1812	+	12.1111	5.42e-07	0.000229	GAAACGGAAAGAGAGAGAGAAGCT
		Glyma.18G268700	TCP	GmC3H39	593	605	+	17.3194	6.22e-07	0.00246	GTAGGGTCCACAA
		Glyma.18G224500	MIKC_MADS	GmC3H39	1790	1810	-	16.6232	8.59e-07	0.00065	CTTCTCTCTCTCTTTCCGTTT
	40	Glyma.03G138900	ERF	GmC3H40	1647	1657	+	17.4921	6.41e-07	0.00255	GCTCCACCGCT
		Glyma.05G017800	bHLH	GmC3H40	1704	1717	+	17.7937	7.35e-07	0.00292	CACGTGACAATCCA
		Glyma.02G019300	MYB	GmC3H40	1640	1654	+	17.4444	7.49e-07	0.00297	ATCATACGCTCCACC
	41	Glyma.04G026300	BBR-BPC	GmC3H41	1796	1816	+	31.5694	3.04e-11	1.13e-07	CACTCTCTCTTTCTCTCTCTA
		Glyma.04G026300	BBR-BPC	GmC3H41	1738	1758	+	29.875	8.8e-11	1.64e-07	TTACCTCTCTCTCTCTCTCTC
		Glyma.04G026300	BBR-BPC	GmC3H41	1742	1762	+	28.5139	2.09e-10	2.59e-07	CTCTCTCTCTCTCTCTCAATA
		Glyma.02G062700	Dof	GmC3H41	1897	1917	+	18.9365	2.95e-10	1.07e-06	CCTCTTCTCCTTCTCCTTTTT
		Glyma.04G026300	BBR-BPC	GmC3H41	1740	1760	+	27.6111	3.56e-10	3.32e-07	ACCTCTCTCTCTCTCTCTCAA
		Glyma.05G137100	BBR-BPC	GmC3H41	1735	1758	-	26.0794	6.49e-10	2.38e-06	GAGAGAGAGAGAGAGAGGTAAGGG
		Glyma.05G137100	BBR-BPC	GmC3H41	1791	1814	-	24.5714	1.48e-09	2.47e-06	GAGAGAGAAAGAGAGAGTGTGTGT
		Glyma.05G137100	BBR-BPC	GmC3H41	1739	1762	-	24	2.02e-09	2.47e-06	TATTGAGAGAGAGAGAGAGAGGTA
		Glyma.04G026300	BBR-BPC	GmC3H41	1792	1812	+	24.3194	2.2e-09	1.64e-06	CACACACTCTCTCTTTCTCTC
		Glyma.05G137100	BBR-BPC	GmC3H41	1733	1756	-	23.1905	3.1e-09	2.85e-06	GAGAGAGAGAGAGAGGTAAGGGTG
		Glyma.05G137100	BBR-BPC	GmC3H41	1793	1816	-	22.7619	3.89e-09	2.85e-06	TAGAGAGAGAAAGAGAGAGTGTGT
		Glyma.04G026300	BBR-BPC	GmC3H41	1736	1756	+	23.1806	4e-09	2.48e-06	CCTTACCTCTCTCTCTCTCTC
		Glyma.04G026300	BBR-BPC	GmC3H41	1744	1764	+	22.4722	5.72e-09	3.05e-06	CTCTCTCTCTCTCTCAATATA
		Glyma.05G137100	BBR-BPC	GmC3H41	1795	1818	-	20.9524	9.72e-09	5.94e-06	CTTAGAGAGAGAAAGAGAGAGTGT
		Glyma.02G293300	C2H2	GmC3H41	1302	1320	-	22.2652	1.68e-08	3.38e-05	CTCCTTCCTCATTCTCCTC
		Glyma.05G137100	BBR-BPC	GmC3H41	1737	1760	-	19.8254	1.69e-08	8.88e-06	TTGAGAGAGAGAGAGAGAGGTAAG
		Glyma.02G293300	C2H2	GmC3H41	1296	1314	-	22.1136	1.87e-08	3.38e-05	CCTCATTCTCCTCATTCTC
		Glyma.04G026300	BBR-BPC	GmC3H41	1798	1818	+	16.9722	7.6e-08	3.15e-05	CTCTCTCTTTCTCTCTCTAAG
		Glyma.09G248200	AP2	GmC3H41	1222	1241	+	18.859	8.43e-08	0.000314	GAAAAAGAAAAGAAAAGAAA
		Glyma.04G026300	BBR-BPC	GmC3H41	1790	1810	+	16.6528	8.74e-08	3.26e-05	CACACACACTCTCTCTTTCTC
		Glyma.05G137100	BBR-BPC	GmC3H41	1797	1820	-	16.3016	8.85e-08	4.06e-05	AGCTTAGAGAGAGAAAGAGAGAGT
		Glyma.02G293300	C2H2	GmC3H41	1893	1911	+	19.5227	1.15e-07	0.000138	CCACCCTCTTCTCCTTCTC
		Glyma.15G022800	Dof	GmC3H41	1903	1923	-	16.3333	1.45e-07	0.000538	TCAGAGAAAAAGGAGAAGGAG
		Glyma.13G352000	Dof	GmC3H41	1903	1923	-	16.3333	1.45e-07	0.00054	TCAGAGAAAAAGGAGAAGGAG
		Glyma.02G293300	C2H2	GmC3H41	1299	1317	-	18.6894	1.99e-07	0.000155	CTTCCTCATTCTCCTCATT
		Glyma.18G224500	MIKC_MADS	GmC3H41	1900	1920	+	17.6957	2.1e-07	0.000333	CTTCTCCTTCTCCTTTTTCTC
		Glyma.02G293300	C2H2	GmC3H41	1274	1292	-	18.4318	2.35e-07	0.000155	CTCCCTCATCCTCCTTCCT
		Glyma.05G137100	BBR-BPC	GmC3H41	1743	1766	-	13.9841	2.46e-07	0.0001	TTTATATTGAGAGAGAGAGAGAGA
		Glyma.18G224500	MIKC_MADS	GmC3H41	1930	1950	+	17.5797	2.49e-07	0.000333	CTTTTCCTTCTTCTTCTTTTC
		Glyma.02G293300	C2H2	GmC3H41	1896	1914	+	18.2879	2.58e-07	0.000155	CCCTCTTCTCCTTCTCCTT
		Glyma.17G089300	Dof	GmC3H41	1214	1234	+	16.2698	2.68e-07	0.00101	AGAAGGAGGAAAAAGAAAAGA
		Glyma.18G224500	MIKC_MADS	GmC3H41	1214	1234	-	17.4783	2.88e-07	0.000333	TCTTTTCTTTTTCCTCCTTCT
[truncated: 1,756 more rows]

## Sheet: Table_S9
	Table S9 The information of primers used in the quantitative qRT-PCR
[truncated: 24 more rows]
